# Supplementary material for: Integrative analysis of the lncRNA-miRNA-mRNA interactions in smooth muscle cell phenotypic transitions
Source: Front Genet. 2024 Apr 10;15:1356558. doi: 10.3389/fgene.2024.1356558 (PMC11039880; doi:10.3389/fgene.2024.1356558)
Supplement: Supplementary file 1 [file Table2.XLS]

## Sheet: Up_POVPC vs. DMSO
# Fold Change cut-off: 1.5 # P-value cut-off: 0.05 # Condition pairs: POVPC_vs_DMSO # Column A: Transcript_ID it represents protein-coding transcript's id. # Column B: P-value, P-value calculated from unpaired t-test. # Column C: FDR, FDR is calculated from Benjamini Hochberg FDR. # Column D: Fold Change, the absolute ratio (no log scale) of normalized intensities between two conditions. # Column…
Gp-2-Si-NC-POVPC_vs_Gp-1-Si-NC-DMSO 1.5 fold up regulated mRNAs
	P-value and FDR		Fold change and Regulation		Annotations																		Group--Raw Intensity		Group--Normalized Intensity		Raw Intensity						Normalized Intensity
Transcript_ID	P-value	FDR	Fold Change	Regulation	ProbeName	GeneID	GeneSymbol	type	Canonical	Locus	chrom	strand	txStart	txEnd	Is_CancerGene	TF	Subcellular_Localization	source	description	RNAlength	Sequence	refseqID	POVPC(raw)	DMSO(raw)	POVPC(normalized)	DMSO(normalized)	[POVPC-1, POVPC](raw)	[POVPC-2, POVPC](raw)	[POVPC-3, POVPC](raw)	[DMSO-1, DMSO](raw)	[DMSO-2, DMSO](raw)	[DMSO-3, -DMSO](raw)	[POVPC-1, POVPC](normalized)	[POVPC-2, POVPC](normalized)	[POVPC-3, POVPC](normalized)	[DMSO-1, DMSO](normalized)	[DMSO-2, DMSO](normalized)	[DMSO-3, DMSO](normalized)
ENSMUST00000112239	0.0156227	0.555727	9.18721	up	ASMM10AP1B103255972V4	ENSMUSG00000041939	Mvk	protein_coding	Yes	chr5:114444286-114460477:+	chr5	+	114444286	114460477			Cytoplasm	GENCODE	mevalonate kinase [Source:MGI Symbol;Acc:MGI:107624]	1602	GGCAGCTCCAGTTCCGGAACAGTACCTCGTACTAGAAGAGCTGATAGACATGAACCAGCA	NM_001306205	210.627	18.3884	7.25074	4.05112	222.013	304.599	105.27	17.5808	7.9319	29.6524	7.36013	8.10622	6.28587	4.15276	2.9815	5.01909
ENSMUST00000115797	0.0294655	0.555727	7.16803	up	ASMM10AP1B115491875V4	ENSMUSG00000069729	Arid1b	protein_coding	Yes	chr17:4995074-5347656:+	chr17	+	4995074	5347656	Yes	Yes		GENCODE	AT rich interactive domain 1B (SWI-like) [Source:MGI Symbol;Acc:MGI:1926129]	11325	TGGCAAAAAGTGCTAAGATAGAAAAATGTCACCACACTGGGTCAAAAACGTGAAAGGAAA	NM_001085355	610.097	73.5725	8.78605	5.94448	471.754	317.866	1040.67	151.99	33.6195	35.1084	8.44657	8.16611	9.74548	7.35377	5.19249	5.28717
ENSMUST00000027989	0.0392539	0.561826	6.42917	up	ASMM10AP1B100139014V4	ENSMUSG00000026675	Hsd17b7	protein_coding	Yes	chr1:169949535-169969241:-	chr1	-	169949535	169969241			Nucleus	GENCODE	hydroxysteroid (17-beta) dehydrogenase 7 [Source:MGI Symbol;Acc:MGI:1330808]	4612	GGCTCTTGATGAATGTATGAACAGTTGATTGAACAAGCATCTATTTGAATAAAATTATCA	NM_010476	14619.6	1012.18	13.0711	10.3864	19986	20695.2	3177.56	952.795	1262.18	821.56	13.7873	14.0804	11.3455	10.0946	10.7685	10.2963
ENSMUST00000091420	0.0499545	0.573329	5.86982	up	ASMM10AP1B116220480V4	ENSMUSG00000054074	Skida1	protein_coding	Yes	chr2:18044083-18049051:-	chr2	-	18044083	18049051		Yes		GENCODE	SKI/DACH domain containing 1 [Source:MGI Symbol;Acc:MGI:1919918]	4376	AGTGACAATCAGAGGTGACTATCTATATTTGCACTTAAAATCAAAGTAGTTCCACAGGCA	NM_028317	231.614	26.408	7.16796	4.61464	421.157	197.7	75.9837	38.9175	11.9091	28.3975	8.28611	7.47848	5.73929	5.31902	3.57721	4.9477
ENSMUST00000004774	0.013468	0.555727	5.69637	up	ASMM10AP1B100145193V4	ENSMUSG00000004655	Aqp1	protein_coding	Yes	chr6:55336432-55348555:+	chr6	+	55336432	55348555				GENCODE	aquaporin 1 [Source:MGI Symbol;Acc:MGI:103201]	2627	TTCTTTGCAATTGAATTTCATCTTATGGTAAGAAAATAAAGGACAATGACTTGTAAGGTC	NM_007472	12830.6	1130.52	13.0736	10.5636	18110.2	15737.1	4644.43	1293.41	1046.42	1051.74	13.6236	13.7076	11.8898	10.5257	10.4994	10.6657
ENSMUST00000025713	0.0318492	0.555727	5.20395	up	ASMM10AP1B125998834V4	ENSMUSG00000024799	Tm7sf2	protein_coding	No	chr19:6062821-6067842:-	chr19	-	6062821	6067842			Cytoplasm	GENCODE	transmembrane 7 superfamily member 2 [Source:MGI Symbol;Acc:MGI:1920416]	1471	ACTGAAGCAGGTCCACCTAAGAGGTTGAAAGCAAGAGGAAGCCACTGCTTCCAGAAGGAA	NM_028454	988.908	155.077	9.64545	7.26584	782.408	990.492	1193.83	195.433	52.3626	217.436	9.19207	9.80211	9.94216	7.72648	5.89278	8.17826
ENSMUST00000040907	0.0122712	0.555727	4.88787	up	ASMM10AP1B108784588V4	ENSMUSG00000036775	Decr2	protein_coding	Yes	chr17:26081211-26090300:-	chr17	-	26081211	26090300				GENCODE	2-4-dienoyl-Coenzyme A reductase 2, peroxisomal [Source:MGI Symbol;Acc:MGI:1347059]	2187	CAGTGGCACTGAGGGTTTAAGGCGATTAAGAGGCTCCAATGCCAGTTCGAAATTAAAGCA	NM_011933	161.8	28.6754	7.00169	4.71248	169.447	122.894	193.06	49.0862	14.7845	22.1554	6.96991	6.79651	7.23864	5.6661	3.91361	4.55773
ENSMUST00000029135	0.0398601	0.562724	4.83612	up	ASMM10AP1B108608233V4	ENSMUSG00000027605	Acss2	protein_coding	Yes	chr2:155517948-155562746:+	chr2	+	155517948	155562746				GENCODE	acyl-CoA synthetase short-chain family member 2 [Source:MGI Symbol;Acc:MGI:1890410]	2931	CTGTCATCAACCATCTCTTCAGTCACCGCTGCCTGACCACCCAGTGAACAAGACTCTTGT	NM_019811	2516.86	276.246	10.6948	8.42091	2781.52	3976.03	793.032	232.102	249.878	346.757	10.9933	11.7372	9.35381	7.97987	8.3444	8.93845
ENSMUST00000033751	0.0104814	0.555727	4.71358	up	ASMM10AP1B111921749V4	ENSMUSG00000031380	Vegfd	protein_coding	Yes	chrX:164373378-164402650:+	chrX	+	164373378	164402650				GENCODE	vascular endothelial growth factor D [Source:MGI Symbol;Acc:MGI:108037]	2049	TGGATAAGAAATGTCTGTAGAGTGATTTCTAGTTTCAAGTGGAAGATATGACCACCTCCT	NM_010216	118.576	18.1964	6.41593	4.1791	174.646	112.035	69.0473	24.4521	14.0954	16.0416	7.01323	6.65452	5.58004	4.64065	3.84047	4.0562
ENSMUST00000029564	0.0275526	0.555727	4.50765	up	ASMM10AP1B104591258V4	ENSMUSG00000027952	Pmvk	protein_coding	Yes	chr3:89459118-89469013:+	chr3	+	89459118	89469013			Cytoplasm	GENCODE	phosphomevalonate kinase [Source:MGI Symbol;Acc:MGI:1915853]	1194	GGGTCCACTTCGTGCTTGGCTGCATTTCAGGGGTCCGAAGTGTCAGCTTTAGGCCTGGTG	NM_026784	547.757	81.1186	8.649	6.47662	512.603	853.528	277.14	54.8	112.885	75.6709	8.56621	9.59484	7.78595	5.83043	7.10997	6.48948
ENSMUST00000041331	0.0396545	0.562113	4.46316	up	ASMM10AP1B100191745V4	ENSMUSG00000037071	Scd1	protein_coding	Yes	chr19:44394451-44407709:-	chr19	-	44394451	44407709			Cytoplasm	GENCODE	stearoyl-Coenzyme A desaturase 1 [Source:MGI Symbol;Acc:MGI:98239]	4836	TTGTACTGATTGAGATTGTATTTGTTCCTAATAAAAGTGGATCTGGTTGTACTGTCTGGG	NM_009127	116048	19512.3	16.5865	14.4284	132682	127707	87755.5	32739	6265.57	19532.3	16.6467	16.768	16.3447	15.2089	13.0181	15.0582
ENSMUST00000006692	0.0290588	0.555727	4.45172	up	ASMM10AP1B116378312V4	ENSMUSG00000006517	Mvd	protein_coding	Yes	chr8:122433601-122443422:-	chr8	-	122433601	122443422			Cytoplasm	GENCODE	mevalonate (diphospho) decarboxylase [Source:MGI Symbol;Acc:MGI:2179327]	1756	GCGTCACGCTGCACCAGGACCAGCTAAAAACGACCACAACCGTTGCCATTAGCAAGGACT	NM_138656	309.567	44.738	7.75359	5.59922	398.639	406.876	123.187	35.7717	51.5838	46.8585	8.20364	8.51641	6.54071	5.19566	5.86767	5.73435
ENSMUST00000027861	0.0206842	0.555727	4.36688	up	ASMM10AP1B100105218V4	ENSMUSG00000026574	Dpt	protein_coding	Yes	chr1:164796644-164824266:+	chr1	+	164796644	164824266				GENCODE	dermatopontin [Source:MGI Symbol;Acc:MGI:1928392]	1724	CTCCCTTTCCCATGGCACTTGAAAGTGTATTCTGCAGAGATGACACTGTAATATCTCTGT	NM_019759	6024.41	973.702	12.2141	10.0875	5679.54	5284.79	7108.9	1420.71	1142.71	357.682	11.9739	12.1604	12.5081	10.6559	10.6223	8.98431
ENSMUST00000036934	0.0170862	0.555727	4.17186	up	ASMM10AP1B114212165V4	ENSMUSG00000026950	Neb	protein_coding	Yes	chr2:52136647-52338798:-	chr2	-	52136647	52338798			Cytoplasm	GENCODE	nebulin [Source:MGI Symbol;Acc:MGI:97292]	22489	AGTGTTGAGAAAGTAGAAACTAATAAAATCTATAGTACTGAAATAAACTGTTCATGGGCA	NM_010889	317.54	52.9289	7.8579	5.7972	499.676	283.353	169.592	71.0266	34.6976	53.0626	8.53195	8.00546	7.03627	6.215	5.24505	5.93157
ENSMUST00000190433	0.00125506	0.555727	4.04077	up	ASMM10AP1B117321311V4	ENSMUSG00000022596	Slurp1	protein_coding	Yes	chr15:74724318-74728034:-	chr15	-	74724318	74728034				GENCODE	secreted Ly6/Plaur domain containing 1 [Source:MGI Symbol;Acc:MGI:1930923]	2859	GCATGGGCTATGGTGAGGCCTTCCGATGCTATACCTGTGAGCAGCCCACGGCCATTAACT	NM_020519	219.959	40.5125	7.45862	5.44399	251.412	219.751	188.715	32.7055	39.9309	48.9012	7.53964	7.63042	7.20582	5.06713	5.46367	5.80117
ENSMUST00000210616	0.0126914	0.555727	4.02661	up	ASMM10AP1B108809964V4	ENSMUSG00000037363	Letm2	protein_coding	No	chr8:25591654-25597496:-	chr8	-	25591654	25597496				GENCODE	leucine zipper-EF-hand containing transmembrane protein 2 [Source:MGI Symbol;Acc:MGI:2444979]	2974	AGACAGAAAATAGAGTTGCCATATTCCACATATTCAGCTCTCACAGCCTGTGGGTTTGCT		1171.36	203.604	9.86021	7.85064	1633.79	849.751	1030.53	245.914	108.235	256.665	10.2597	9.58977	9.73115	8.06324	7.03863	8.45004
ENSMUST00000179869	0.0442754	0.568793	3.96199	up	ASMM10AP1B113106107V4	ENSMUSG00000093930	Hmgcs1	protein_coding	No	chr13:119690446-119708082:+	chr13	+	119690446	119708082				GENCODE	3-hydroxy-3-methylglutaryl-Coenzyme A synthase 1 [Source:MGI Symbol;Acc:MGI:107592]	3245	AGCAACAGAGCATATTCCAAGCCCTGCTAAGAAAGTGCCAAGACTCCCTGCAACCTCGGC	NM_001291439	1537.75	242.475	10.117	8.13076	1851.08	2122.14	640.024	182.014	368.853	176.558	10.4326	10.8787	9.03961	7.62017	8.92911	7.843
ENSMUST00000120077	0.0496254	0.572843	3.82006	up	ASMM10AP1B123805800V4	ENSMUSG00000021950	Anxa8	protein_coding	No	chr14:34086025-34100021:+	chr14	+	34086025	34100021				GENCODE	annexin A8 [Source:MGI Symbol;Acc:MGI:1201374]	1208	AGGCCCTGCATGAAGCGGTGTTCGAGGAATATGAAAAAATTGCCAACAAGTGCATTGAGG	NM_001281845	4038.81	656.285	11.5185	9.58493	5906.67	4160.76	2048.98	746.096	286.841	935.917	12.0354	11.8116	10.7086	9.72365	8.55202	10.4791
ENSMUST00000025567	0.0234902	0.555727	3.76852	up	ASMM10AP1B107681376V4	ENSMUSG00000024665	Fads2	protein_coding	Yes	chr19:10064164-10101503:-	chr19	-	10064164	10101503				GENCODE	fatty acid desaturase 2 [Source:MGI Symbol;Acc:MGI:1930079]	1508	AGCCGTTGCTGAGGGCCCTGATCGACATTGTGAGTTCACTGAAGAAGTCTGGGGAGCTGT	NM_019699	442.825	77.1693	8.34862	6.43462	558.835	557.52	212.119	70.7105	64.3133	96.4842	8.6879	8.9763	7.38166	6.20747	6.22538	6.87101
ENSMUST00000057781	0.00674397	0.555727	3.72502	up	ASMM10AP1B100150844V4	ENSMUSG00000044938	Klhl31	protein_coding	Yes	chr9:77636500-77660127:+	chr9	+	77636500	77660127				GENCODE	kelch-like 31 [Source:MGI Symbol;Acc:MGI:3045305]	6494	ACCCATACGTTGTGTTATTTTGTAACTTCACCACTGTTAATAAAGCTGCATATAAAAAGA	NM_172925	157.792	30.2849	6.86833	4.97108	244.253	114.564	114.558	39.0047	26.2811	25.5688	7.49656	6.6887	6.41973	5.32296	4.80856	4.78171
ENSMUST00000213701	0.0035162	0.555727	3.7126	up	ASMM10AP1B117940903V4	ENSMUSG00000091873	Olfr732	protein_coding	Yes	chr14:50278473-50284206:-	chr14	-	50278473	50284206				GENCODE	olfactory receptor 732 [Source:MGI Symbol;Acc:MGI:3030566]	3862	CAAATGTTGTTCTTGCGTTTATCTCATTTTTCAGGAAGGATATAGGCAATTTGACACAGT		341.819	67.8607	8.08622	6.19379	389.526	239.091	396.841	88.8043	46.395	68.3826	8.17241	7.75945	8.32679	6.55204	5.6977	6.33163
ENSMUST00000061706	0.0343731	0.555727	3.6469	up	ASMM10AP1B114555285V4	ENSMUSG00000048581	E130311K13Rik	protein_coding	Yes	chr3:63914684-63929472:-	chr3	-	63914684	63929472				GENCODE	RIKEN cDNA E130311K13 gene [Source:MGI Symbol;Acc:MGI:3607716]	1640	AGTGAACAAGGGCGGATATTTTAACGTGAATCTGAATGAGGAGATTTTGAGAAGAGGCTT	NM_177856	184.466	44.9742	7.19745	5.33078	216.99	145.665	190.742	83.2741	21.4664	30.1819	7.32674	7.04553	7.22007	6.45711	4.48647	5.04875
ENSMUST00000064420	0.000429008	0.555727	3.61065	up	ASMM10AP1B103325037V4	ENSMUSG00000052525	Spdya	protein_coding	No	chr17:71552072-71589533:+	chr17	+	71552072	71589533			Cytoplasm	GENCODE	speedy/RINGO cell cycle regulator family, member A [Source:MGI Symbol;Acc:MGI:1918141]	1877	TCCGTGGAATGGTTTGCAGAGAGTGAAGAATGACAAGGCTCAACTAAAGCAAGCTGGAGT		84.0904	17.8072	6.02167	4.16941	82.1594	75.1669	94.9449	22.0896	16.0288	15.3032	5.89087	6.0594	6.11475	4.48658	4.03341	3.98826
ENSMUST00000112525	0.0195164	0.555727	3.58181	up	ASMM10AP1B116205193V4	ENSMUSG00000054580	Pla2r1	protein_coding	Yes	chr2:60417543-60553308:-	chr2	-	60417543	60553308				GENCODE	phospholipase A2 receptor 1 [Source:MGI Symbol;Acc:MGI:102468]	7112	TGCTCATGAATTTTGCAAAAGTGAAGGATCTAATCTGTTGGCAATCAGGGATGCGGCTGA	NM_008867	46.2042	10.122	5.04792	3.20724	56.1061	33.2735	49.233	15.9063	5	9.45976	5.30788	4.8392	4.99669	4.0061	2.38631	3.2293
ENSMUST00000048678	0.0179594	0.555727	3.58108	up	ASMM10AP1B108720078V4	ENSMUSG00000033105	Lss	protein_coding	Yes	chr10:76531607-76555479:+	chr10	+	76531607	76555479				GENCODE	lanosterol synthase [Source:MGI Symbol;Acc:MGI:1336155]	4667	GTTTGGCTTGGAAGCGTTCGCTTGCATGGGGCATACCTACCAAGATGGGGCTGCTTGTGC	NM_146006	574.756	110.528	8.80574	6.96534	541.202	799.238	383.828	89.3588	152.235	89.9913	8.64252	9.4967	8.27799	6.56098	7.57218	6.76287
ENSMUST00000021676	0.0164987	0.555727	3.55722	up	ASMM10AP1B113245605V4	ENSMUSG00000021252	Erg28	protein_coding	Yes	chr12:85815448-85824522:-	chr12	-	85815448	85824522				GENCODE	ergosterol biosynthesis 28 [Source:MGI Symbol;Acc:MGI:1915571]	1169	TCCACAACAAAACACTCTATCACATCACACTGTGGACATTCCTCCTCGCCCTGGGACACT	NM_021446	1459.34	251.702	10.1068	8.27609	1691.58	1944.68	741.77	287.396	206.74	260.969	10.3083	10.7549	9.25731	8.30279	8.04972	8.47576
ENSMUST00000113078	0.0339398	0.555727	3.45319	up	ASMM10AP1B113612520V4	ENSMUSG00000035949	Fbxw2	protein_coding	No	chr2:34805338-34823181:-	chr2	-	34805338	34823181				GENCODE	F-box and WD-40 domain protein 2 [Source:MGI Symbol;Acc:MGI:1353435]	1872	TGAACAGAACTAATATAATATTTTGATGTGCCACAGGTAAATATTTCCATAACCTTATGG	NM_001164768	148.694	37.7891	6.87256	5.08463	181.624	120.867	143.591	68.9951	25.1671	19.2052	7.06823	6.77156	6.7779	6.17238	4.74013	4.34139
ENSMUST00000067947	0.0458183	0.568793	3.44104	up	ASMM10AP1B103666463V4	ENSMUSG00000024290	Rock1	protein_coding	Yes	chr18:10064401-10181792:-	chr18	-	10064401	10181792	Yes	Yes	Nucleus	GENCODE	Rho-associated coiled-coil containing protein kinase 1 [Source:MGI Symbol;Acc:MGI:107927]	6187	TGGAAAAACTAGTTAACCATGTGACCTACTGCTGTGTTGGAATCATGTGGGATGCTACCT	NM_009071	977.707	227.966	9.60284	7.81999	1026.53	648.358	1258.23	426	157.191	100.707	9.59515	9.19207	10.0213	8.90074	7.62	6.93923
ENSMUST00000093033	0.0385242	0.559333	3.35651	up	ASMM10AP1B111104250V4	ENSMUSG00000031981	Capn9	protein_coding	Yes	chr8:124576111-124618731:+	chr8	+	124576111	124618731				GENCODE	calpain 9 [Source:MGI Symbol;Acc:MGI:1920897]	2330	ACATAAACGAGTTCATCAGCCTGACCATGAACATCTGAGGTTGCTCTGACCCGATGCCGT	NM_023709	251.442	50.2505	7.4928	5.74584	369.567	266.38	118.378	54.7297	35.0219	60.9998	8.09234	7.91282	6.47325	5.82872	5.25721	6.1516
ENSMUST00000022519	0.0444377	0.568793	3.35424	up	ASMM10AP1B111669722V4	ENSMUSG00000021950	Anxa8	protein_coding	Yes	chr14:34085981-34100571:+	chr14	+	34085981	34100571				GENCODE	annexin A8 [Source:MGI Symbol;Acc:MGI:1201374]	1880	ACGGAAACATCAACATGAAGAAAGAAGCTTGCAGTGTCCTGTGGGTCATTCCTTCCCCTT	NM_013473	15827	2890.49	13.546	11.8001	21609	16146	9725.86	3075.4	1374.75	4221.31	13.8892	13.7409	13.008	11.7426	10.8972	12.7603
ENSMUST00000161074	0.0445304	0.568793	3.32885	up	ASMM10AP1B118870131V4	ENSMUSG00000019791	Hint3	protein_coding	Yes	chr10:30608141-30618479:-	chr10	-	30608141	30618479				GENCODE	histidine triad nucleotide binding protein 3 [Source:MGI Symbol;Acc:MGI:1914097]	875	CTGCATATCTGTTTTCTGACATATGCCATAGTTACGTGAAAATTTTCTCACTGACTTCTT	NM_025798	211.901	52.5335	7.382	5.64698	225.916	146.732	263.054	77.129	21.86	58.6114	7.38423	7.05483	7.70695	6.33687	4.51625	6.08781
ENSMUST00000050003	0.00412293	0.555727	3.30948	up	ASMM10AP1B100031574V4	ENSMUSG00000044320	1700001O22Rik	protein_coding	Yes	chr2:30795301-30801707:-	chr2	-	30795301	30801707				GENCODE	RIKEN cDNA 1700001O22 gene [Source:MGI Symbol;Acc:MGI:1923631]	1672	GAAGCAGAGCCTCAGCCATAACCTCAGCCTAGGAGAGTGGATAAACAACTTCTTGTCTTT	NM_198000	440.738	98.1239	8.47325	6.74665	522.385	377.298	422.532	137.51	64.2094	92.6521	8.5935	8.40699	8.41927	7.20869	6.22284	6.80842
ENSMUST00000065973	0.00993017	0.555727	3.29544	up	ASMM10AP1B106175676V4	ENSMUSG00000027605	Acss2	protein_coding	No	chr2:155518057-155585724:+	chr2	+	155518057	155585724				GENCODE	acyl-CoA synthetase short-chain family member 2 [Source:MGI Symbol;Acc:MGI:1890410]	2876	TAAAACACGCTCAGTAGCACCACCGCACTGCAGAAAGAGCACAAGTGAGCCAGGGTCGCC		100.108	22.2937	6.2327	4.51223	129.601	96.1548	74.5679	15.8785	24.0605	26.9421	6.56704	6.42462	5.70645	4.00307	4.66676	4.86687
ENSMUST00000053375	0.00562969	0.555727	3.27465	up	ASMM10AP1B104108106V4	ENSMUSG00000050921	P2ry10	protein_coding	Yes	chrX:107089278-107104974:+	chrX	+	107089278	107104974				GENCODE	purinergic receptor P2Y, G-protein coupled 10 [Source:MGI Symbol;Acc:MGI:1926076]	2888	AGTTGACAAGGAGTAGTGGATGCCACAAAAGGAGCCATAATTCCACAGTTTTCCTTGCCA	NM_172435	510.161	111.936	8.66952	6.95818	595.683	368.89	565.909	151.36	72.7902	111.658	8.78294	8.37641	8.84922	7.34815	6.41698	7.10943
ENSMUST00000181801	0.0415177	0.565599	3.22215	up	ASMM10AP1B100161143V4	ENSMUSG00000097050	Gm9918	protein_coding	Yes	chr15:102270563-102274121:+	chr15	+	102270563	102274121				GENCODE	predicted gene 9918 [Source:MGI Symbol;Acc:MGI:3646315]	2192	GAGGGCAGAAGTGGGAGCGGCAGACTGTATCATTGTTGGATTAAATGTGAACGGGATCGT		151.596	31.7133	6.72848	5.04046	236.961	142.881	74.9458	37.6915	22.77	34.6783	7.45365	7.0164	5.71539	5.27246	4.5822	5.26671
ENSMUST00000082014	0.00759912	0.555727	3.21115	up	ASMM10AP1B100058486V4	ENSMUSG00000062952	Tas2r110	protein_coding	Yes	chr6:132868008-132869009:+	chr6	+	132868008	132869009				GENCODE	taste receptor, type 2, member 110 [Source:MGI Symbol;Acc:MGI:2681216]	1002	CAGTCTTTCAGTGTTGCATTGTCTGAGGTGCCGATCCAAAGATATGGACACCATGGGTCC	NM_199155	318.327	73.2919	7.97696	6.29387	358.15	219.928	376.904	103.895	49.55	66.4306	8.05042	7.63149	8.24898	6.79062	5.80409	6.28692
ENSMUST00000021630	0.00115677	0.555727	3.15352	up	ASMM10AP1B101986386V4	ENSMUSG00000021210	Akr1c6	protein_coding	Yes	chr13:4434306-4457530:+	chr13	+	4434306	4457530				GENCODE	aldo-keto reductase family 1, member C6 [Source:MGI Symbol;Acc:MGI:1933427]	1396	AGTCCTCGATGACCTGAATAAAAATATCCGATACATAAGTGGTTCTAGCTTTAAGGACCA	NM_030611	27.0755	5.65228	4.19341	2.53645	29.0565	24.0145	28.1555	5	6.95683	5	4.29118	4.35463	3.93444	2.3866	2.83885	2.3839
ENSMUST00000167403	0.0129912	0.555727	3.1485	up	ASMM10AP1B100194752V4	ENSMUSG00000081058	Hist2h3c2	protein_coding	Yes	chr3:96238108-96239127:-	chr3	-	96238108	96239127				GENCODE	histone cluster 2, H3c2 [Source:MGI Symbol;Acc:MGI:2448357]	1020	CTACCCAGCTGGAGCAGAGAAGGCTTTGTAAGTAGCTGAAGGCTGAGATCTAGCTTACAG	NM_054045	777.75	182.374	9.3081	7.65344	785.454	898.401	649.396	287.611	115.674	143.838	9.19821	9.66616	9.05993	8.30382	7.14618	7.51031
ENSMUST00000209117	0.0466879	0.568793	3.05937	up	ASMM10AP1B100164976V4	ENSMUSG00000030629	Zfand6	protein_coding	Yes	chr7:84613766-84689957:-	chr7	-	84613766	84689957	Yes	Yes	Nucleus;Exosome	GENCODE	zinc finger, AN1-type domain 6 [Source:MGI Symbol;Acc:MGI:1929510]	2955	CACACACACTGATATAGTTAAGAAGCAAAACTATAGAAAGAAATGTCTTTAAACTGATAC		79.8022	22.9452	5.93605	4.32282	86.0435	69.6531	83.7101	41.84	11.7512	15.2445	5.96218	5.94055	5.90542	5.43006	3.55678	3.9816
ENSMUST00000092788	0.00881559	0.555727	2.98202	up	ASMM10AP1B100177468V4	ENSMUSG00000069763	Tmem100	protein_coding	Yes	chr11:90030348-90036508:+	chr11	+	90030348	90036508				GENCODE	transmembrane protein 100 [Source:MGI Symbol;Acc:MGI:1915138]	1767	CAAAAGTTCAGTGTGCATTTCACTCAAAATAATAAATGCTCATGGCTGCTGAAACTTAAA	NM_026433	827.449	191.249	9.39294	7.81665	927.293	647.985	907.069	200.956	127.588	245.204	9.43975	9.19136	9.5477	7.76963	7.29974	8.38057
ENSMUST00000034904	0.0461613	0.568793	2.97602	up	ASMM10AP1B116740620V4	ENSMUSG00000032349	Elovl5	protein_coding	Yes	chr9:77917364-77984519:+	chr9	+	77917364	77984519	Yes		Nucleus	GENCODE	ELOVL family member 5, elongation of long chain fatty acids (yeast) [Source:MGI Symbol;Acc:MGI:1916051]	2782	ATTGCTCTCTTCACAAACTTCTACATTCAGACTTACAACAAGAAAGGGGCCTCTCGGAGG	NM_134255	452.005	128.034	8.51535	6.94196	508.475	387.084	460.457	240.684	77.4951	65.922	8.55312	8.44406	8.54886	8.03249	6.52065	6.27275
ENSMUST00000035735	0.0105142	0.555727	2.96221	up	ASMM10AP1B100175344V4	ENSMUSG00000040280	Ndufa4l2	protein_coding	Yes	chr10:127514967-127517154:+	chr10	+	127514967	127517154				GENCODE	Ndufa4, mitochondrial complex associated like 2 [Source:MGI Symbol;Acc:MGI:3039567]	934	TCCCTGGGGATCAAACAGAAGCAGCCGTGGGCAAAATACAATTTCATTTAACAAATTGAA	NM_001098789	84.8775	20.8728	5.98862	4.42195	88.2628	102.308	64.0623	22.8896	16.9339	22.7948	6.00318	6.51917	5.44351	4.54464	4.12213	4.59908
ENSMUST00000022337	0.0272045	0.555727	2.94926	up	ASMM10AP1B100052377V4	ENSMUSG00000021803	Cdhr1	protein_coding	Yes	chr14:37077857-37098347:-	chr14	-	37077857	37098347				GENCODE	cadherin-related family member 1 [Source:MGI Symbol;Acc:MGI:2157782]	4332	CAGCATCCTATAATATGCATGCTGTTAACCTCTTCTGTAAATGGTAAATAAAATCTATTA	NM_130878	4968.96	944.048	11.8531	10.2928	6629.38	5553.46	2724.05	762.389	1008.87	1060.88	12.2033	12.2331	11.123	9.75517	10.4435	10.6797
ENSMUST00000048112	0.0247631	0.555727	2.9106	up	ASMM10AP1B105664945V4	ENSMUSG00000042216	Sgsm1	protein_coding	Yes	chr5:113243220-113310786:-	chr5	-	113243220	113310786				GENCODE	small G protein signaling modulator 1 [Source:MGI Symbol;Acc:MGI:107320]	5161	AATATGGACTTCACTGACATTATCAAGTTCTTCAACGAAATGGCTGAGCGGCACAACGCC	NM_172718	46.4414	12.5459	5.07658	3.53527	49.8582	44.8439	44.6219	19.9163	7.394	10.3274	5.12631	5.28276	4.82068	4.3282	2.9085	3.3691
ENSMUST00000042701	0.0494909	0.572843	2.87661	up	ASMM10AP1B113615986V4	ENSMUSG00000037235	Mxd4	protein_coding	Yes	chr5:34173887-34187710:-	chr5	-	34173887	34187710		Yes	Cytoplasm;Exosome	GENCODE	Max dimerization protein 4 [Source:MGI Symbol;Acc:MGI:104991]	3872	GGTCTTCACACAACGAACTAGAAAAGCACAGACGAGCTAAACTCAGGCTCTACTTGGAGC	NM_010753	182.247	44.8479	7.06025	5.53588	263.889	181.854	100.999	54.2682	27.1126	53.1628	7.60585	7.35747	6.21744	5.81749	4.85639	5.93376
ENSMUST00000203450	0.0464559	0.568793	2.87376	up	ASMM10AP1B100161805V4	ENSMUSG00000009394	Syn2	protein_coding	No	chr6:115134950-115276559:+	chr6	+	115134950	115276559				GENCODE	synapsin II [Source:MGI Symbol;Acc:MGI:103020]	3806	CTCCCTTTTGTGATTCTCTTGTACAGCTCAATGTGCAATAAAGGAAAAGTTATATCTGTC		515.844	132.433	8.66534	7.1424	623.027	326.972	597.532	143.113	189.127	65.0581	8.85172	8.20876	8.93553	7.26791	7.90879	6.25049
ENSMUST00000041589	0.00398631	0.555727	2.8632	up	ASMM10AP1B100081716V4	ENSMUSG00000037573	Tob1	protein_coding	Yes	chr11:94211454-94215495:+	chr11	+	94211454	94215495		Yes		GENCODE	transducer of ErbB-2.1 [Source:MGI Symbol;Acc:MGI:1349721]	2288	GTATTTTGAGTCAGTGTCTTACATGTTAAGAGGGACTGAAATAGTTTATATTAAGTTTGT	NM_009427	65639.4	15071.5	15.7224	14.2048	76974.9	67618.6	52324.6	23096.2	13173.4	8944.89	15.7743	15.8269	15.5661	14.6835	14.0269	13.9039
ENSMUST00000177236	0.0308849	0.555727	2.86122	up	ASMM10AP1B116733888V4	ENSMUSG00000030788	Rnf141	protein_coding	Yes	chr7:110813531-110844457:-	chr7	-	110813531	110844457		Yes		GENCODE	ring finger protein 141 [Source:MGI Symbol;Acc:MGI:1914400]	4032	ACACACATGCTACCCCGTTATAGAGAAGCTACATATTATTAATACAAGTTTCCTTACACA	NM_025999	570.949	152.649	8.8371	7.32047	690.04	414.665	608.144	255.417	81.8255	120.706	9.0051	8.54284	8.96336	8.12274	6.60544	7.23324
ENSMUST00000030286	0.0121118	0.555727	2.85793	up	ASMM10AP1B100105548V4	ENSMUSG00000028556	Dock7	protein_coding	Yes	chr4:98936671-99120915:-	chr4	-	98936671	99120915	Yes		Nucleus	GENCODE	dedicator of cytokinesis 7 [Source:MGI Symbol;Acc:MGI:1914549]	7127	CCAACCTGTTAAGAATTGCCCAAAACAGCATTTAATAAAACATTCATATAAATGGCTATA	NM_001290636	291.557	74.0695	7.84057	6.3256	349.514	318.99	206.167	102.891	55.3411	63.9759	8.01559	8.17122	7.3349	6.7728	5.97846	6.22554
ENSMUST00000047883	0.0145301	0.555727	2.85305	up	ASMM10AP1B117641930V4	ENSMUSG00000037031	Tspan15	protein_coding	Yes	chr10:62185396-62231251:-	chr10	-	62185396	62231251				GENCODE	tetraspanin 15 [Source:MGI Symbol;Acc:MGI:1917673]	3638	AGTGGCTTTGATCTTCCGGAACCAGACTATTGACTTTCTGAACGACAACATCCGGAGAGG	NM_197996	223.175	58.421	7.46578	5.95327	231.667	162.707	275.151	66.8179	72.5643	35.8807	7.42006	7.20491	7.77236	6.12573	6.41347	5.32062
ENSMUST00000011315	0.0164252	0.555727	2.83787	up	ASMM10AP1B100161851V4	ENSMUSG00000011171	Vipr2	protein_coding	Yes	chr12:116077728-116146261:+	chr12	+	116077728	116146261				GENCODE	vasoactive intestinal peptide receptor 2 [Source:MGI Symbol;Acc:MGI:107166]	3383	ATGACCAGCATGTGACCTTACATGTTATATGTGGAATATCTACAAACACAGAGTGGAACT	NM_009511	115.985	30.7888	6.47189	4.96708	132.722	129.584	85.6491	43.2386	24.2437	24.8843	6.60296	6.87149	5.94123	5.48247	4.68111	4.73767
ENSMUST00000074936	0.0157621	0.555727	2.837	up	ASMM10AP1B104156068V4	ENSMUSG00000059883	Irak4	protein_coding	Yes	chr15:94543643-94568306:+	chr15	+	94543643	94568306				GENCODE	interleukin-1 receptor-associated kinase 4 [Source:MGI Symbol;Acc:MGI:2182474]	2831	GCCAGTGTCTGCATGAGAAGAAAAACAGACGGCCAGACATTGCAAAGGTTCAACAGCTGC	NM_029926	222.127	61.4851	7.47964	5.97527	247.706	198.257	220.418	93.7935	36.9778	53.6839	7.51795	7.48277	7.4382	6.63321	5.3426	5.95
ENSMUST00000048572	0.0180551	0.555727	2.81032	up	ASMM10AP1B112034675V4	ENSMUSG00000039377	Hlx	protein_coding	Yes	chr1:184727140-184732619:-	chr1	-	184727140	184732619		Yes	Cytoplasm	GENCODE	H2.0-like homeobox [Source:MGI Symbol;Acc:MGI:96109]	2278	ACATTTCCAGGTCCCTATGCTGTGCTCACTAAGGACACCATGCCACAGACATACAAGCGG	NM_008250	507.666	120.345	8.61084	7.12011	666.303	284.918	571.776	118.246	91.6969	151.091	8.95275	8.01295	8.86682	6.98524	6.78446	7.59062
ENSMUST00000074114	0.0250145	0.555727	2.80835	up	ASMM10AP1B124884200V4	ENSMUSG00000023079	Gtf2ird1	protein_coding	No	chr5:134358573-134456576:-	chr5	-	134358573	134456576	Yes	Yes		GENCODE	general transcription factor II I repeat domain-containing 1 [Source:MGI Symbol;Acc:MGI:1861942]	3330	AAAAAAAACAAAACAAACACAAACACAAAACCCACCCAGGGTATGGTGTCTTACGTCCAC	NM_001244936	269.819	68.7003	7.69222	6.20249	341.057	154.372	314.028	79.2013	43.1841	83.7155	7.98183	7.12879	7.96603	6.37974	5.5815	6.64624
ENSMUST00000051160	0.00699738	0.555727	2.7804	up	ASMM10AP1B100083126V4	ENSMUSG00000050761	Gp1bb	protein_coding	Yes	chr16:18620319-18622403:-	chr16	-	18620319	18622403				GENCODE	glycoprotein Ib, beta polypeptide [Source:MGI Symbol;Acc:MGI:107852]	2085	CGACTTTGCCAAATTCTAGAAAGGGCCTGAGGGAATGTTGTTAAAAGGGACATAATCACT	NM_001001999	48.8791	12.6471	5.13614	3.66085	53.2271	51.6165	41.7935	10.6642	11.9776	15.2996	5.22678	5.48742	4.69423	3.40893	3.58609	3.98753
ENSMUST00000165147	0.046354	0.568793	2.77956	up	ASMM10AP1B100033106V4	ENSMUSG00000066108	Muc5b	protein_coding	Yes	chr7:141839070-141873084:+	chr7	+	141839070	141873084				GENCODE	mucin 5, subtype B, tracheobronchial [Source:MGI Symbol;Acc:MGI:1921430]	14964	TGGGGTTGAAGAGGGGTCTGTGCTCACTCATCCCTAAGCTGCAATAAACCCTGGCACTGT	NM_028801	1145.18	246.549	9.70469	8.22984	1863.01	1006	566.514	262.676	184.713	292.257	10.4435	9.82022	8.85038	8.16403	7.86886	8.65663
ENSMUST00000069862	0.0472861	0.570717	2.76711	up	ASMM10AP1B104956271V4	ENSMUSG00000056014	A430033K04Rik	protein_coding	Yes	chr5:138622894-138648836:+	chr5	+	138622894	138648836			Nucleus	GENCODE	RIKEN cDNA A430033K04 gene [Source:MGI Symbol;Acc:MGI:3583896]	3038	TCACTCGCCACCAGGTAATCCATCAGTCTGAAAAGCCGTTTGAATGTAAGAAATGCGGGA	NM_183025	155.527	45.7406	6.92607	5.45768	173.881	108.064	184.635	73.4876	22.6606	41.0737	7.00741	6.60077	7.17002	6.26644	4.57329	5.53331
ENSMUST00000042775	0.0350134	0.555727	2.74011	up	ASMM10AP1B100073921V4	ENSMUSG00000039873	Neurl2	protein_coding	Yes	chr2:164830732-164833456:-	chr2	-	164830732	164833456			Cytoplasm	GENCODE	neuralized E3 ubiquitin protein ligase 2 [Source:MGI Symbol;Acc:MGI:3043305]	1014	TGCAAGTACGAATGAACGAATGAACGCCTGTCTGTGGCCACCAGAGCAAAGTCCCCGGTG	NM_001082974	564.551	150.953	8.82712	7.37288	651.808	605.242	436.603	198.534	77.7246	176.6	8.91862	9.0942	8.46853	7.74997	6.52502	7.84366
ENSMUST00000035258	0.029013	0.555727	2.71957	up	ASMM10AP1B100074992V4	ENSMUSG00000056290	Ms4a4b	protein_coding	Yes	chr19:11443573-11463549:+	chr19	+	11443573	11463549				GENCODE	membrane-spanning 4-domains, subfamily A, member 4B [Source:MGI Symbol;Acc:MGI:1913083]	1244	GATGCTTTTGATCAAGTACAAACTCATAAAGTATGTAAGAAATTACTAATGATAGGAACC	NM_021718	214.866	58.5078	7.38638	5.943	237.133	258.089	149.377	78.9511	36.7333	59.8389	7.45513	7.86494	6.83907	6.37575	5.33245	6.1208
ENSMUST00000109248	0.024868	0.555727	2.714	up	ASMM10AP1B108981505V4	ENSMUSG00000059883	Irak4	protein_coding	No	chr15:94543672-94581815:+	chr15	+	94543672	94581815				GENCODE	interleukin-1 receptor-associated kinase 4 [Source:MGI Symbol;Acc:MGI:2182474]	3437	AGCCAGTGTCTGCATGAGAAGAAAAACAGACGGCCAGACATTGCAAAGGACCTTTCGGTT		138.499	40.8834	6.78027	5.33985	155.31	118.698	141.488	60.8704	22.7115	39.0682	6.84394	6.74162	6.75526	5.98459	4.57828	5.45669
ENSMUST00000084315	0.0250114	0.555727	2.7133	up	ASMM10AP1B100177883V4	ENSMUSG00000095218	Olfr1338	protein_coding	Yes	chr4:118753595-118754536:-	chr4	-	118753595	118754536				GENCODE	olfactory receptor 1338 [Source:MGI Symbol;Acc:MGI:3031172]	942	AACAAGGACATTAAGAGGGCATTTCTCAAGGTAATGGGACTTGGTAGGATGGACTGGTGA	NM_207152	170.384	43.6227	6.98217	5.54213	165.808	91.7267	253.616	51.9652	33.8229	45.0799	6.93723	6.35653	7.65277	5.75002	5.20292	5.67344
ENSMUST00000032151	0.000161722	0.555727	2.69463	up	ASMM10AP1B100203350V4	ENSMUSG00000093661	Eif4e3	protein_coding	Yes	chr6:99625135-99666771:-	chr6	-	99625135	99666771				GENCODE	eukaryotic translation initiation factor 4E member 3 [Source:MGI Symbol;Acc:MGI:1914142]	2515	CGTGCATTTCTCTGAACAGTTTCTAAACTTGTTTTAAAACTATAACTCAAGGACTTTAAA	NM_025829	323.112	84.0149	8.0175	6.58741	374.89	257.25	337.196	85.4655	79.1064	87.4729	8.11542	7.85978	8.0773	6.4941	6.55121	6.71691
ENSMUST00000023913	0.0223777	0.555727	2.66569	up	ASMM10AP1B106874900V4	ENSMUSG00000023147	Wrb	protein_coding	Yes	chr16:96145407-96157852:+	chr16	+	96145407	96157852				GENCODE	tryptophan rich basic protein [Source:MGI Symbol;Acc:MGI:2136882]	2495	GCTGAGGGGAAGGCCAGCTACAAGTCTTTACAAAAGGATTCTGATAGGGTAAAGAGCGGA	NM_207301	183.339	53.5442	7.1753	5.7608	233.41	152.804	163.803	82.8642	33.6444	44.1239	7.43099	7.11264	6.98228	6.4493	5.19405	5.63903
ENSMUST00000117785	0.0156545	0.555727	2.66177	up	ASMM10AP1B104930315V4	ENSMUSG00000052516	Robo2	protein_coding	Yes	chr16:73891839-74410989:-	chr16	-	73891839	74410989				GENCODE	roundabout guidance receptor 2 [Source:MGI Symbol;Acc:MGI:1890110]	8591	AGCATTTGTTGTGATTTTCAAGTGTTACAAGATAGATTTTTGTGGTCGTGGGTAGACGTT	NM_175549	204.235	57.8213	7.33787	5.92549	201.363	152.849	258.495	80.0815	37.3539	56.0286	7.21902	7.11371	7.68089	6.39909	5.35985	6.01752
ENSMUST00000055704	0.0223627	0.555727	2.65627	up	ASMM10AP1B100174023V4	ENSMUSG00000032562	Gnai2	protein_coding	Yes	chr9:107614125-107635367:-	chr9	-	107614125	107635367			Cytoplasm	GENCODE	guanine nucleotide binding protein (G protein), alpha inhibiting 2 [Source:MGI Symbol;Acc:MGI:95772]	2215	CTTCCTGGGCATCCGTTCGGGTTTTCTAACCGTTGTCTTGTTCTGGGGTGAGCGGGGAGC	NM_008138	3612.87	907.874	11.4909	10.0815	3835.25	3355.6	3647.74	1469.18	496.881	757.562	11.4134	11.5056	11.5535	10.7	9.36871	10.1756
ENSMUST00000225754	0.0351031	0.555727	2.64894	up	ASMM10AP1B120234349V4	ENSMUSG00000021636	Marveld2	protein_coding	Yes	chr13:100595959-100616702:-	chr13	-	100595959	100616702			Cytoplasm	GENCODE	MARVEL (membrane-associating) domain containing 2 [Source:MGI Symbol;Acc:MGI:2446166]	3111	ACACGCACCGGGTGTGAAAATCACAAATGTCGTCAAGTGACGCAAGGTCCAGGATTCGGG		45.7732	12.665	4.99922	3.5938	48.9263	27.0656	61.3277	17.867	7.30036	12.8276	5.09474	4.53126	5.37165	4.17426	2.89393	3.7132
ENSMUST00000029201	0.0254119	0.555727	2.63362	up	ASMM10AP1B100569023V4	ENSMUSG00000027665	Pik3ca	protein_coding	Yes	chr3:32436151-32468486:+	chr3	+	32436151	32468486			Nucleus	GENCODE	phosphatidylinositol-4,5-bisphosphate 3-kinase catalytic subunit alpha [Source:MGI Symbol;Acc:MGI:1206581]	8917	TTTGTGTAAAGTGTAGTTCTTATTAATCAGGAAATGATTACGTGATTAGATGTGTGCCCT	NM_008839	266.404	74.4821	7.69351	6.29647	358.274	254.268	186.669	112.665	54.9419	55.8399	8.05112	7.84192	7.1875	6.90831	5.96891	6.01217
ENSMUST00000212902	0.0361055	0.555727	2.62104	up	ASMM10AP1B101965672V4	ENSMUSG00000020014	Cfap54	protein_coding	Yes	chr10:92776179-93081596:-	chr10	-	92776179	93081596			Cytoplasm	GENCODE	cilia and flagella associated protein 54 [Source:MGI Symbol;Acc:MGI:1922208]	9516	TGCACAGACACAAGATGAAAGAGGAGGGATGGACAACTCAAAATTTACTCCAGGGAAGGT	NM_001347060	34.2638	9.24727	4.54983	3.1597	29.1924	23.5266	50.0724	7.67801	5.62347	14.4403	4.29999	4.32307	5.02644	2.95813	2.62722	3.89374
ENSMUST00000023958	0.00588505	0.555727	2.60373	up	ASMM10AP1B111673301V4	ENSMUSG00000023191	P3h3	protein_coding	Yes	chr6:124841089-124857752:-	chr6	-	124841089	124857752			Nucleus	GENCODE	prolyl 3-hydroxylase 3 [Source:MGI Symbol;Acc:MGI:1315208]	2850	GGTGTGCCGAAGTGCCATAGAAGGTGAACAAGAGCAGCGTATGGACCTGAGTCACCCGGT	NM_013534	939.523	243.246	9.58932	8.20874	892.006	1029.04	897.521	267.1	181.856	280.782	9.37871	9.85436	9.53489	8.19072	7.8426	8.59289
ENSMUST00000127587	0.0251212	0.555727	2.60327	up	ASMM10AP1B109205865V4	ENSMUSG00000019437	Tlcd1	protein_coding	Yes	chr11:78178685-78180820:+	chr11	+	78178685	78180820				GENCODE	TLC domain containing 1 [Source:MGI Symbol;Acc:MGI:1915572]	1412	ACACTAATGAAAGCTCTCTGAAGTCCTGTTCTTGGGCAAGGGTTGAGGGAAGCAGACCAA	NM_001291235	310.286	79.3681	7.87334	6.49301	403.838	352.201	174.819	88.6906	75.2459	74.1677	8.22263	8.31135	7.08603	6.54918	6.47065	6.45921
ENSMUST00000088717	0.0141528	0.555727	2.60258	up	ASMM10AP1B121890394V4	ENSMUSG00000008690	Ncaph2	protein_coding	Yes	chr15:89355736-89372826:+	chr15	+	89355736	89372826				GENCODE	non-SMC condensin II complex, subunit H2 [Source:MGI Symbol;Acc:MGI:1289164]	3302	TCGGGGTAGCAGCAGATGACTTTCTAGAGCCCGAGGAGTACGTGGAGGAGCCTGCGGGGG	NM_001271601	665.811	181.28	9.08834	7.7084	611.226	723.624	662.585	235.67	113.575	194.597	8.82182	9.35233	9.09089	7.99983	7.11979	8.00558
ENSMUST00000098669	0.0234021	0.555727	2.58437	up	ASMM10AP1B105044035V4	ENSMUSG00000074272	Ceacam1	protein_coding	Yes	chr7:25462513-25477573:-	chr7	-	25462513	25477573				GENCODE	carcinoembryonic antigen-related cell adhesion molecule 1 [Source:MGI Symbol;Acc:MGI:1347245]	2873	ACAAAACAAAACAAAACAAAACAAAACAAACCAGAAGCAGGAAATGGCCAGTCCCATATC	NM_001039185	820.162	215.96	9.35003	7.98021	1089.73	554.307	816.451	267.938	131.243	248.699	9.67915	8.96898	9.40195	8.19434	7.34448	8.40182
ENSMUST00000089207	0.0188525	0.555727	2.5552	up	ASMM10AP1B114658804V4	ENSMUSG00000068134	Zfp120	protein_coding	Yes	chr2:150114406-150136708:-	chr2	-	150114406	150136708		Yes		GENCODE	zinc finger protein 120 [Source:MGI Symbol;Acc:MGI:1345179]	4127	TGAAGGACATTTTCAAAATTCTAGAAGAAACGGAAGGCATGAAAGAAGTGATACTGAAGA	NM_181266	187.065	56.3439	7.21053	5.8571	233.517	161.348	166.332	85.2525	46.9249	36.8541	7.43187	7.19215	7.00756	6.49058	5.71715	5.36355
ENSMUST00000015100	0.0151954	0.555727	2.54334	up	ASMM10AP1B115619093V4	ENSMUSG00000014956	Ppp1cb	protein_coding	Yes	chr5:32458843-32495523:+	chr5	+	32458843	32495523	Yes			GENCODE	protein phosphatase 1 catalytic subunit beta [Source:MGI Symbol;Acc:MGI:104871]	5962	AGTTGTCTAATTGATACAACGTCTGAGTGATTATTCTGTGTTGTTTTGTTTTACAGTGAG	NM_172707	642.26	176.568	8.99203	7.6453	884.602	551.042	491.136	257.225	149.287	123.194	9.36849	8.96097	8.64663	8.13208	7.54122	7.26261
ENSMUST00000120689	0.0110707	0.555727	2.54028	up	ASMM10AP1B114331978V4	ENSMUSG00000031644	Nek1	protein_coding	No	chr8:60993195-61131339:+	chr8	+	60993195	61131339			Nucleus	GENCODE	NIMA (never in mitosis gene a)-related expressed kinase 1 [Source:MGI Symbol;Acc:MGI:97303]	5478	CCCAGCTCTTCAAGAGGAGGGAAGCCAAGGAACAATGAGGAAGAGGTTTATTTGGCAAGA	NM_001293638	83.8075	25.4145	6.00983	4.66484	93.6132	75.7921	82.0173	34.734	24.4923	17.0171	6.08864	6.07153	5.86931	5.15483	4.69661	4.14307
ENSMUST00000174558	0.033482	0.555727	2.5358	up	ASMM10AP1B100059188V4	ENSMUSG00000092225	Gm2381	protein_coding	Yes	chr7:42816829-42867234:-	chr7	-	42816829	42867234				GENCODE	predicted gene 2381 [Source:MGI Symbol;Acc:MGI:3780549]	4073	GGATAATTAGGTTATATCTTCATCACTTGTTCAAATAAGTCACACTGAATAAATACCTCA	NR_046214	38.2792	10.2377	4.67647	3.33403	53.955	31.224	29.6585	12.3013	7.13007	11.2818	5.24686	4.74271	4.03984	3.62377	2.86729	3.51103
ENSMUST00000160399	0.0263443	0.555727	2.53478	up	ASMM10AP1B113222439V4	ENSMUSG00000019883	Echdc1	protein_coding	No	chr10:29313166-29345560:+	chr10	+	29313166	29345560			Nucleus	GENCODE	enoyl Coenzyme A hydratase domain containing 1 [Source:MGI Symbol;Acc:MGI:1277169]	1845	GCGCAGCGGAAGAAATGGCAAAATGTCTTTTGACTTCATCTCTGTCTGTAAGAACAAAAC	NM_001110195	630.155	163.193	8.92437	7.58251	793.213	734.682	362.569	204.268	153.968	131.343	9.21183	9.37178	8.1895	7.79306	7.58841	7.36605
ENSMUST00000064924	0.0236966	0.555727	2.50268	up	ASMM10AP1B107387118V4	ENSMUSG00000058290	Espl1	protein_coding	Yes	chr15:102296266-102324357:+	chr15	+	102296266	102324357		Yes		GENCODE	extra spindle pole bodies 1, separase [Source:MGI Symbol;Acc:MGI:2146156]	6658	CCCTGGTGTTTTGTATGAAATATTTTCTTTAATGTGACCTTAATAAAGATATTCCAAGCC	NM_001014976	2024.44	516.838	10.6456	9.32216	2638.26	1978.64	1456.42	644.328	323.431	582.755	10.9248	10.7772	10.2349	9.49171	8.72523	9.74954
ENSMUST00000029840	0.0108529	0.555727	2.49538	up	ASMM10AP1B115833730V4	ENSMUSG00000028189	Ctbs	protein_coding	No	chr3:146450493-146465771:+	chr3	+	146450493	146465771				GENCODE	chitobiase [Source:MGI Symbol;Acc:MGI:1921495]	2629	GTTCCCTGGTATGGCTATGATTACATTTGCCTAAATCTCTCAAAGGATCCTGCTGGCCGT	NM_028836	444.665	127.011	8.46743	7.14817	576.839	375.794	381.363	181.792	88.3938	110.848	8.73361	8.40221	8.26646	7.61907	6.72776	7.09768
ENSMUST00000181168	0.0498879	0.573329	2.48432	up	ASMM10AP1B100093804V4	ENSMUSG00000097411	B430218F22Rik	protein_coding	Yes	chr13:118386630-118388124:+	chr13	+	118386630	118388124				GENCODE	RIKEN cDNA B430218F22 gene [Source:MGI Symbol;Acc:MGI:3704413]	1495	GTCGGGGAATACATGAAATAAATCATACTAAGCAATTTGTTTGAATTTTGCTGTGTATTA		51.5117	16.0281	5.21554	3.90269	63.625	46.2966	44.6135	23.6668	15.5957	8.82167	5.49809	5.32812	4.82039	4.59164	3.99339	3.12302
ENSMUST00000046675	0.0154144	0.555727	2.47699	up	ASMM10AP1B109653135V4	ENSMUSG00000040795	Iqcc	protein_coding	Yes	chr4:129615126-129619099:-	chr4	-	129615126	129619099				GENCODE	IQ motif containing C [Source:MGI Symbol;Acc:MGI:2446212]	2639	ACAGCAGGCCATCAACAGTCGAAAGGAGTACCTAATTCTCAAGCAAACACTGAGATCCCC	NM_198026	133.145	41.6598	6.71462	5.40603	148.443	107.826	143.166	60.9572	27.6857	36.3365	6.7731	6.59776	6.77302	5.98597	4.89253	5.33961
ENSMUST00000029676	0.00819211	0.555727	2.46821	up	ASMM10AP1B107781010V4	ENSMUSG00000028041	Adam15	protein_coding	Yes	chr3:89339640-89349996:-	chr3	-	89339640	89349996				GENCODE	a disintegrin and metallopeptidase domain 15 (metargidin) [Source:MGI Symbol;Acc:MGI:1333882]	2975	CGACCAGGACCTCCACAGCGGGCACAGCAGATGACAGGCACTAAGCAAGCTAGTGTGGTC	NM_001037722	248.873	73.9416	7.6485	6.34504	272.349	224.884	249.385	75.671	52.5846	93.5692	7.65355	7.66609	7.62587	6.31146	5.90005	6.8236
ENSMUST00000092907	0.0387281	0.559388	2.45734	up	ASMM10AP1B106704062V4	ENSMUSG00000000751	Rpa1	protein_coding	No	chr11:75298166-75348324:-	chr11	-	75298166	75348324				GENCODE	replication protein A1 [Source:MGI Symbol;Acc:MGI:1915525]	5077	AGTATATCTTTGTGGATCCTACTTTCTTTGACTGTAAAGGATTCTTGTAACTGGAAAGCA	NM_026653	778.926	209.911	9.24658	7.94948	1065.17	792.137	479.474	256.939	135.693	237.1	9.6453	9.48235	8.6121	8.12974	7.39423	8.32448
ENSMUST00000090586	0.0126442	0.555727	2.44615	up	ASMM10AP1B122484706V4	ENSMUSG00000058318	Phf21a	protein_coding	Yes	chr2:92221562-92364666:+	chr2	+	92221562	92364666	Yes	Yes	Nucleus	GENCODE	PHD finger protein 21A [Source:MGI Symbol;Acc:MGI:2384756]	6310	GCAGCACCGCCTAGTCTAACTGCATCACAGAAGACTGTAACTACAGCTTCTATGATTACC	NM_001362830	67.0844	19.1175	5.59137	4.30086	94.4311	55.0895	51.7325	20.0637	17.7296	19.5592	6.10259	5.59099	5.08053	4.33783	4.19284	4.37191
ENSMUST00000169803	0.011625	0.555727	2.44568	up	ASMM10AP1B100118803V4	ENSMUSG00000071636	Rimbp3	protein_coding	Yes	chr16:17208603-17213982:+	chr16	+	17208603	17213982				GENCODE	RIMS binding protein 3 [Source:MGI Symbol;Acc:MGI:2685449]	5380	TCCATTGCCTGTATGAAAGTCTCAAGAAAATTTAAAAAGAAAAAGCAATCAGAAAATGCT	NM_001033338	24.7227	6.46826	4.00872	2.71849	19.6082	17.5002	37.0596	6.9489	7.45588	5	3.67695	3.87555	4.47367	2.85181	2.91975	2.3839
ENSMUST00000074582	0.00552867	0.555727	2.43277	up	ASMM10AP1B123220630V4	ENSMUSG00000028041	Adam15	protein_coding	No	chr3:89339648-89349975:-	chr3	-	89339648	89349975				GENCODE	a disintegrin and metallopeptidase domain 15 (metargidin) [Source:MGI Symbol;Acc:MGI:1333882]	2799	TGAACGACCAGGACCTCCACAGCGGGCACAGCAGATGACAGGCACTAAGTCTCAGGGGCC	NM_009614	268.221	79.8266	7.75912	6.47652	265.016	241.572	298.075	84.4266	59.2953	95.7578	7.61244	7.77397	7.89095	6.47777	6.09253	6.85925
ENSMUST00000159989	0.00167226	0.555727	2.42837	up	ASMM10AP1B100064414V4	ENSMUSG00000037033	Clca3b	protein_coding	Yes	chr3:144822623-144849357:-	chr3	-	144822623	144849357				GENCODE	chloride channel accessory 3B [Source:MGI Symbol;Acc:MGI:2181989]	3361	CTCCTTGTAACATAAACGTGAACATTCAATACTGTAAATTTCCTATTTGCGTCTATTAAA	NM_139148	59.9442	17.9486	5.48294	4.20295	51.6756	55.3314	72.8256	17.1803	19.8038	16.8616	5.18357	5.60013	5.66513	4.11922	4.36031	4.12933
ENSMUST00000022629	0.043544	0.568793	2.42504	up	ASMM10AP1B100154800V4	ENSMUSG00000022048	Dpysl2	protein_coding	Yes	chr14:66802864-66868688:-	chr14	-	66802864	66868688				GENCODE	dihydropyrimidinase-like 2 [Source:MGI Symbol;Acc:MGI:1349763]	4520	TTAAGAAGTCTGTGTTATATTACCACGGAACACCCAATAAAGCAAAATGTGGTTGTTTCA	NM_009955	69450.3	16928.3	15.7049	14.4269	92072.6	76510	39768.3	22082	11674.7	17028.2	16.0726	15.9682	15.0738	14.61	13.8344	14.8362
ENSMUST00000161827	0.0249609	0.555727	2.42387	up	ASMM10AP1B115084915V4	ENSMUSG00000029510	Gpc2	protein_coding	Yes	chr5:138273655-138280005:-	chr5	-	138273655	138280005				GENCODE	glypican 2 (cerebroglycan) [Source:MGI Symbol;Acc:MGI:1919201]	2586	CTCCCATTGTCTCCGCAGATGCCTCCTGGTCCTGCTACGGTGCTGGGGTTGTTCAGTTTT	NM_172412	13495.5	3438.17	13.3332	12.0559	18374.7	12828.4	9283.23	4524.47	4008.51	1781.54	13.6455	13.4131	12.941	12.3174	12.3943	11.456
ENSMUST00000001547	0.00294901	0.555727	2.4238	up	ASMM10AP1B101062977V4	ENSMUSG00000001506	Col1a1	protein_coding	Yes	chr11:94936224-94953042:+	chr11	+	94936224	94953042				GENCODE	collagen, type I, alpha 1 [Source:MGI Symbol;Acc:MGI:88467]	5930	CAACAGTCGCTTCACCTACAGCACCCTTGTGGACGGCTGCACGAGTCACACCGGAACTTG	NM_007742	3208.27	801.485	11.3277	10.0504	3131.94	2944.15	3548.72	835.883	693.692	874.881	11.1413	11.3336	11.5082	9.90026	9.86759	10.3834
ENSMUST00000113818	0.0423244	0.565832	2.40762	up	ASMM10AP1B119216494V4	ENSMUSG00000033788	Dysf	protein_coding	No	chr6:84019386-84211060:+	chr6	+	84019386	84211060				GENCODE	dysferlin [Source:MGI Symbol;Acc:MGI:1349385]	6571	CTCTTGGCTTTCTCAGTATAAAGCAGACAGAACCAGAAAATATATTGCTATGTGTCTACA	NM_001310152	80.1956	25.0754	5.90754	4.63994	100.819	75.1745	64.5935	25.2359	34.7418	15.2486	6.20276	6.0598	5.46007	4.69114	5.24668	3.98199
ENSMUST00000069660	0.00360355	0.555727	2.4004	up	ASMM10AP1B100681244V4	ENSMUSG00000032743	D430042O09Rik	protein_coding	Yes	chr7:125707915-125874793:+	chr7	+	125707915	125874793				GENCODE	RIKEN cDNA D430042O09 gene [Source:MGI Symbol;Acc:MGI:2442760]	6148	CTGCTCTCAGGAGAGAAAGGAGGGTTACAGTAAGGACATGGTGACAGACTTTGATGAGAA	NM_001358287	40.4065	12.2742	4.86423	3.60096	37.1865	38.0371	45.996	15.1343	11.6137	10.0747	4.67503	5.03796	4.87971	3.93444	3.53995	3.32849
ENSMUST00000099996	0.0179193	0.555727	2.38881	up	ASMM10AP1B100203108V4	ENSMUSG00000075273	Ttc30b	protein_coding	Yes	chr2:75935849-75938585:-	chr2	-	75935849	75938585				GENCODE	tetratricopeptide repeat domain 30B [Source:MGI Symbol;Acc:MGI:1919671]	2737	CTCCCCATGATTTTATAGAGAATTTAGAGTGTTTGACAGTTTTCCAATACAGATATAATA	NM_028235	11487	2961.09	13.1038	11.8475	15206.6	10951	8303.3	4281.4	2967.82	1634.06	13.3691	13.1911	12.7513	12.234	11.9739	11.3346
ENSMUST00000117160	0.0434967	0.568793	2.37913	up	ASMM10AP1B100651812V4	ENSMUSG00000031841	Cdh13	protein_coding	Yes	chr8:118283733-119324921:+	chr8	+	118283733	119324921			Cytoplasm	GENCODE	cadherin 13 [Source:MGI Symbol;Acc:MGI:99551]	3785	CCTCAGCTTATTGTCAGGTCTGTGAGAACGACACGCCTGAAGCTTGACTCCCAAGTTGCC	NM_019707	31682.7	7563.51	14.5605	13.3101	42634.8	33757.6	18655.7	6134.34	8198.88	8357.32	14.9166	14.7976	13.9675	12.7436	13.3828	13.8039
ENSMUST00000110648	0.0284308	0.555727	2.37662	up	ASMM10AP1B119346767V4	ENSMUSG00000043909	Trp53bp1	protein_coding	Yes	chr2:121194838-121271407:-	chr2	-	121194838	121271407		Yes	Nucleus	GENCODE	transformation related protein 53 binding protein 1 [Source:MGI Symbol;Acc:MGI:1351320]	9621	CCAAGAGACATAGTACTCCTATTGGGATTAGCAACTATCCAGAAAGCACCATAGCAACCA	NM_013735	185.664	58.622	7.17946	5.93054	246.966	161.799	148.227	86.2244	38.8073	50.8344	7.51382	7.19615	6.82841	6.50683	5.42119	5.86361
ENSMUST00000094103	0.00235111	0.555727	2.37465	up	ASMM10AP1B100016491V4	ENSMUSG00000070407	Hs3st3b1	protein_coding	Yes	chr11:63885792-63922290:-	chr11	-	63885792	63922290				GENCODE	heparan sulfate (glucosamine) 3-O-sulfotransferase 3B1 [Source:MGI Symbol;Acc:MGI:1333853]	4911	CTGTGCAAATTCTCGCAGTATGTCTTCTATAACGTGGATGTTAGAATAGCCAATATGTAC	NM_018805	6997.09	1753.07	12.4138	11.1661	8697.4	6834.82	5459.04	2078.98	1895.53	1284.7	12.5889	12.5361	12.1163	11.1891	11.332	10.9771
ENSMUST00000033873	0.0244537	0.555727	2.34952	up	ASMM10AP1B103883062V4	ENSMUSG00000031483	Erlin2	protein_coding	Yes	chr8:27023799-27040328:+	chr8	+	27023799	27040328			Nucleus	GENCODE	ER lipid raft associated 2 [Source:MGI Symbol;Acc:MGI:2387215]	4838	GATTAAGGTAAAATTTACCAGTAGATTGGAGGACAGGTGATAGAAATCAAACTTCCTTCT	NM_153592	52.8953	17.1352	5.28213	4.04976	48.5931	45.3431	64.7499	25.0101	11.6463	14.7492	5.08425	5.2977	5.46443	4.67592	3.54333	3.93003
ENSMUST00000041544	0.00111958	0.555727	2.34916	up	ASMM10AP1B121016899V4	ENSMUSG00000064080	Fbln2	protein_coding	Yes	chr6:91212455-91272540:+	chr6	+	91212455	91272540			Nucleus	GENCODE	fibulin 2 [Source:MGI Symbol;Acc:MGI:95488]	4786	GGAAGTGTGTGGACATCAATGAGTGTGTGACAGACCTGCACACGTGCACCCGGGCCGAGC	NM_007992	1008.58	284.727	9.68958	8.45743	1113.56	835.298	1076.87	306.282	319.477	228.424	9.70699	9.56307	9.79867	8.40385	8.70539	8.26306
ENSMUST00000112844	0.0423585	0.565832	2.34725	up	ASMM10AP1B125126473V4	ENSMUSG00000026333	Gin1	protein_coding	Yes	chr1:97770172-97792969:+	chr1	+	97770172	97792969				GENCODE	gypsy retrotransposon integrase 1 [Source:MGI Symbol;Acc:MGI:2182036]	2046	CTGGACGTCCGTGACCAATGACGTCAAGCAGTGGGTATATGCTTGTCAGCATTGCCAAGT	NM_026250	125.617	40.0236	6.59124	5.36027	165.668	112.576	98.6082	45.4812	24.1186	50.4711	6.93597	6.66187	6.17588	5.55786	4.67138	5.85156
ENSMUST00000114195	0.0254365	0.555727	2.34697	up	ASMM10AP1B117019894V4	ENSMUSG00000053062	Jam2	protein_coding	Yes	chr16:84774123-84825928:+	chr16	+	84774123	84825928				GENCODE	junction adhesion molecule 2 [Source:MGI Symbol;Acc:MGI:1933820]	4370	CTTGCCATCACTAAATTACAACCTGGCATCTTGTGTCTGACCTAAAGTGAAATGTCTGGT	NM_023844	4149.89	997.582	11.6102	10.3794	5172.41	4830	2447.26	1097.29	866.377	1029.08	11.8327	12.0354	10.9626	10.2963	10.2064	10.6356
ENSMUST00000099356	0.0210716	0.555727	2.34516	up	ASMM10AP1B100058915V4	ENSMUSG00000074794	Arrdc3	protein_coding	Yes	chr13:80883410-80896042:+	chr13	+	80883410	80896042				GENCODE	arrestin domain containing 3 [Source:MGI Symbol;Acc:MGI:2145242]	4101	AAACCATGTGGGAAATGATTTAACTTTTCCTATTGCTCTTCCTTGTGGAAAATAAAAGTG	NM_001042591	24270.8	6022.66	14.1743	12.9446	32363.5	25787	14661.9	6577.1	7298.5	4192.38	14.5008	14.4449	13.577	12.8451	13.2351	12.7535
ENSMUST00000074694	0.000825087	0.555727	2.33767	up	ASMM10AP1B100015896V4	ENSMUSG00000057614	Gnai1	protein_coding	Yes	chr5:18265135-18360355:-	chr5	-	18265135	18360355				GENCODE	guanine nucleotide binding protein (G protein), alpha inhibiting 1 [Source:MGI Symbol;Acc:MGI:95771]	3135	CTGAACTCTAGTCTGTGTAACTGTGCTACTAATACATCCCAATAAATCTAAATTTTTAAA	NM_010305	6567.17	1708.64	12.3445	11.1194	7562.37	6441.29	5697.85	2217.94	1677.49	1230.5	12.3883	12.4551	12.1902	11.2794	11.169	10.91
ENSMUST00000041968	0.0352776	0.555727	2.33368	up	ASMM10AP1B106428837V4	ENSMUSG00000039428	Tmem135	protein_coding	Yes	chr7:89139714-89338787:-	chr7	-	89139714	89338787	Yes		Nucleus	GENCODE	transmembrane protein 135 [Source:MGI Symbol;Acc:MGI:1920009]	3700	TCTTGCTGGTCAAAAAGGTGCATTTCTGTGAGAGATATTTTTAACGAATTACACTCGTGT	NM_028343	236.733	77.9548	7.55793	6.33532	289.638	194.611	225.951	120.749	46.4675	66.6484	7.73956	7.45718	7.47704	7.01469	5.69979	6.29147
ENSMUST00000215740	0.0240876	0.555727	2.3241	up	ASMM10AP1B119309281V4	ENSMUSG00000039697	Ncoa7	protein_coding	Yes	chr10:30643468-30771941:-	chr10	-	30643468	30771941		Yes		GENCODE	nuclear receptor coactivator 7 [Source:MGI Symbol;Acc:MGI:2444847]	7043	TTCAGTGTGAATTTCTTTCCTAAAGACTCATTCATTGGCCATTTATATAGTACAGCCTGA		180.539	56.9984	7.13319	5.91652	198.287	117.736	225.595	76.9433	38.7795	55.2723	7.19526	6.72967	7.47466	6.33281	5.4195	5.99726
ENSMUST00000071804	0.0461017	0.568793	2.31547	up	ASMM10AP1B109784916V4	ENSMUSG00000056383	AI987944	protein_coding	Yes	chr7:41372923-41393260:-	chr7	-	41372923	41393260				GENCODE	expressed sequence AI987944 [Source:MGI Symbol;Acc:MGI:2142079]	2671	TTATTTATTCAGAGGAATAAACCTGACAACTTTCAACAAAGTATTCAAGAATTATGTCCC	NM_183167	1153.96	355.516	9.87218	8.66088	1414.72	987.786	1059.39	562.771	186.542	317.236	10.0458	9.79837	9.77242	9.30502	7.88539	8.79222
ENSMUST00000214111	0.0282053	0.555727	2.31281	up	ASMM10AP1B116170681V4	ENSMUSG00000047444	Olfr139	protein_coding	Yes	chr11:74044033-74047294:-	chr11	-	74044033	74047294				GENCODE	olfactory receptor 139 [Source:MGI Symbol;Acc:MGI:2177522]	1311	ACACCAGGTGCTACAGTGAGCTCATAGCAGTGGCCTATGGAGCCAGGTGCCTGGGGAAAC		53.7491	16.4702	5.24836	4.03871	44.6454	35.7838	80.818	20.1985	12.5724	16.6397	4.95663	4.94541	5.84305	4.34919	3.65901	4.10794
ENSMUST00000040833	0.0284768	0.555727	2.30894	up	ASMM10AP1B103189580V4	ENSMUSG00000038312	Edem2	protein_coding	Yes	chr2:155701677-155729475:-	chr2	-	155701677	155729475				GENCODE	ER degradation enhancer, mannosidase alpha-like 2 [Source:MGI Symbol;Acc:MGI:1915540]	2290	GTGGATTTGCCACGATCAAGGACCTCCGGGACCACAAGCTTGACAACCGCATGGAGTCTT	NM_145537	218.387	70.6342	7.44803	6.24079	256.147	200.713	198.302	71.5125	44.9383	95.4517	7.56425	7.49942	7.28041	6.22463	5.64351	6.85424
ENSMUST00000052266	0.00175472	0.555727	2.30671	up	ASMM10AP1B116676606V4	ENSMUSG00000029763	Exoc4	protein_coding	Yes	chr6:33249085-33973979:+	chr6	+	33249085	33973979	Yes		Nucleus	GENCODE	exocyst complex component 4 [Source:MGI Symbol;Acc:MGI:1096376]	4824	ACATCACCATGTCACGGGAGGCAGACTTGGACTTTGCAAGGCAGTACTACGAGATGCTGT	NM_009148	576.654	168.047	8.85659	7.65075	712.995	558.243	458.724	193.012	155.739	155.389	9.05204	8.97764	8.54008	7.70651	7.60738	7.63834
ENSMUST00000032843	0.0250209	0.555727	2.30184	up	ASMM10AP1B103830696V4	ENSMUSG00000030614	Tmem126b	protein_coding	Yes	chr7:90467438-90476001:-	chr7	-	90467438	90476001				GENCODE	transmembrane protein 126B [Source:MGI Symbol;Acc:MGI:1915722]	2259	CCCCAGTGCTTTGGCTTTCTATAAAAATGGACGTTTGGCAGTTAAGTATCAGACTGTTCC	NM_026734	684.389	205.235	9.09063	7.88784	932.091	566.743	554.334	288.935	130.422	196.346	9.44764	9.00122	8.82302	8.31135	7.33351	8.01866
ENSMUST00000034359	0.0124143	0.555727	2.30087	up	ASMM10AP1B115933159V4	ENSMUSG00000031887	Tradd	protein_coding	Yes	chr8:105258286-105264609:-	chr8	-	105258286	105264609				GENCODE	TNFRSF1A-associated via death domain [Source:MGI Symbol;Acc:MGI:109200]	1689	AGAAGGTGGCAATATACAAGGCTCTGCAGACTGCACTGTCAGAGAGTGGGGACAGCTCTG	NM_001033161	158.425	52.0918	6.98312	5.78094	141.359	149.075	184.842	72.2693	39.38	44.6261	6.70056	7.07649	7.1723	6.24079	5.44524	5.65679
ENSMUST00000087689	0.0232546	0.555727	2.29771	up	ASMM10AP1B116065420V4	ENSMUSG00000039126	Prune2	protein_coding	Yes	chr19:16956118-17223932:+	chr19	+	16956118	17223932			Nucleus	GENCODE	prune homolog 2 [Source:MGI Symbol;Acc:MGI:1925004]	12512	AAATCTTTTAAGAGAAGTGTGAGACTGGATGAAGAACTGAGGGAGGCATCCGAAGCAGCT	NM_181348	26.2193	7.99486	4.14257	2.94238	27.4555	21.4718	29.7307	11.5768	7.4078	5	4.20166	4.18138	4.04469	3.53268	2.91055	2.3839
ENSMUST00000073612	0.0196569	0.555727	2.29673	up	ASMM10AP1B104980247V4	ENSMUSG00000059460	Olfr286	protein_coding	Yes	chr15:98224308-98234450:-	chr15	-	98224308	98234450				GENCODE	olfactory receptor 286 [Source:MGI Symbol;Acc:MGI:3030120]	3821	GGCAGAGTCTGTCTAACCTGAAATTCCCTAAATGAATTCAACCTACTGGAAATAGATGCT	NM_001011779	33.6608	10.073	4.51329	3.31371	43.9364	25.6771	31.3688	11.8246	7.13367	11.2609	4.93348	4.45119	4.15521	3.5653	2.86785	3.50799
ENSMUST00000215715	0.00693694	0.555727	2.29542	up	ASMM10AP1B105484297V4	ENSMUSG00000032239	Rp9	protein_coding	No	chr9:22411047-22468358:-	chr9	-	22411047	22468358			Cytoplasm	GENCODE	retinitis pigmentosa 9 (human) [Source:MGI Symbol;Acc:MGI:2157166]	1499	AGGATGTAAGAAAATATAACACCTTACTACACACCTAAAATGCTCTGGAATCGTATTGGA		30.6403	9.00138	4.35089	3.15213	35.1919	17.7818	38.9473	9.51151	9.23966	8.25298	4.59058	3.89827	4.56383	3.23693	3.18662	3.03286
ENSMUST00000021375	0.0192822	0.555727	2.29401	up	ASMM10AP1B118076458V4	ENSMUSG00000020986	Sec23a	protein_coding	Yes	chr12:58958383-59012017:-	chr12	-	58958383	59012017			Nucleus	GENCODE	SEC23 homolog A, COPII coat complex component [Source:MGI Symbol;Acc:MGI:1349635]	4109	GCCTGCAGAGCTTTTACCTCAGTTTTCAAGCATTGAATATGTAGTTCTGCGTGGTCCCCA	NM_001361956	214.149	68.9671	7.39428	6.19641	278.346	159.065	205.036	100.351	49.8162	56.7342	7.68419	7.17192	7.32674	6.73543	5.81344	6.04035
ENSMUST00000204682	0.00954933	0.555727	2.29353	up	ASMM10AP1B114553828V4	ENSMUSG00000049409	Prokr1	protein_coding	Yes	chr6:87578591-87590743:-	chr6	-	87578591	87590743				GENCODE	prokineticin receptor 1 [Source:MGI Symbol;Acc:MGI:1929676]	4230	GCAGCAGAGGACATAAGGTTGAAAATGGAACTCAGATACCGGGTCCCGCAGATGCTGGCT	NM_001355655	32.6322	9.77123	4.46336	3.26579	31.8862	19.8398	46.1707	10.631	10.1794	8.50331	4.43529	4.06943	4.88536	3.40371	3.32474	3.06891
ENSMUST00000168730	0.0415629	0.565599	2.28803	up	ASMM10AP1B100127669V4	ENSMUSG00000095664	Vmn2r67	protein_coding	Yes	chr7:85126967-85155998:-	chr7	-	85126967	85155998				GENCODE	vomeronasal 2, receptor 67 [Source:MGI Symbol;Acc:MGI:3643129]	11925	TCTTCTCCACAAAGACTATAAAAGCCAGATGATCCAGGATAGGTGTCAAGCAGAACCAAA	NM_001102579	32.8685	9.34156	4.40245	3.20834	45.4959	16.1912	36.9183	6.8812	11.1778	9.96569	4.98604	3.75618	4.46513	2.84198	3.47244	3.3106
ENSMUST00000048192	0.049903	0.573329	2.28785	up	ASMM10AP1B117734236V4	ENSMUSG00000041840	Haus1	protein_coding	Yes	chr18:77757567-77767780:-	chr18	-	77757567	77767780			Nucleus	GENCODE	HAUS augmin-like complex, subunit 1 [Source:MGI Symbol;Acc:MGI:2385076]	1004	CGGAGGAGAAAGCATTGCAGGTCGCTGAGTGGTTGAAAAAGGTATTTGGAGACCATCCCA	NM_146089	190.624	65.8354	7.24289	6.0489	234.198	160.623	177.05	106.406	38.1404	52.9598	7.43422	7.18684	7.10761	6.82641	5.39248	5.92781
ENSMUST00000139517	0.043425	0.568793	2.2844	up	ASMM10AP1B117739094V4	ENSMUSG00000042303	Sgsm3	protein_coding	Yes	chr15:80977765-81012290:+	chr15	+	80977765	81012290				GENCODE	small G protein signaling modulator 3 [Source:MGI Symbol;Acc:MGI:1916329]	2997	CTCCCTGGTGTTGTTCCAGACTACGCTGGGCATGCTGCGCCTTAAGGAGGAAGAGCTGAT	NM_134091	323.266	94.9293	7.93782	6.746	271.947	200.892	496.959	107.18	106.536	71.0718	7.65086	7.50038	8.66221	6.83549	7.01107	6.39145
ENSMUST00000203471	0.00371598	0.555727	2.27509	up	ASMM10AP1B123652837V4	ENSMUSG00000029191	Rfc1	protein_coding	Yes	chr5:65262602-65335618:-	chr5	-	65262602	65335618		Yes		GENCODE	replication factor C (activator 1) 1 [Source:MGI Symbol;Acc:MGI:97891]	3952	GTTGGCTCAGAAACTGGCACAAGAGTTCTCCTGAAGAGAAAAAACATGCAGCAAAGTTTG		107.758	35.4306	6.39747	5.21154	112.801	90.7298	119.744	46.432	29.305	30.5549	6.36154	6.33915	6.4917	5.58703	4.98016	5.06743
ENSMUST00000028250	0.028533	0.555727	2.26947	up	ASMM10AP1B100122281V4	ENSMUSG00000026887	Mrrf	protein_coding	Yes	chr2:36136389-36190647:+	chr2	+	36136389	36190647		Yes		GENCODE	mitochondrial ribosome recycling factor [Source:MGI Symbol;Acc:MGI:1915121]	2623	AGTTTCTCAAGCTTGTCACACAGCTAGCAAGCAGCAAAGCAGAGATAAAGGTTGTAGGCT	NM_026422	31.0196	9.38929	4.3905	3.20815	34.8984	19.6028	38.5575	10.9864	5.3892	11.7923	4.57777	4.0514	4.54234	3.45338	2.59386	3.57721
ENSMUST00000048653	0.0336245	0.555727	2.26606	up	ASMM10AP1B109577120V4	ENSMUSG00000034361	Cpne2	protein_coding	Yes	chr8:94532990-94570531:+	chr8	+	94532990	94570531				GENCODE	copine II [Source:MGI Symbol;Acc:MGI:2387578]	2342	ACAATCATAACTGGCTTTTTCTAAGTAACTAGCTGCAAGAAGGAATGTATATCCCTTACT	NM_153507	2255.95	672.458	10.8227	9.64251	2649.23	2237.13	1881.47	1105.25	410.494	501.631	10.929	10.9441	10.595	10.3051	9.09745	9.52493
ENSMUST00000058856	0.023206	0.555727	2.26343	up	ASMM10AP1B119397871V4	ENSMUSG00000050195	Scd4	protein_coding	Yes	chr19:44333092-44346743:+	chr19	+	44333092	44346743				GENCODE	stearoyl-coenzyme A desaturase 4 [Source:MGI Symbol;Acc:MGI:2670997]	3306	CCCTTCGTTTCAATGGCATCTTTAGGCGAGGGCTTCCACAACTACCATCACACGTTCCCC	NM_183216	392.482	114.756	8.25166	7.07315	490.655	435.702	251.089	109.936	110.525	123.807	8.50375	8.6138	7.63744	6.87331	7.07555	7.2706
ENSMUST00000032487	0.02094	0.555727	2.25897	up	ASMM10AP1B113506353V4	ENSMUSG00000030337	Vamp1	protein_coding	Yes	chr6:125215551-125222306:+	chr6	+	125215551	125222306			Nucleus	GENCODE	vesicle-associated membrane protein 1 [Source:MGI Symbol;Acc:MGI:1313276]	2772	ACCAATCTCATGTATTCTCAACAAAGGCGAAAAATACAAATTCCTACCACAACATTGACT	NM_009496	1325.04	385.894	10.0484	8.87276	1744.14	1288.39	942.576	557.626	284.251	315.806	10.3561	10.1867	9.60244	9.29295	8.53997	8.78535
ENSMUST00000023064	0.0345404	0.555727	2.25497	up	ASMM10AP1B118113986V4	ENSMUSG00000022428	Cby1	protein_coding	Yes	chr15:79659199-79667660:+	chr15	+	79659199	79667660			Cytoplasm	GENCODE	chibby family member 1, beta catenin antagonist [Source:MGI Symbol;Acc:MGI:1920989]	1147	TGCGGCTGAAAGTGGACATTCTGCTGGACATGCTTTCAGAAACCACTGCTGAGTCCCACC	NM_028634	460.5	145.433	8.51734	7.34423	424.74	344.018	612.742	209.124	93.2962	133.878	8.29858	8.28066	8.97278	7.82822	6.81076	7.39372
ENSMUST00000025842	0.00492382	0.555727	2.23604	up	ASMM10AP1B107681860V4	ENSMUSG00000024907	Gal	protein_coding	Yes	chr19:3409919-3414472:-	chr19	-	3409919	3414472				GENCODE	galanin [Source:MGI Symbol;Acc:MGI:95637]	712	TCCGCACTATAATGGAGTTTCTCAGTTTCTTGCACCTTAAAGAGGCCGGGGCCCTCGACA	NM_010253	457.898	139.895	8.51631	7.35537	522.377	328.171	523.147	163.377	111.355	144.955	8.59337	8.21485	8.74071	7.45731	7.08859	7.52021
ENSMUST00000089641	0.0395102	0.561826	2.22838	up	ASMM10AP1B128126698V4	ENSMUSG00000068327	Tlx2	protein_coding	Yes	chr6:83068591-83070293:-	chr6	-	83068591	83070293		Yes		GENCODE	T cell leukemia, homeobox 2 [Source:MGI Symbol;Acc:MGI:1350935]	1236	ACGCGCAGGTCAAGACCTGGTTCCAGAACCGACGCACCAAGTGGCGGCGCCAGACCGCGG	NM_009392	31.3613	9.84723	4.4268	3.27081	29.5162	34.3468	30.2211	10.142	6.18264	13.2171	4.31708	4.88569	4.07765	3.33034	2.72406	3.75802
ENSMUST00000156876	0.0465166	0.568793	2.22678	up	ASMM10AP1B122028653V4	ENSMUSG00000041439	Mfsd6	protein_coding	Yes	chr1:52656286-52727462:-	chr1	-	52656286	52727462				GENCODE	major facilitator superfamily domain containing 6 [Source:MGI Symbol;Acc:MGI:1922925]	4932	AGCCGTGCTTCTGAGATACAACCTTTACAGGGGACCAGTGAGAATCGGGAAGCCTCTCCA	NM_133829	124.019	42.0381	6.56838	5.41342	106.605	90.7843	174.668	63.1083	32.4507	30.5552	6.27991	6.34018	7.08506	6.03661	5.13613	5.06752
ENSMUST00000041638	0.0305275	0.555727	2.22249	up	ASMM10AP1B117701557V4	ENSMUSG00000041303	Gtf3c3	protein_coding	Yes	chr1:54396004-54438971:-	chr1	-	54396004	54438971		Yes		GENCODE	general transcription factor IIIC, polypeptide 3 [Source:MGI Symbol;Acc:MGI:2138383]	4582	CGCAGTGGTTTGGCTTCGGCATGCAGAATGTTTAAAGGCCTTGGGCTACATGGAACGTGC	NM_001033194	190.145	66.4157	7.24946	6.09729	212.941	156.155	201.338	103.972	47.1711	48.1036	7.30048	7.14484	7.30306	6.7916	5.72521	5.77504
ENSMUST00000114268	0.0182811	0.555727	2.22118	up	ASMM10AP1B119845898V4	ENSMUSG00000025889	Snca	protein_coding	Yes	chr6:60731579-60829004:-	chr6	-	60731579	60829004				GENCODE	synuclein, alpha [Source:MGI Symbol;Acc:MGI:1277151]	1280	GCGGGGAGAGGCGCTGACAAATCAGCTGCGGGGGCGACGTGAAGGAGCCAGGGAGCCAGA	NM_001042451	28.9544	8.94598	4.28756	3.13623	24.2093	21.9686	40.6853	11.8319	6.49985	8.50621	4.0009	4.21847	4.64331	3.56696	2.77188	3.06986
ENSMUST00000067778	0.0415165	0.565599	2.21958	up	ASMM10AP1B105227966V4	ENSMUSG00000021360	Gcnt2	protein_coding	No	chr13:40917601-40960892:+	chr13	+	40917601	40960892	Yes			GENCODE	glucosaminyl (N-acetyl) transferase 2, I-branching enzyme [Source:MGI Symbol;Acc:MGI:1100870]	4038	TGGCCGCAGGGATTCGCCTCCTAGGAGATTCAAGCTTCAGATGCGAAGTGCGGTGGGAAA	NM_133219	26.7498	8.50577	4.17014	3.01985	29.9289	22.202	28.1185	8.05581	5	12.4615	4.33844	4.23935	3.93262	3.00953	2.38631	3.6637
ENSMUST00000121226	0.0287576	0.555727	2.21772	up	ASMM10AP1B115216885V4	ENSMUSG00000035435	Abca17	protein_coding	Yes	chr17:24264259-24351029:-	chr17	-	24264259	24351029				GENCODE	ATP-binding cassette, sub-family A (ABC1), member 17 [Source:MGI Symbol;Acc:MGI:3625331]	5317	CTCCCAAACCACTTCCATCCCCACCTCCCTCAGAGCCCATCCTTCTGTAATAAAGAGCTT		12781.9	3622.45	13.2735	12.1245	16672.7	12110.6	9562.33	4778.5	4240.41	1848.43	13.5045	13.3308	12.9852	12.3988	12.4649	11.5096
ENSMUST00000043237	0.027189	0.555727	2.21489	up	ASMM10AP1B100013875V4	ENSMUSG00000038375	Trp53inp2	protein_coding	Yes	chr2:155381814-155389850:+	chr2	+	155381814	155389850				GENCODE	transformation related protein 53 inducible nuclear protein 2 [Source:MGI Symbol;Acc:MGI:1915978]	3979	CTGTGTATGTGTGTAACAGGATTCTGAATGTTAGGTTGTAATGCTATTCCTGTATGGGAG	NM_178111	27069.9	7980.13	14.4177	13.2704	26017.1	25302.7	29889.9	13039	6047.94	4853.48	14.1424	14.4035	14.7071	13.8603	12.9724	12.9786
ENSMUST00000163881	0.0428473	0.567467	2.21399	up	ASMM10AP1B100194852V4	ENSMUSG00000090853	Gm17364	protein_coding	Yes	chr13:41273803-41273977:-	chr13	-	41273803	41273977				GENCODE	predicted gene, 17364 [Source:MGI Symbol;Acc:MGI:4936998]	72	CCTGGTATCACAGAAACATGTTTTATTTTGCATTTATTCCATGTTCTAAAATTAGCGGTA		85.4449	30.0124	6.02267	4.87602	88.4054	61.8043	106.125	46.4331	23.2531	20.3511	6.00529	5.76407	6.29864	5.58713	4.61418	4.42675
ENSMUST00000055518	0.0358295	0.555727	2.21371	up	ASMM10AP1B105634061V4	ENSMUSG00000041417	Pik3r1	protein_coding	Yes	chr13:101680563-101768217:-	chr13	-	101680563	101768217	Yes		Nucleus	GENCODE	phosphoinositide-3-kinase regulatory subunit 1 [Source:MGI Symbol;Acc:MGI:97583]	7113	ACAATGAGATGATGTCTTTAGCCCAAGAACTACAGAGCCCTGAAGACTGCATCCAGCTGT	NM_001077495	471.426	151.984	8.54175	7.39529	640.171	385.17	388.936	225.153	94.0342	136.766	8.89092	8.43621	8.29813	7.93529	6.82122	7.42936
ENSMUST00000065418	0.0140607	0.555727	2.21221	up	ASMM10AP1B110201111V4	ENSMUSG00000027935	Rab13	protein_coding	Yes	chr3:90220787-90225969:+	chr3	+	90220787	90225969			Pseudopodium	GENCODE	RAB13, member RAS oncogene family [Source:MGI Symbol;Acc:MGI:1927232]	1107	TCGCTTTGCAGAGGACAACTTCAACAGCACTTACATCTCTACCATCGGAATTGATTTCAA	NM_026677	123.686	41.0409	6.59029	5.4448	150.264	117.744	103.051	46.2862	30.154	46.6826	6.7916	6.72974	6.24953	5.58282	5.02319	5.7284
ENSMUST00000199300	0.0182301	0.555727	2.20088	up	ASMM10AP1B112187567V4	ENSMUSG00000053819	Camk2d	protein_coding	No	chr3:126597007-126846326:+	chr3	+	126597007	126846326	Yes			GENCODE	calcium/calmodulin-dependent protein kinase II, delta [Source:MGI Symbol;Acc:MGI:1341265]	5524	TCTGCTGACAATGTGTCCATTTTTATTTCTTAAGAAATACTCTATGTGTGGTGCCGGCCA	NM_001025438	284.151	92.8127	7.80591	6.66783	379.412	225.104	247.938	132.799	75.9222	69.7168	8.13296	7.66803	7.61673	7.15336	6.48695	6.36318
ENSMUST00000137496	0.00872902	0.555727	2.16291	up	ASMM10AP1B105713029V4	ENSMUSG00000048280	Zfp738	protein_coding	Yes	chr13:67658685-67683467:-	chr13	-	67658685	67683467			Nucleus	GENCODE	zinc finger protein 738 [Source:MGI Symbol;Acc:MGI:3040706]	13215	TTGGTCATATTCATTTACAAGACTTTCCATTTTCAGCTAGAGAAAGCACCCAAGGAGGTG	NM_001001187	62.6806	21.6867	5.5587	4.44573	65.3911	57.7704	64.8804	28.6687	19.721	16.6702	5.53721	5.67031	5.46858	4.87271	4.35427	4.1102
ENSMUST00000123514	0.0123397	0.555727	2.16138	up	ASMM10AP1B109700022V4	ENSMUSG00000042333	Tnfrsf14	protein_coding	Yes	chr4:154922210-154928202:-	chr4	-	154922210	154928202				GENCODE	tumor necrosis factor receptor superfamily, member 14 (herpesvirus entry mediator) [Source:MGI Symbol;Acc:MGI:2675303]	1018	TTTTCACTTTTCCTTGCCAAGGCTCATGAGAGTGTGTGAGGAGGTTCAGAGCCCATGGGG	NM_178931	436.288	144.199	8.46415	7.3522	502.282	378.76	427.821	197.41	97.4028	137.784	8.53895	8.41318	8.44032	7.74076	6.87484	7.44099
ENSMUST00000084882	0.00358159	0.555727	2.16096	up	ASMM10AP1B113961442V4	ENSMUSG00000006356	Crip2	protein_coding	Yes	chr12:113140236-113145506:+	chr12	+	113140236	113145506		Yes		GENCODE	cysteine rich protein 2 [Source:MGI Symbol;Acc:MGI:1915587]	1439	AGTGTGACAAGACCGTATACTTCGCTGAGAAGGTGAGCTCCCTGGGCAAGGACTGGCACA	NM_024223	748.689	231.416	9.24526	8.13359	899.84	744.865	601.363	279.56	228.552	186.137	9.39452	9.39588	8.9454	8.2605	8.20811	7.93217
ENSMUST00000081527	0.0473817	0.570721	2.1573	up	ASMM10AP1B100143655V4	ENSMUSG00000060244	Alyref2	protein_coding	Yes	chr1:171503478-171504750:+	chr1	+	171503478	171504750				GENCODE	Aly/REF export factor 2 [Source:MGI Symbol;Acc:MGI:1913144]	1273	CATGCATGAAGAAGTGGGTTTCATTCTCAGCTCCATCATGTAAGAATAAAACAAGAATTG	NM_019484	1322.06	380.205	10.0012	8.892	1729.77	1498.71	737.695	463.178	382.899	294.537	10.3423	10.4106	9.25082	9.02145	8.98558	8.66898
ENSMUST00000027800	0.00402801	0.555727	2.15421	up	ASMM10AP1B106135639V4	ENSMUSG00000026519	Tmem63a	protein_coding	Yes	chr1:180942459-180975112:+	chr1	+	180942459	180975112				GENCODE	transmembrane protein 63a [Source:MGI Symbol;Acc:MGI:2384789]	3306	ACCTGCTTTGGATGCTTCAAGCACCTCAGCCCATGGAACTACAAGACAGAAGAATCAGCT	NM_144794	149.002	50.5487	6.89033	5.78317	133.875	138.894	174.236	55.4916	42.2196	53.935	6.61765	6.97302	7.08031	5.84755	5.54489	5.95706
ENSMUST00000106039	0.0162221	0.555727	2.15402	up	ASMM10AP1B122686221V4	ENSMUSG00000054065	Pkp3	protein_coding	Yes	chr7:141078218-141090510:+	chr7	+	141078218	141090510				GENCODE	plakophilin 3 [Source:MGI Symbol;Acc:MGI:1891830]	2919	ACCTCCAGAATGAGCCAGGGAGCCAGTGGGGGCCAGACCAGCGGCAAGCCTGAGACTGGT	NM_001162924	119.04	39.1693	6.50173	5.3947	162.618	94.8813	99.6206	34.4736	36.0048	47.0293	6.9087	6.40307	6.19342	5.14363	5.30095	5.73952
ENSMUST00000066489	0.0215822	0.555727	2.14989	up	ASMM10AP1B116380453V4	ENSMUSG00000006931	P3h4	protein_coding	Yes	chr11:100408456-100414836:-	chr11	-	100408456	100414836				GENCODE	prolyl 3-hydroxylase family member 4 (non-enzymatic) [Source:MGI Symbol;Acc:MGI:1913430]	2178	TGCCTACTACAAACTGAATGATGTACGCCAGGCTGCCCGCAGTGCTGCTAGCTACATGCT	NM_176830	626.294	202.734	8.99497	7.89071	701.944	606.773	570.164	250.378	128.703	229.12	9.02738	9.09681	8.86071	8.09016	7.31292	8.26904
ENSMUST00000026886	0.0287555	0.555727	2.14765	up	ASMM10AP1B100019727V4	ENSMUSG00000025780	Itih5	protein_coding	Yes	chr2:10153571-10256529:+	chr2	+	10153571	10256529				GENCODE	inter-alpha (globulin) inhibitor H5 [Source:MGI Symbol;Acc:MGI:1925751]	7900	CTGCTTAAAGATTCATAGTCACACTAAATATGTTTATATTCTAGAAGCAATGCAATATGC	NM_172471	21.6322	6.53761	3.77675	2.67399	25.4452	14.0799	25.3717	9.61285	5	5	4.08042	3.54172	3.70811	3.25176	2.38631	2.3839
ENSMUST00000221305	0.0269664	0.555727	2.1444	up	ASMM10AP1B119201097V4	ENSMUSG00000033854	Kcnk10	protein_coding	No	chr12:98456719-98574712:-	chr12	-	98456719	98574712			Cytoplasm	GENCODE	potassium channel, subfamily K, member 10 [Source:MGI Symbol;Acc:MGI:1919508]	1357	AGGTTTTTCGAGCACATGGATGTTTTGTCTGCACTCATATCTTCGTGCCTGGTATCCACA	NM_001316666	389.084	120.247	8.23489	7.13432	434.963	228.14	504.15	123.039	102.892	134.809	8.32998	7.68877	8.68592	7.04039	6.9575	7.40506
ENSMUST00000021204	0.027868	0.555727	2.14066	up	ASMM10AP1B111634538V4	ENSMUSG00000020844	Nxn	protein_coding	Yes	chr11:76257198-76399140:-	chr11	-	76257198	76399140			Cytoplasm	GENCODE	nucleoredoxin [Source:MGI Symbol;Acc:MGI:109331]	2755	GCCAAAGAAGAGGAGGCGCCGCTGTTGTTCTTTGTGGCCGGGGAGGATGACATGACTGAC	NM_008750	658.48	201.42	9.03415	7.93609	756.32	762.704	456.416	192.438	176.594	235.23	9.14142	9.42871	8.53232	7.70156	7.79556	8.31116
ENSMUST00000000704	0.033509	0.555727	2.13499	up	ASMM10AP1B105896949V4	ENSMUSG00000000690	Hoxb6	protein_coding	No	chr11:96299171-96301568:+	chr11	+	96299171	96301568		Yes		GENCODE	homeobox B6 [Source:MGI Symbol;Acc:MGI:96187]	1321	CTACCCGTGGATGCAGCGCATGAATTCGTGCAACAGTTCCTCTTTTGGGCCCAGCGGTCG	NM_008269	137.648	49.3994	6.77304	5.67881	156.658	123.049	133.237	63.929	29.732	54.5374	6.85662	6.79813	6.66437	6.0601	5.00208	5.97425
ENSMUST00000073115	0.0490689	0.572843	2.1338	up	ASMM10AP1B100168659V4	ENSMUSG00000063689	Hist2h2ab	protein_coding	Yes	chr3:96219865-96220308:+	chr3	+	96219865	96220308				GENCODE	histone cluster 2, H2ab [Source:MGI Symbol;Acc:MGI:2448314]	444	GGGTCCTCCCCAATATTCAGGCTGTCTTACTTCCGAAGAAAACGGAAAGTCATAAGCCTG	NM_178213	1726.7	559.961	10.4664	9.373	1796.93	1491.18	1891.99	672.204	720.046	287.635	10.3946	10.4047	10.6	9.56167	9.92602	8.63131
ENSMUST00000020896	0.0244957	0.555727	2.13295	up	ASMM10AP1B111603065V4	ENSMUSG00000020577	Tspan13	protein_coding	Yes	chr12:36014557-36042489:-	chr12	-	36014557	36042489				GENCODE	tetraspanin 13 [Source:MGI Symbol;Acc:MGI:1913359]	1932	TTTTACAGAGATCCTGGGTGTTTGGCTGACCTACAGATACCGGAACCAGAAAGACCCTCG	NM_025359	731.469	222.783	9.1721	8.07925	898.385	827.931	468.091	270.43	193.954	203.965	9.39058	9.54965	8.57606	8.20834	7.94953	8.07986
ENSMUST00000031378	0.0324218	0.555727	2.11181	up	ASMM10AP1B109428580V4	ENSMUSG00000029428	Stx2	protein_coding	Yes	chr5:128984557-129008574:-	chr5	-	128984557	129008574				GENCODE	syntaxin 2 [Source:MGI Symbol;Acc:MGI:108059]	2939	AGCTGCACGAGATGTTCATGGATATGGCCATGTTTGTCGAGACTCAGGGTGAAATGGTCA	NM_007941	94.6602	33.0316	6.16753	5.08905	122.685	77.0073	84.2882	37.1712	21.9761	39.9475	6.48811	6.09875	5.91574	5.25193	4.52579	5.48944
ENSMUST00000115869	0.0373689	0.558318	2.10977	up	ASMM10AP1B109798462V4	ENSMUSG00000057440	Mpp7	protein_coding	Yes	chr18:7347962-7626863:-	chr18	-	7347962	7626863				GENCODE	membrane protein, palmitoylated 7 (MAGUK p55 subfamily member 7) [Source:MGI Symbol;Acc:MGI:1922989]	4975	GGGACTGCAAAGCCCTTCACGGAAGAAGACTTTCAGGAAATGATTAAATCAGCACAGATA	NM_001360860	28.5477	8.84514	4.20211	3.12503	35.7333	14.7966	35.1134	10.9071	8.95282	6.67549	4.61403	3.62499	4.36733	3.44273	3.13664	2.79572
ENSMUST00000108430	0.0403507	0.564731	2.1096	up	ASMM10AP1B100073780V4	ENSMUSG00000040952	Rps19	protein_coding	Yes	chr7:24884371-24889806:+	chr7	+	24884371	24889806				GENCODE	ribosomal protein S19 [Source:MGI Symbol;Acc:MGI:1333780]	774	CTCCCGAGTCCCTTCTCTTGGCTTCTCCACCCCTTCCTCTTACAGACCCGCCCATTTTGG		16184.7	4942.63	13.6304	12.5535	20238.3	15615.9	12700	7124.55	5352.25	2351.1	13.8021	13.6989	13.3903	12.9668	12.8107	11.8829
ENSMUST00000184917	0.0164964	0.555727	2.10515	up	ASMM10AP1B123964970V4	ENSMUSG00000068536	Doxl2	protein_coding	Yes	chr6:48974963-48978745:+	chr6	+	48974963	48978745				GENCODE	diamine oxidase-like protein 2 [Source:MGI Symbol;Acc:MGI:3618290]	2468	GGAAGCACAGTCAGGGGGGATAAGACAGGACTTAGAGACAAGGTGCTCTTGAGTGCTGGC	NM_001029987	28.5619	9.05161	4.23722	3.1633	24.89	18.2418	42.5539	7.75026	10.195	9.20957	4.04533	3.93459	4.73175	2.97007	3.32849	3.19134
ENSMUST00000140523	0.0469567	0.569026	2.10406	up	ASMM10AP1B105690552V4	ENSMUSG00000044712	Slc38a6	protein_coding	Yes	chr12:73286779-73354049:+	chr12	+	73286779	73354049				GENCODE	solute carrier family 38, member 6 [Source:MGI Symbol;Acc:MGI:3648156]	3032	GTGCTCGCCATCTATGTCCCGGACATTAGAAATGTATTTGGTGTGGTTGGCGCCAGCACA	NM_001037717	154.151	53.1949	6.87709	5.80391	218.123	128.959	115.371	73.457	36.3661	49.7616	7.33482	6.86409	6.43236	6.26571	5.31754	5.82849
ENSMUST00000086833	0.0146186	0.555727	2.09267	up	ASMM10AP1B100586635V4	ENSMUSG00000029304	Spp1	protein_coding	Yes	chr5:104435118-104441048:+	chr5	+	104435118	104441048				GENCODE	secreted phosphoprotein 1 [Source:MGI Symbol;Acc:MGI:98389]	1411	GCGGCAGGCATTCTCGGAGGAAACCAGCCAAGGACTAACTACGACCATGAGATTGGCAGT	NM_001204201	77.0321	26.9983	5.87275	4.80741	73.7567	86.338	71.0016	31.7419	28.0673	21.1856	5.72534	6.26767	5.62526	5.02435	4.9131	4.48477
ENSMUST00000186154	0.00604535	0.555727	2.08975	up	ASMM10AP1B115924562V4	ENSMUSG00000030577	Cd22	protein_coding	No	chr7:30865827-30880269:-	chr7	-	30865827	30880269				GENCODE	CD22 antigen [Source:MGI Symbol;Acc:MGI:88322]	3819	CAACCCCTCATCCCTACCCTGTTCTCCCCATCCCTGTCGTTCAGTGTCCCCTTTCCAGGC		29233.2	8843.38	14.5237	13.4604	35261	24863.9	27574.6	10669.1	10649.2	5211.91	14.6076	14.3686	14.5949	13.5642	13.7153	13.1016
ENSMUST00000022543	0.0462282	0.568793	2.08906	up	ASMM10AP1B105201548V4	ENSMUSG00000021973	Micu2	protein_coding	Yes	chr14:57916261-57999262:-	chr14	-	57916261	57999262				GENCODE	mitochondrial calcium uptake 2 [Source:MGI Symbol;Acc:MGI:1915764]	2329	GTCAGTAGGAGAGAGCATTAGTTTGGATGAGTTCAAGTCCTTTTGCCATTTTACAACGCA	NM_028643	1253.04	424.996	9.99868	8.93583	1439.77	1089.57	1229.79	696.734	248.455	329.8	10.0717	9.93785	9.98649	9.61302	8.33713	8.85734
ENSMUST00000057893	0.0157904	0.555727	2.08338	up	ASMM10AP1B100176421V4	ENSMUSG00000050288	Fzd2	protein_coding	Yes	chr11:102604396-102608058:+	chr11	+	102604396	102608058				GENCODE	frizzled class receptor 2 [Source:MGI Symbol;Acc:MGI:1888513]	3663	CAACCGTCTCTCCTGTTTCTTGATAATAAATAGTGCAAATTAAAACCTAATAATCATCAT	NM_020510	23180.9	6389.27	14.1109	13.052	30911	23431.3	15200.4	6742.29	7437.96	4987.55	14.4161	14.274	13.6427	12.8747	13.2611	13.0202
ENSMUST00000224359	0.0333064	0.555727	2.07428	up	ASMM10AP1B100017114V4	ENSMUSG00000114456	Hist1h2bh	protein_coding	Yes	chr13:23541714-23543392:-	chr13	-	23541714	23543392		Yes		GENCODE	histone cluster 1, H2bh [Source:MGI Symbol;Acc:MGI:2448387]	1679	TCACTATGTATTATTTGTCGCCTTTTAAGTTTTAGCTATTTGGGTAATGAACTAAGCAAT	NM_178197	69.0706	23.8867	5.67416	4.62155	80.9266	72.0669	54.2184	24.0111	29.3058	18.3433	5.86787	5.99304	5.16156	4.61444	4.98035	4.26985
ENSMUST00000028854	0.00217315	0.555727	2.07364	up	ASMM10AP1B102121460V4	ENSMUSG00000027375	Mal	protein_coding	Yes	chr2:127633226-127656695:-	chr2	-	127633226	127656695				GENCODE	myelin and lymphocyte protein, T cell differentiation protein [Source:MGI Symbol;Acc:MGI:892970]	2778	TGGTACTCATGGCGGTGAGACTTCCTGGATCACACTGGATGCAGCCTACCACTGTGTGGC	NM_010762	193.843	66.426	7.27595	6.22378	179.921	165.759	235.849	68.2338	68.0429	63.0013	7.05548	7.22995	7.54241	6.15576	6.31376	6.20182
ENSMUST00000022563	0.0409825	0.565599	2.06017	up	ASMM10AP1B110835829V4	ENSMUSG00000021987	Mtmr6	protein_coding	Yes	chr14:60265228-60302370:+	chr14	+	60265228	60302370				GENCODE	myotubularin related protein 6 [Source:MGI Symbol;Acc:MGI:2145637]	3813	ATGTTGTGGATACCAGGCCCAAGCTCAATGCAATAGCTAACAGAGCAGCTGGAAAAGGTT	NM_144843	124.496	46.6219	6.60364	5.56088	147.625	95.6204	130.242	71.4713	32.4894	35.9049	6.76615	6.41546	6.62931	6.22331	5.13765	5.32167
ENSMUST00000110984	0.0455253	0.568793	2.05827	up	ASMM10AP1B100162878V4	ENSMUSG00000022099	Dmtn	protein_coding	Yes	chr14:70602185-70627054:-	chr14	-	70602185	70627054			Cytoplasm	GENCODE	dematin actin binding protein [Source:MGI Symbol;Acc:MGI:99670]	4176	CTCCCACCCCACCCACCCACCCTAAGCCGGCTTTCTTCCTGTTATTTGTGCTTCGTAAAG	NM_001360027	27483.7	8847.12	14.4196	13.3782	32145	28510.3	21795.8	11561.1	10968.2	4012.1	14.4877	14.5741	14.197	13.6825	13.7616	12.6904
ENSMUST00000080860	0.0199809	0.555727	2.05298	up	ASMM10AP1B106566935V4	ENSMUSG00000059554	Ccdc28a	protein_coding	Yes	chr10:18213676-18234996:-	chr10	-	18213676	18234996				GENCODE	coiled-coil domain containing 28A [Source:MGI Symbol;Acc:MGI:2443508]	1190	AGCTTCTCAGAGGCCAAAGTTAAAAAGGGTGATGAAAGAAAAGAACAAACCTCCCGGAGG	NM_144820	96.3636	35.4961	6.22409	5.18637	109	86.0068	94.0837	48.8234	24.9281	32.7369	6.31179	6.26124	6.09923	5.65773	4.72484	5.17653
ENSMUST00000038424	0.031603	0.555727	2.04852	up	ASMM10AP1B117311272V4	ENSMUSG00000022498	Txndc11	protein_coding	Yes	chr16:11074911-11134650:-	chr16	-	11074911	11134650	Yes			GENCODE	thioredoxin domain containing 11 [Source:MGI Symbol;Acc:MGI:1923620]	3095	CGGAAGTGACGACTGATACCTTCTGGGAAGTAACCCTTCGGAAACAGGACGTTCTGCTGC	NM_029582	136.169	49.9419	6.75834	5.72375	141.539	141.725	125.243	56.665	60.7986	32.3623	6.70256	7.00358	6.56887	5.87832	6.13427	5.15867
ENSMUST00000113102	0.00843846	0.555727	2.04625	up	ASMM10AP1B111849821V4	ENSMUSG00000029413	Naaa	protein_coding	Yes	chr5:92257659-92278170:-	chr5	-	92257659	92278170			Nucleus;Exosome	GENCODE	N-acylethanolamine acid amidase [Source:MGI Symbol;Acc:MGI:1914361]	2414	TCCTGTTTATAACAACTACACAATTTATACTACAGTGATGAGCGCTGCCGAGCCCGACAA	NM_025972	610.404	202.201	8.94411	7.91112	682.485	463.266	685.46	255.43	152.28	198.892	8.98972	8.70304	9.13956	8.12288	7.57248	8.03801
ENSMUST00000026288	0.0239314	0.555727	2.03349	up	ASMM10AP1B106102681V4	ENSMUSG00000025257	Ribc1	protein_coding	Yes	chrX:152004582-152016295:-	chrX	-	152004582	152016295				GENCODE	RIB43A domain with coiled-coils 1 [Source:MGI Symbol;Acc:MGI:1913861]	1508	GCAGCAAGCTCAGCAAAATTATCTGAATTCGGTCATCTACACCAATCAACCGACTGCGCA	NM_025660	73.3783	26.6598	5.77992	4.75596	85.282	52.8385	82.0144	34.7839	26.791	18.4046	5.94726	5.52379	5.86871	5.15721	4.83636	4.27432
ENSMUST00000034141	0.0228066	0.555727	2.02583	up	ASMM10AP1B118575257V4	ENSMUSG00000047866	Lonp2	protein_coding	Yes	chr8:86624043-86716631:+	chr8	+	86624043	86716631	Yes		Nucleus	GENCODE	lon peptidase 2, peroxisomal [Source:MGI Symbol;Acc:MGI:1914137]	2860	GGAACTTATGGTGGAGCTTCCTTGGAACAAAAGTACAACTGATCGCCTGGACATTCGGGC	NM_025827	471.556	158.991	8.53594	7.51743	647.949	403.516	363.202	217.635	122.908	136.431	8.91018	8.50543	8.19221	7.88644	7.23936	7.42649
ENSMUST00000020258	0.00826197	0.555727	2.02186	up	ASMM10AP1B114821591V4	ENSMUSG00000020064	Herc4	protein_coding	Yes	chr10:63243911-63317874:+	chr10	+	63243911	63317874	Yes		Nucleus	GENCODE	hect domain and RLD 4 [Source:MGI Symbol;Acc:MGI:1914595]	3898	TCATACCGCATTAAAGGTTTTAGAAATATTGCATAGGGTAAATGAGAAAACAGGACAACT	NM_026101	316.706	112.004	7.99142	6.97574	374.592	271.81	303.714	151.583	99.5461	84.8844	8.11397	7.94277	7.91751	7.35	6.90857	6.66864
ENSMUST00000001565	0.0220183	0.555727	2.01951	up	ASMM10AP1B107509555V4	ENSMUSG00000001524	Gtf2h4	protein_coding	Yes	chr17:35667730-35673739:-	chr17	-	35667730	35673739		Yes	Cytoplasm	GENCODE	general transcription factor II H, polypeptide 4 [Source:MGI Symbol;Acc:MGI:1338799]	1679	TGACACATTTCTCTGCTCTCCCTTCTCTTTGGACTGCTTATTGACTGGGTCCTGTCTGTG	NM_010364	6574.3	2030.34	12.338	11.324	6923.95	5020.4	7778.56	2762.53	2120.38	1208.1	12.2671	12.0864	12.6605	11.5887	11.4989	10.8843
ENSMUST00000002469	0.0261461	0.555727	2.01586	up	ASMM10AP1B110714487V4	ENSMUSG00000002396	Ocel1	protein_coding	Yes	chr8:71371339-71373689:+	chr8	+	71371339	71373689			Cytoplasm	GENCODE	occludin/ELL domain containing 1 [Source:MGI Symbol;Acc:MGI:1924340]	1611	ACTACGAGCTTAAGTACCCACCAGTGACCAACAGAAGGGACCGGAGCCGCTATGCCGCAG	NM_029865	55.1465	18.9705	5.29616	4.28477	49.922	35.5197	79.9977	18.2856	17.125	21.501	5.1288	4.93483	5.82486	4.20596	4.1379	4.51044
ENSMUST00000076150	0.00454935	0.555727	2.01583	up	ASMM10AP1B100049802V4	ENSMUSG00000060412	Tas2r124	protein_coding	Yes	chr6:132754730-132755659:+	chr6	+	132754730	132755659				GENCODE	taste receptor, type 2, member 124 [Source:MGI Symbol;Acc:MGI:2681267]	930	CTTTGGGTAATGAGGCAGCTGGGATGTAGGATGAAAAGACAGAATACACCAACTACATAA	NM_207026	31.1381	10.742	4.42159	3.41021	35.1355	23.9758	34.303	10.4815	9.06948	12.6749	4.58737	4.35186	4.32552	3.38181	3.15688	3.69195
ENSMUST00000062740	0.00572766	0.555727	2.00686	up	ASMM10AP1B100117070V4	ENSMUSG00000044573	Acp1	protein_coding	Yes	chr12:30893326-30911571:-	chr12	-	30893326	30911571			Exosome	GENCODE	acid phosphatase 1, soluble [Source:MGI Symbol;Acc:MGI:87881]	3066	ATAGAAAATGCAAAGGAATTATGGAAGAGTGCAAAAATAAATCTCTGTCCACAGGAAGTG	NM_021330	153.886	56.2481	6.92835	5.92341	176.916	120.719	164.021	73.1536	48.6445	46.9462	7.03107	6.76934	6.98465	6.25888	5.77446	5.7369
ENSMUST00000111159	0.0483138	0.572843	2.00488	up	ASMM10AP1B101156207V4	ENSMUSG00000019699	Akt3	protein_coding	Yes	chr1:177022116-177258203:-	chr1	-	177022116	177258203				GENCODE	thymoma viral proto-oncogene 3 [Source:MGI Symbol;Acc:MGI:1345147]	4906	GATGAAGAATTTACAGCTCAGACTATTACAATAACACCACCTGAAAAGTATGACGACGAC		236.446	77.9926	7.46496	6.46144	358.705	201.76	148.871	90.4779	71.2594	72.2406	8.05295	7.50643	6.83549	6.57974	6.38638	6.41821
ENSMUST00000025695	0.00258278	0.555727	2.00368	up	ASMM10AP1B109292335V4	ENSMUSG00000024777	Ppp2r5b	protein_coding	Yes	chr19:6227765-6235872:-	chr19	-	6227765	6235872			Cytoplasm	GENCODE	protein phosphatase 2, regulatory subunit B', beta [Source:MGI Symbol;Acc:MGI:2388480]	2742	CCTACAAGCTGGAAAAACAACAGGAGCAGCAGAAGGCCCAGGAGCGGCAGGAGCTATGGC	NM_198168	133.03	47.9717	6.7102	5.70755	139.418	105.309	154.362	49.8999	41.5128	52.5026	6.67712	6.56211	6.89137	5.68897	5.51932	5.91435
ENSMUST00000057178	0.00624517	0.555727	1.99552	up	ASMM10AP1B100023223V4	ENSMUSG00000044220	Nkx2-3	protein_coding	Yes	chr19:43612325-43615892:+	chr19	+	43612325	43615892		Yes		GENCODE	NK2 homeobox 3 [Source:MGI Symbol;Acc:MGI:97348]	2112	CGTGTACACAGCCGCTGTCACACACTACAGGAGTCAATAAAGAAGGTGCAATATTTCTGA	NM_008699	19.697	5.61066	3.62348	2.62671	23.292	14.8151	20.984	5.05949	5.66136	6.11112	3.93962	3.62825	3.30257	2.54447	2.6348	2.70086
ENSMUST00000000049	0.0115132	0.555727	1.99498	up	ASMM10AP1B116349768V4	ENSMUSG00000000049	Apoh	protein_coding	Yes	chr11:108395293-108414396:+	chr11	+	108395293	108414396				GENCODE	apolipoprotein H [Source:MGI Symbol;Acc:MGI:88058]	1190	TGCTTCAAGGAGCACAGTTCTCTGGCTTTCTGGAAAACGGATGCATCAGAACTGACACCG	NM_013475	94.2459	33.3936	6.15713	5.16076	116.75	91.2829	74.7049	34.2897	33.6941	32.1971	6.41347	6.34862	5.70931	5.13542	5.19634	5.15051
ENSMUST00000026902	0.049114	0.572843	1.99237	up	ASMM10AP1B117372006V4	ENSMUSG00000025795	Rassf3	protein_coding	Yes	chr10:121410350-121476347:-	chr10	-	121410350	121476347				GENCODE	Ras association (RalGDS/AF-6) domain family member 3 [Source:MGI Symbol;Acc:MGI:2179722]	3522	AGCATGAAATTGGAGAGTGGGAAGCTTTCAGCCTACCGGAGCTGCAGAACTTCCTGCGCA	NM_138956	35.6093	12.801	4.63469	3.6402	36.6236	37.4109	32.7933	15.3085	14.4774	8.61723	4.64996	5.0152	4.23891	3.95069	3.88113	3.08878
ENSMUST00000074519	0.0140516	0.555727	1.98621	up	ASMM10AP1B101585663V4	ENSMUSG00000038393	Txnip	protein_coding	Yes	chr3:96557957-96561883:+	chr3	+	96557957	96561883		Yes	Nucleus	GENCODE	thioredoxin interacting protein [Source:MGI Symbol;Acc:MGI:1889549]	2827	CAGCCTACAGCAGGTGAGAACGAGATGGTGATCATGAGGCCTGGAAACAAATATGAGTAC	NM_001009935	672.461	223.907	9.0615	8.07148	844.402	450.779	722.202	284.071	210.69	176.961	9.30225	8.66208	9.22015	8.28447	8.08282	7.84715
ENSMUST00000114471	0.0315487	0.555727	1.98343	up	ASMM10AP1B100035723V4	ENSMUSG00000022637	Cblb	protein_coding	Yes	chr16:52031225-52208048:+	chr16	+	52031225	52208048	Yes		Exosome	GENCODE	Casitas B-lineage lymphoma b [Source:MGI Symbol;Acc:MGI:2146430]	6648	GAAATGCAGTTTTTACGACTTGTCTAATGTGGCAAAATAGCTATGTGTTCAATTAATTTA	NM_001033238	7629.22	2333.75	12.5129	11.5249	10254.1	7151.38	5482.16	3104.5	2529.26	1367.48	12.8182	12.5962	12.1243	11.7591	11.7417	11.0738
ENSMUST00000109166	0.0391589	0.561826	1.98289	up	ASMM10AP1B112113141V4	ENSMUSG00000042901	Aida	protein_coding	Yes	chr1:183297049-183325476:+	chr1	+	183297049	183325476				GENCODE	axin interactor, dorsalization associated [Source:MGI Symbol;Acc:MGI:1919737]	4279	ACTTTGAAAGCACATGATGGATGGTTGTTACACAGAGCATTAGGACTCATGAGGGGCTTT	NM_181732	940.91	331.585	9.57995	8.59234	1180.14	852.497	790.096	519.589	248.715	226.449	9.79651	9.5936	9.34973	9.19087	8.33872	8.24744
ENSMUST00000063138	0.0281585	0.555727	1.98146	up	ASMM10AP1B119382587V4	ENSMUSG00000047669	Msl3l2	protein_coding	Yes	chr10:56106917-56116880:+	chr10	+	56106917	56116880				GENCODE	MSL3 like 2 [Source:MGI Symbol;Acc:MGI:1920640]	2140	GCGAGCAGTTCGGTTGCAGTTTTCCTGAATCCCCACCTTGATGAGTCCTACAGAGGCTGG	NM_001163833	219.414	78.3445	7.42514	6.43858	225.554	148.97	283.719	95.1979	57.5722	82.2634	7.38113	7.07516	7.81913	6.6561	6.04265	6.61698
ENSMUST00000060894	0.0264944	0.555727	1.98033	up	ASMM10AP1B100134146V4	ENSMUSG00000044726	Erich5	protein_coding	Yes	chr15:34453305-34473892:+	chr15	+	34453305	34473892				GENCODE	glutamate rich 5 [Source:MGI Symbol;Acc:MGI:2447772]	2383	AGTTAAAGAGTCCACATTTTCCATGTGCCATTTTGAATTGGCTGGTGATTTTATACTTAA	NM_173421	231.263	79.1122	7.47278	6.48703	302.515	137.335	253.939	82.8894	67.5902	86.857	7.80796	6.95599	7.65439	6.4498	6.30492	6.70638
ENSMUST00000028735	0.0423394	0.565832	1.97768	up	ASMM10AP1B117407178V4	ENSMUSG00000027276	Jag1	protein_coding	Yes	chr2:137081456-137116644:-	chr2	-	137081456	137116644				GENCODE	jagged 1 [Source:MGI Symbol;Acc:MGI:1095416]	5612	ACAAAGAGATGATGTCTCCAGGTCTTACCACCGAACACATTTGCAGCGAATTGAGGAATT	NM_013822	287.086	102.764	7.80449	6.82068	380.401	190.645	290.212	146.429	71.6297	90.2341	8.13653	7.42555	7.8514	7.30071	6.39407	6.76728
ENSMUST00000058635	0.0394301	0.561826	1.97721	up	ASMM10AP1B100083293V4	ENSMUSG00000050304	Slc25a2	protein_coding	Yes	chr18:37637377-37638745:-	chr18	-	37637377	37638745				GENCODE	solute carrier family 25 (mitochondrial carrier, ornithine transporter) member 2 [Source:MGI Symbol;Acc:MGI:2137907]	1369	GACTCTATGTACTTAATCTCAATTATCAAGGCTTCTTCATAAATCTATATATGCATCTTG	NM_001159275	147.991	54.7412	6.84297	5.85951	194.035	131.784	118.156	72.7121	37.7757	53.7359	7.16339	6.89502	6.47051	6.25065	5.37617	5.9517
ENSMUST00000019998	0.0301927	0.555727	1.97598	up	ASMM10AP1B100187749V4	ENSMUSG00000019851	Perp	protein_coding	Yes	chr10:18845020-18857073:+	chr10	+	18845020	18857073				GENCODE	PERP, TP53 apoptosis effector [Source:MGI Symbol;Acc:MGI:1929938]	1952	ACCTAATGGAAACGAGCTTGTTTTAACTATCAGAACACTATTTTGTAAGGTGCTGCAAAG	NM_022032	16732.5	4778.02	13.6134	12.6308	23910.6	15439.1	10847.9	5937.21	3835.21	4561.65	14.009	13.6801	13.1511	12.6961	12.3209	12.8755
ENSMUST00000006638	0.00799769	0.555727	1.97534	up	ASMM10AP1B100195526V4	ENSMUSG00000006469	Slc34a3	protein_coding	Yes	chr2:25228898-25234364:-	chr2	-	25228898	25234364				GENCODE	solute carrier family 34 (sodium phosphate), member 3 [Source:MGI Symbol;Acc:MGI:2159410]	2183	AAACATTAATGGGGCTCCACACATAGCAGGTCATGTGCGCACCCGACAGATCTTTGACCT	NM_080854	50.1561	18.2389	5.20152	4.21942	55.1519	44.3748	50.9415	14.2904	20.3105	20.1159	5.28154	5.26614	5.05689	3.8464	4.40171	4.41013
ENSMUST00000064187	0.0292517	0.555727	1.96715	up	ASMM10AP1B119445847V4	ENSMUSG00000058756	Thra	protein_coding	Yes	chr11:98741811-98769006:+	chr11	+	98741811	98769006		Yes	Cytoplasm	GENCODE	thyroid hormone receptor alpha [Source:MGI Symbol;Acc:MGI:98742]	2452	ACCGCAAACACAACATTCCGCACTTCTGGCCCAAGCTGCTGATGAAGGAGAGAGAAGTGC	NM_001313983	558.383	190.678	8.80591	7.8298	710.902	506.114	458.131	197.21	140.039	234.784	9.04714	8.83243	8.53815	7.73917	7.44251	8.30772
ENSMUST00000026267	0.0377085	0.558318	1.96444	up	ASMM10AP1B115761637V4	ENSMUSG00000025237	Parp6	protein_coding	Yes	chr9:59617284-59650285:+	chr9	+	59617284	59650285				GENCODE	poly (ADP-ribose) polymerase family, member 6 [Source:MGI Symbol;Acc:MGI:1914537]	2709	TCAATCCTGCGCAATGGGCTGGTCAATGCATCCTACACCAAACTGCAGCTGCATGGAGCA	NM_001205239	112.538	41.1296	6.4162	5.44208	100.426	77.5159	159.672	53.3762	36.4058	33.6066	6.1975	6.10859	6.94252	5.79211	5.31871	5.21543
ENSMUST00000166734	0.00711769	0.555727	1.96327	up	ASMM10AP1B107125028V4	ENSMUSG00000033392	Clasp2	protein_coding	Yes	chr9:113812598-113918190:+	chr9	+	113812598	113918190				GENCODE	CLIP associating protein 2 [Source:MGI Symbol;Acc:MGI:1923749]	4108	TCACAAGAATGTTTGCAGATCCTCATGGCAAGAGGTGTTCAGCATGTTCTTGGAGACTCT	NM_001114347	118.38	43.6589	6.52267	5.54941	147.523	103.287	104.332	53.6808	37.7537	39.5421	6.76436	6.53285	6.27079	5.79992	5.37522	5.47309
ENSMUST00000070877	0.0142344	0.555727	1.96152	up	ASMM10AP1B113284650V4	ENSMUSG00000022244	Amacr	protein_coding	Yes	chr15:10981756-10996626:+	chr15	+	10981756	10996626				GENCODE	alpha-methylacyl-CoA racemase [Source:MGI Symbol;Acc:MGI:1098273]	2577	AGTAGCTGGCCATGACATCAACTATTTGGCTTTATCAGGCGTTCTGTCAAAGATTGGCAG	NM_008537	187.865	71.0224	7.23406	6.26209	214.004	161.095	188.496	98.4539	53.3188	61.2944	7.30789	7.19051	7.20379	6.70372	5.92306	6.1595
ENSMUST00000051226	0.0383533	0.559205	1.96001	up	ASMM10AP1B103895989V4	ENSMUSG00000033065	Pfkm	protein_coding	Yes	chr15:98108466-98132441:+	chr15	+	98108466	98132441				GENCODE	phosphofructokinase, muscle [Source:MGI Symbol;Acc:MGI:97548]	2879	AGCGGCGGAGGAGAGCTAAAACTACAAGAGTGGATCATGACCCATGAAGAGCATCATGCA	NM_001163487	56.3861	20.5534	5.35992	4.38906	65.639	58.0087	45.5106	21.4495	15.9994	24.2114	5.54397	5.67659	4.85921	4.4389	4.03035	4.69795
ENSMUST00000049149	0.0360459	0.555727	1.95446	up	ASMM10AP1B104828137V4	ENSMUSG00000040249	Lrp1	protein_coding	Yes	chr10:127538161-127621148:-	chr10	-	127538161	127621148				GENCODE	low density lipoprotein receptor-related protein 1 [Source:MGI Symbol;Acc:MGI:96828]	14888	GCGCCTGTGTGGTCAATAAGCAGACCGGAGATGTCACATGCAACTGCACTGATGGCCGGG	NM_008512	1242.78	400.032	9.93943	8.97267	1014.85	944.737	1768.76	505.722	327.48	366.893	9.57432	9.73688	10.5071	9.14769	8.74526	9.02505
ENSMUST00000217013	0.0102996	0.555727	1.95284	up	ASMM10AP1B105674233V4	ENSMUSG00000043698	Olfr62	protein_coding	Yes	chr4:118664393-118668042:+	chr4	+	118664393	118668042			Nucleus	GENCODE	olfactory receptor 62 [Source:MGI Symbol;Acc:MGI:1333887]	2654	TCACTGAGCTCTAGCAGGAGAAGGATGCAGGACTTCCTCTGGAGAAACCGCAGCTCTCTT		48.238	17.8978	5.13737	4.1718	44.4217	41.5047	58.7876	22.3989	14.3562	16.9382	4.94939	5.16395	5.29876	4.50892	3.86932	4.13714
ENSMUST00000020034	0.045546	0.568793	1.94972	up	ASMM10AP1B110821395V4	ENSMUSG00000019883	Echdc1	protein_coding	Yes	chr10:29313500-29347469:+	chr10	+	29313500	29347469			Nucleus	GENCODE	enoyl Coenzyme A hydratase domain containing 1 [Source:MGI Symbol;Acc:MGI:1277169]	3856	AGAAACACATAACCCAAACTTTATGTCCATTCCAGAATTTACTTGTTCCATAAAAACTGT	NM_025855	20355.6	5923.45	13.9004	12.9371	26034.3	22774.7	12257.9	8087.99	4632.37	5050	14.1465	14.2239	13.3308	13.1762	12.5926	13.0426
ENSMUST00000107416	0.0332099	0.555727	1.9475	up	ASMM10AP1B100196693V4	ENSMUSG00000020916	Krt36	protein_coding	Yes	chr11:100102007-100105626:-	chr11	-	100102007	100105626				GENCODE	keratin 36 [Source:MGI Symbol;Acc:MGI:109364]	1671	TCATCTATTGTTTCTGGTCTTAACTGTGCTTTTTACGCCATGCAAAACCAGGTTCCCCTG	NM_001174099	163.708	58.7822	6.99176	6.03014	180.436	191.758	118.931	57.5273	65.9792	52.8399	7.05964	7.43422	6.48143	5.89975	6.26685	5.92383
ENSMUST00000003434	0.028524	0.555727	1.94343	up	ASMM10AP1B100178297V4	ENSMUSG00000003344	Btbd2	protein_coding	Yes	chr10:80642617-80657071:-	chr10	-	80642617	80657071		Yes	Cytoplasm	GENCODE	BTB (POZ) domain containing 2 [Source:MGI Symbol;Acc:MGI:1933831]	3026	GTTGGCTCCTCCCTTTTTGTCTCCTCCCCTCGCCCCTCTCAGGTCTCGGCTCTCTTTAGC	NM_145361	53648.4	18352.3	15.4142	14.4556	63528.6	53022.2	44394.3	26858.2	18903.5	9295.24	15.4984	15.4858	15.2585	14.9166	14.4855	13.9647
ENSMUST00000047704	0.0345041	0.555727	1.93904	up	ASMM10AP1B108849111V4	ENSMUSG00000041491	Cep78	protein_coding	Yes	chr19:15955774-15984989:-	chr19	-	15955774	15984989			Nucleus	GENCODE	centrosomal protein 78 [Source:MGI Symbol;Acc:MGI:1924386]	2548	AGAGTGATCCGCCTCAAGGCCGACAAGCGCGTCAGTGAGCTGGAACATGAAAATGCCCAG	NM_198019	77.3941	29.0218	5.86741	4.91207	68.7368	61.1231	102.322	29.626	21.6089	35.8306	5.61462	5.74924	6.23837	4.91868	4.49874	5.31878
ENSMUST00000001802	0.0353209	0.555727	1.93845	up	ASMM10AP1B121458679V4	ENSMUSG00000001751	Naglu	protein_coding	Yes	chr11:101070012-101077672:+	chr11	+	101070012	101077672				GENCODE	alpha-N-acetylglucosaminidase (Sanfilippo disease IIIB) [Source:MGI Symbol;Acc:MGI:1351641]	2560	GGGCTGACCGAAACCACGCCCAACAGGTACCGCTATTACCAGAATGTGTGCACGCACAGC	NM_013792	77.7858	30.5414	5.89442	4.93952	83.9122	70.9272	78.5181	43.9374	21.4161	26.2708	5.92249	5.96772	5.79305	5.50748	4.48297	4.82811
ENSMUST00000039135	0.0449942	0.568793	1.93319	up	ASMM10AP1B111317248V4	ENSMUSG00000044447	Dock5	protein_coding	Yes	chr14:67752135-67933432:-	chr14	-	67752135	67933432	Yes			GENCODE	dedicator of cytokinesis 5 [Source:MGI Symbol;Acc:MGI:2652871]	9988	CGAGGACCAGGAGAAGGTGGAGCTGCTCAAGCGACTGATTGCCTTACAAATACCTCTGCT	NM_177780	62.5183	22.6244	5.50558	4.5546	71.692	69.1358	46.7273	21.201	25.8776	20.7947	5.68126	5.93127	4.90421	4.41954	4.78481	4.45945
ENSMUST00000112294	0.0370686	0.557245	1.9316	up	ASMM10AP1B107081281V4	ENSMUSG00000031367	Ap1s2	protein_coding	Yes	chrX:163909145-163929546:+	chrX	+	163909145	163929546				GENCODE	adaptor-related protein complex 1, sigma 2 subunit [Source:MGI Symbol;Acc:MGI:1889383]	3199	CCTGCAGGAGAAAACAGAGACTATGTATCACAGCAAGAGTTTCATTGGGTATAAGAAAGC	NM_026887	21.6123	7.11744	3.75987	2.81007	24.207	12.1459	28.484	7.67253	8.6798	5	4.0006	3.32022	3.95878	2.957	3.0893	2.3839
ENSMUST00000039867	0.0321054	0.555727	1.92279	up	ASMM10AP1B107944385V4	ENSMUSG00000033964	Zbtb41	protein_coding	Yes	chr1:139422382-139453005:+	chr1	+	139422382	139453005		Yes		GENCODE	zinc finger and BTB domain containing 41 [Source:MGI Symbol;Acc:MGI:2444487]	8361	GTGAATAAAATGTAATCAAAAAGGAGGAAACTGTTTAAGCACTTAAGAAATGAAGGTACT	NM_172643	1129.93	403.27	9.85727	8.91407	1259.29	1056.17	1074.34	558.374	412.117	239.321	9.88212	9.8951	9.7946	9.29465	9.10441	8.34316
ENSMUST00000096433	0.0436468	0.568793	1.91053	up	ASMM10AP1B100171452V4	ENSMUSG00000022419	Deptor	protein_coding	Yes	chr15:55112317-55259271:+	chr15	+	55112317	55259271	Yes	Yes		GENCODE	DEP domain containing MTOR-interacting protein [Source:MGI Symbol;Acc:MGI:2146322]	8547	CCAAAATGAAGTTTGCCGTCAAAGATCGCATATAGTATTGTTAAATAAGTTTAAAAGTAC	NM_145470	8386.77	2699.37	12.6848	11.7508	7695.9	6713.83	10750.6	3087.4	3352.79	1657.93	12.4149	12.5038	13.1357	11.7485	12.1449	11.3591
ENSMUST00000183125	0.0181926	0.555727	1.90832	up	ASMM10AP1B101653294V4	ENSMUSG00000042063	Zfp386	protein_coding	Yes	chr12:116047776-116063360:+	chr12	+	116047776	116063360		Yes		GENCODE	zinc finger protein 386 (Kruppel-like) [Source:MGI Symbol;Acc:MGI:1930708]	4779	AGCAGTACAAACCTCTTTCTCATCATTGTACCCAGAACTTTTCACCAGAGCAGATCCTGA	NM_001004066	388.443	143.446	8.2859	7.35359	467.631	355.747	341.952	193.686	102.281	134.372	8.43188	8.32603	8.09977	7.71145	6.95005	7.39926
ENSMUST00000028175	0.0301198	0.555727	1.90791	up	ASMM10AP1B100189182V4	ENSMUSG00000026832	Cytip	protein_coding	Yes	chr2:58129137-58160495:-	chr2	-	58129137	58160495			Cytoplasm	GENCODE	cytohesin 1 interacting protein [Source:MGI Symbol;Acc:MGI:2183535]	6110	CTTGCATACAGAATTGTGGACTCCCAAATGAAAGTATTTATGTTCTGAAATAAAGAATGC	NM_139200	512.942	181.216	8.67888	7.74689	586.627	572.986	379.214	203.192	203.86	136.597	8.75941	9.01825	8.25897	7.78393	8.02874	7.42799
ENSMUST00000049093	0.0284175	0.555727	1.90553	up	ASMM10AP1B110431558V4	ENSMUSG00000038393	Txnip	protein_coding	No	chr3:96557960-96561857:+	chr3	+	96557960	96561857		Yes	Nucleus	GENCODE	thioredoxin interacting protein [Source:MGI Symbol;Acc:MGI:1889549]	2795	CAGCCTACAGGTGAGAACGAGATGGTGATCATGAGGCCTGGAAACAAATATGAGTACAAG	NM_023719	649.197	223.845	8.99313	8.06294	883.025	421.578	642.988	298.187	188.615	184.734	9.36488	8.56643	9.04808	8.36585	7.9043	7.91866
ENSMUST00000069309	0.0482432	0.572843	1.90337	up	ASMM10AP1B100152142V4	ENSMUSG00000068457	Uty	protein_coding	Yes	chrY:1097144-1245718:-	chrY	-	1097144	1245718		Yes		GENCODE	ubiquitously transcribed tetratricopeptide repeat gene, Y chromosome [Source:MGI Symbol;Acc:MGI:894810]	5208	TATTCCTGCTTGTTCAATCTGGTGTGTGTTGGGAGACTTACGCATTAAAATTTATTATTA	NM_009484	4035.55	1321.08	11.5996	10.671	5586.17	3539.15	2981.33	2079.23	1043.53	840.493	11.9502	11.5876	11.261	11.1898	10.4928	10.3305
ENSMUST00000086461	0.0363161	0.555727	1.9019	up	ASMM10AP1B105408119V4	ENSMUSG00000029363	Rfc5	protein_coding	Yes	chr5:117378103-117389047:-	chr5	-	117378103	117389047				GENCODE	replication factor C (activator 1) 5 [Source:MGI Symbol;Acc:MGI:1919401]	2796	CTCAATCAGGACTTCACCACTGCCTACAAAAACATCATGGAGCTGAAGACTCTGAAGGGC	NM_028128	173.059	64.5917	7.07028	6.14284	233.888	148.351	136.936	74.3959	47.0515	72.3277	7.43312	7.06936	6.70838	6.28692	5.72136	6.42023
ENSMUST00000026129	0.0436224	0.568793	1.9013	up	ASMM10AP1B106122325V4	ENSMUSG00000025137	Pcyt2	protein_coding	Yes	chr11:120610087-120617936:-	chr11	-	120610087	120617936				GENCODE	phosphate cytidylyltransferase 2, ethanolamine [Source:MGI Symbol;Acc:MGI:1915921]	1881	AGGATAAGCAGATGCACCTGTGACTGACTGGAGGCGTGTTGCTGTGTATCCCGGGCATCC	NM_001363001	1028.62	339.657	9.68038	8.75339	1069.69	1316.57	699.606	340.878	339.154	338.938	9.65196	10.2189	9.17032	8.56666	8.79633	8.89719
ENSMUST00000216074	0.00403338	0.555727	1.90042	up	ASMM10AP1B100042289V4	ENSMUSG00000096584	Olfr611	protein_coding	Yes	chr7:103516465-103520846:-	chr7	-	103516465	103520846				GENCODE	olfactory receptor 611 [Source:MGI Symbol;Acc:MGI:3030445]	2301	GTGATACTGTGGTAGATATAGAAGACAGAAAAATATGTGCTAAGAGGTTAATAAAATCAA		16.5726	5	3.31193	2.3856	15.251	10.2966	24.1703	5	5	5	3.26643	3.06736	3.60198	2.3866	2.38631	2.3839
ENSMUST00000058651	0.0252037	0.555727	1.90037	up	ASMM10AP1B100451885V4	ENSMUSG00000024903	Lao1	protein_coding	Yes	chr4:118961578-118968912:+	chr4	+	118961578	118968912				GENCODE	L-amino acid oxidase 1 [Source:MGI Symbol;Acc:MGI:2140628]	2349	GCCTAGTGGCAGCTAAGACCCTACAGGATGCTGGTCACGAGGTAACCATCTTGGAGGCCA	NM_133892	27.1854	9.71846	4.18489	3.25861	31.973	19.7834	29.7999	6.99343	9.68142	12.4805	4.44012	4.06409	4.05044	2.85835	3.2521	3.66537
ENSMUST00000056589	0.0199588	0.555727	1.89951	up	ASMM10AP1B103275927V4	ENSMUSG00000046750	Selenov	protein_coding	Yes	chr7:28284652-28291186:-	chr7	-	28284652	28291186				GENCODE	selenoprotein V [Source:MGI Symbol;Acc:MGI:3608324]	1267	CATGAGTGAGGTGCTGTGGAGGGCCAGGAGGAAGCATGCAAGAGCCTCAGCAGGATGATG	NM_175033	135.689	51.035	6.71711	5.79148	172.045	130.298	104.723	60.6677	43.8774	48.5599	6.99309	6.87992	6.27833	5.98047	5.60501	5.78897
ENSMUST00000061937	0.0129598	0.555727	1.89529	up	ASMM10AP1B102963037V4	ENSMUSG00000028189	Ctbs	protein_coding	Yes	chr3:146450470-146465849:+	chr3	+	146450470	146465849				GENCODE	chitobiase [Source:MGI Symbol;Acc:MGI:1921495]	2892	AGCCAGTGGAATAAAGACCAGCAAGCTCCCTATTATAACTACAAGGATCCTGCTGGCCGT	NM_001293672	212.859	81.0918	7.41156	6.48914	211.213	173.954	253.411	108.069	67.9529	67.254	7.28898	7.29485	7.65086	6.84895	6.31217	6.30631
ENSMUST00000002091	0.0209435	0.555727	1.89509	up	ASMM10AP1B117153421V4	ENSMUSG00000002015	Bcap31	protein_coding	Yes	chrX:73686178-73716175:-	chrX	-	73686178	73716175			Nucleus	GENCODE	B cell receptor associated protein 31 [Source:MGI Symbol;Acc:MGI:1350933]	1219	GAGTTTGGTAGTTGCGGTGGGGCGTGCGAGTAGGCTGAAGCTCGGAAACAAGCTCCCATC	NM_001313698	208.943	77.5988	7.36186	6.43959	252.421	214.647	159.76	94.5261	75.9956	62.2747	7.54546	7.59691	6.9432	6.64557	6.48844	6.18476
ENSMUST00000219663	0.0299989	0.555727	1.88936	up	ASMM10AP1B129240677V4	ENSMUSG00000073997	Olfr521	protein_coding	Yes	chr7:99763508-99769321:+	chr7	+	99763508	99769321				GENCODE	olfactory receptor 521 [Source:MGI Symbol;Acc:MGI:3030355]	2277	TGGTGTGGAGAACCATTGAAGACAGCAGTGCAAAGCAGACCCAATAGAACTCTGGGTTCC		29.1625	10.5409	4.28411	3.36621	28.0906	18.7191	40.6779	13.0222	8.18035	10.4202	4.23554	3.97373	4.64304	3.70094	3.01274	3.38494
ENSMUST00000023762	0.0347452	0.555727	1.88701	up	ASMM10AP1B102828088V4	ENSMUSG00000023021	Cers5	protein_coding	Yes	chr15:99735592-99772601:-	chr15	-	99735592	99772601		Yes		GENCODE	ceramide synthase 5 [Source:MGI Symbol;Acc:MGI:1919199]	2096	TGTCCAGACTGCTTCCAAAGCCTTGAGCCGGGGAAAGGTGTCTAAGGATGACCGCAGTGA	NM_028015	1029.02	346.475	9.69159	8.77548	1256.32	1091.09	739.664	370.325	275.403	393.698	9.87853	9.94135	9.25488	8.69229	8.49204	9.14212
ENSMUST00000064062	0.00375253	0.555727	1.87958	up	ASMM10AP1B102500821V4	ENSMUSG00000052337	Immt	protein_coding	Yes	chr6:71831331-71875244:+	chr6	+	71831331	71875244			Nucleus	GENCODE	inner membrane protein, mitochondrial [Source:MGI Symbol;Acc:MGI:1923864]	2728	GCAGCTCGTCTAGCGCAACAGGAAAAGCAAGAACAAGTTGAGATGGAGTCTCTAGCCAAG	NM_029673	377.433	140.818	8.25778	7.34736	426.315	340.554	365.432	184.524	117.333	120.597	8.30308	8.26661	8.20364	7.64024	7.17031	7.23154
ENSMUST00000059595	0.0463771	0.568793	1.87931	up	ASMM10AP1B107321302V4	ENSMUSG00000050965	Prkca	protein_coding	Yes	chr11:107933387-108343928:-	chr11	-	107933387	108343928	Yes		Exosome	GENCODE	protein kinase C, alpha [Source:MGI Symbol;Acc:MGI:97595]	8409	AGAGCTAATGAAGATGCCGGCCAGTGGATGGTATAAACTGCTCAACCAAGAAGAGGGCGA	NM_011101	80.5427	30.8326	5.91069	5.00049	98.0917	82.223	61.3132	39.1702	28.09	25.2375	6.16426	6.19684	5.37096	5.32924	4.91422	4.758
ENSMUST00000039178	0.0251562	0.555727	1.87671	up	ASMM10AP1B107746022V4	ENSMUSG00000026725	Tnn	protein_coding	Yes	chr1:160085029-160153580:-	chr1	-	160085029	160153580				GENCODE	tenascin N [Source:MGI Symbol;Acc:MGI:2665790]	5817	AGGGGACACAGGAAAGCAGGAAGACCAGCACCAAAGCCCCAACAGATATTGATGGCCCCA	NM_177839	178.621	67.604	7.13106	6.22286	227.686	135.622	172.554	65.3932	53.2787	84.1401	7.39564	6.93427	7.06328	6.09342	5.92137	6.65378
ENSMUST00000020699	0.0208036	0.555727	1.87511	up	ASMM10AP1B100196347V4	ENSMUSG00000020424	Castor1	protein_coding	Yes	chr11:4218225-4222409:+	chr11	+	4218225	4222409			Cytoplasm	GENCODE	cytosolic arginine sensor for mTORC1 subunit 1 [Source:MGI Symbol;Acc:MGI:1919212]	1574	CTCACTTTTATTTTCATGACTGTTTATATAAATAAAAGACTTGCGGATTTGTGCCCTCTG	NM_028022	6406.59	2063.54	12.2959	11.3889	8012.79	6031.44	5175.54	2820.7	1457.31	1912.62	12.4843	12.3679	12.0354	11.6191	10.9804	11.5672
ENSMUST00000002112	0.0364379	0.555727	1.87464	up	ASMM10AP1B129692616V4	ENSMUSG00000002043	Trappc6a	protein_coding	Yes	chr7:19508712-19516145:+	chr7	+	19508712	19516145			Cytoplasm	GENCODE	trafficking protein particle complex 6A [Source:MGI Symbol;Acc:MGI:1914341]	785	TGGACGGACTCCGCACCAACCACCAGGGGACCTATGTGCTGCAGGACAACAGCTTCCCCC	NM_025960	796.153	285.603	9.35388	8.44727	822.39	845.559	720.508	324.821	195.192	336.797	9.26257	9.58369	9.21538	8.49631	7.95838	8.88713
ENSMUST00000091459	0.037678	0.558318	1.87106	up	ASMM10AP1B108230209V4	ENSMUSG00000064138	Fam172a	protein_coding	No	chr13:77708690-78166235:+	chr13	+	77708690	78166235				GENCODE	family with sequence similarity 172, member A [Source:MGI Symbol;Acc:MGI:1915925]	3892	GCATTAGACATTAATTACTTGAAATTTTTAATTAGTGAAGGTTATATCCAGTGCATGGTG	NM_001163419	1269.99	458.459	10.0013	9.0974	1504.09	942.443	1363.43	697.456	366.539	311.383	10.1378	9.73326	10.1328	9.6157	8.9188	8.75771
ENSMUST00000215096	0.028862	0.555727	1.86648	up	ASMM10AP1B105707932V4	ENSMUSG00000049015	Olfr1467	protein_coding	Yes	chr19:13362236-13368054:+	chr19	+	13362236	13368054				GENCODE	olfactory receptor 1467 [Source:MGI Symbol;Acc:MGI:3031301]	3671	AGGACTTATCAGAAGACAGAGAGATTATTCAACATGATGGAGAACCAGACAGAAGTGACA		20.9682	7.38058	3.75538	2.85506	19.011	14.8926	29.001	9.17981	5	7.96191	3.62998	3.63866	3.9975	3.18601	2.38631	2.99287
ENSMUST00000075805	0.0106772	0.555727	1.86407	up	ASMM10AP1B102937507V4	ENSMUSG00000026586	Prrx1	protein_coding	No	chr1:163245119-163313672:-	chr1	-	163245119	163313672		Yes		GENCODE	paired related homeobox 1 [Source:MGI Symbol;Acc:MGI:97712]	4986	ACACGAGGGGCTTCATAACGGATTCTAACGGAAGACACTGAAAAGCGCCATGGCTACTTA	NM_175686	2910.65	960.376	11.1855	10.287	2635.64	2565.59	3530.71	1267.11	849.113	764.906	10.9228	11.1349	11.4989	10.4988	10.1708	10.1914
ENSMUST00000109774	0.0298985	0.555727	1.86405	up	ASMM10AP1B119019790V4	ENSMUSG00000027478	Dnmt3b	protein_coding	No	chr2:153649453-153687730:+	chr2	+	153649453	153687730		Yes		GENCODE	DNA methyltransferase 3B [Source:MGI Symbol;Acc:MGI:1261819]	4320	GGGACCAAATCCAGGGCCTTCTTTCAGGAAACAATGAAGGGAGACAGCAGACATCTGAAT	NM_001003961	55.1241	20.8556	5.31357	4.41513	49.2149	38.8032	77.3541	25.6272	18.2082	18.7314	5.10563	5.06726	5.76782	4.71164	4.2332	4.30055
ENSMUST00000062353	0.0314095	0.555727	1.85906	up	ASMM10AP1B117735215V4	ENSMUSG00000042849	Olfr1414	protein_coding	Yes	chr1:92506366-92518661:-	chr1	-	92506366	92518661				GENCODE	olfactory receptor 1414 [Source:MGI Symbol;Acc:MGI:3031248]	6017	GGTTTCAGAAGACTGAGGACAGACACACAGACACCGGCAGATCTCCAAGGTACAGAAGGA		200.088	77.1232	7.30869	6.41412	249.489	157.639	193.136	80.5063	55.4869	95.3763	7.52856	7.15797	7.23955	6.40655	5.9826	6.85321
ENSMUST00000023867	0.0310261	0.555727	1.85844	up	ASMM10AP1B112479991V4	ENSMUSG00000023104	Rfc2	protein_coding	Yes	chr5:134582690-134601805:+	chr5	+	134582690	134601805				GENCODE	replication factor C (activator 1) 2 [Source:MGI Symbol;Acc:MGI:1341868]	4995	TTCGCTTTGGCGTGTAATGCTTCAGACAAAATCATAGAGCCCATCCAGTCCCGCTGTGCG	NM_020022	347.476	128.377	8.10412	7.21003	453.031	318.143	271.255	152.077	93.4373	139.617	8.39017	8.16751	7.75468	7.35454	6.81257	7.46298
ENSMUST00000156859	0.0461056	0.568793	1.85819	up	ASMM10AP1B116595121V4	ENSMUSG00000025745	Hadha	protein_coding	Yes	chr5:30118304-30155162:-	chr5	-	30118304	30155162				GENCODE	hydroxyacyl-Coenzyme A dehydrogenase/3-ketoacyl-Coenzyme A thiolase/enoyl-Coenzyme A hydratase (trifunctional protein), alpha subunit [Source:MGI Symbol;Acc:MGI:2135593]	4017	AAAGAATAAGAGTTTGAATTCTGAAATGGATAATATCTTGGCAAATCTGAGGCTGCCTGC	NM_178878	596.826	227.982	8.91755	8.02365	699.206	482.468	608.804	350.999	155.355	177.593	9.02145	8.76659	8.96459	8.61284	7.60421	7.85389
ENSMUST00000081214	0.00129048	0.555727	1.85599	up	ASMM10AP1B100118111V4	ENSMUSG00000058486	Wdr91	protein_coding	Yes	chr6:34880426-34910876:-	chr6	-	34880426	34910876			Exosome	GENCODE	WD repeat domain 91 [Source:MGI Symbol;Acc:MGI:2141558]	2682	GGCCCACTGCGGCGAGGTCTACTCTGTGGAATTCAGCTGTGACGAGAATGCTGTGTACAG	NM_001013366	84.7686	33.2273	6.03526	5.14307	87.3902	80.567	86.3485	37.4591	29.0678	33.155	5.98749	6.16498	5.9533	5.26399	4.96888	5.19634
ENSMUST00000040008	0.00185364	0.555727	1.85592	up	ASMM10AP1B116807316V4	ENSMUSG00000036241	Ube2r2	protein_coding	Yes	chr4:41135743-41193380:+	chr4	+	41135743	41193380	Yes			GENCODE	ubiquitin-conjugating enzyme E2R 2 [Source:MGI Symbol;Acc:MGI:1914865]	3600	ACCTACCTTCAGATTCTTGACCAAAATGTGGCACCCCAACATTTATGAGAATGGAGATGT	NM_026275	386.688	141.945	8.28679	7.39466	385.849	319.415	454.798	157.525	132.294	136.017	8.15989	8.17314	8.52735	7.4068	7.35675	7.42043
ENSMUST00000030849	0.0287245	0.555727	1.85272	up	ASMM10AP1B107815416V4	ENSMUSG00000028995	Fam126a	protein_coding	Yes	chr5:23960931-24030690:-	chr5	-	23960931	24030690				GENCODE	family with sequence similarity 126, member A [Source:MGI Symbol;Acc:MGI:2149839]	5659	TGCAGTTACCAGCATGTCAATACGAGGTCACAGGTGGAAAAGACATGGAGATACAGAATT	NM_053090	76.2862	30.5102	5.86169	4.97205	84.1737	67.0656	77.6192	34.0084	36.6962	20.8261	5.92722	5.8842	5.77366	5.12391	5.33056	4.46167
ENSMUST00000075829	0.0492745	0.572843	1.85068	up	ASMM10AP1B119470020V4	ENSMUSG00000062981	Mrpl42	protein_coding	Yes	chr10:95480806-95501927:-	chr10	-	95480806	95501927				GENCODE	mitochondrial ribosomal protein L42 [Source:MGI Symbol;Acc:MGI:1333774]	666	CGGTGAGTAGCCGTGGAGGAACGAAAATCTGTGTGCCTAGCAACAGCTTTCACTTCACAA	NM_026065	567.653	211.597	8.82696	7.93891	723.219	432.204	547.536	297.643	135.384	201.765	9.07499	8.60187	8.80402	8.36245	7.39116	8.06311
ENSMUST00000032183	0.0029107	0.555727	1.85006	up	ASMM10AP1B113481824V4	ENSMUSG00000030095	Tmem43	protein_coding	Yes	chr6:91473703-91488463:+	chr6	+	91473703	91488463				GENCODE	transmembrane protein 43 [Source:MGI Symbol;Acc:MGI:1921372]	2903	GGGCCTCAACCTCATGACACGGATCCTCTACACCCTAGTGGACTGGTTTCCTGTCTTCCG	NM_028766	539.848	198.275	8.77506	7.88749	622.755	464.208	532.582	247.738	158.856	188.23	8.85061	8.70691	8.76764	8.07494	7.63694	7.95058
ENSMUST00000092684	0.0122221	0.555727	1.84457	up	ASMM10AP1B105109497V4	ENSMUSG00000006784	Ttc25	protein_coding	Yes	chr11:100545607-100571963:+	chr11	+	100545607	100571963				GENCODE	tetratricopeptide repeat domain 25 [Source:MGI Symbol;Acc:MGI:1921657]	2240	ACTCAGGGAAAAGGCAGAGAGACAGGACATCATGTCACAGATGGATTTGCAGGGAGCATC	NM_028918	71.5726	27.5171	5.74639	4.86311	88.4093	59.7107	66.5979	23.815	27.4623	31.2741	6.00535	5.71867	5.51515	4.60304	4.88044	5.10584
ENSMUST00000057454	0.00484398	0.555727	1.84219	up	ASMM10AP1B100192832V4	ENSMUSG00000046814	Gchfr	protein_coding	Yes	chr2:119167773-119172390:+	chr2	+	119167773	119172390			Cytoplasm	GENCODE	GTP cyclohydrolase I feedback regulator [Source:MGI Symbol;Acc:MGI:2443977]	645	CAACCCGAGGACGAGGACAGTCCCTGGATCCTACACAGCTAATCCAAGCCAATAAAGGGC	NM_177157	87.3408	34.3561	6.07873	5.19731	78.2653	90.6872	93.0699	37.8847	32.5147	32.6688	5.81756	6.33806	6.08058	5.27956	5.13918	5.1732
ENSMUST00000027973	0.00688194	0.555727	1.83986	up	ASMM10AP1B100520152V4	ENSMUSG00000026662	Sephs1	protein_coding	Yes	chr2:4881564-4910557:+	chr2	+	4881564	4910557				GENCODE	selenophosphate synthetase 1 [Source:MGI Symbol;Acc:MGI:1923580]	5319	ACAGATTACATTTATCCTATCGTCGACGACCCGTATATGATGGGCAGGATAGCATGTGCC	NM_001362708	283.537	107.16	7.83824	6.95865	315.571	283.395	251.645	102.811	121.439	97.2293	7.86916	8.00564	7.63993	6.77184	7.21994	6.88415
ENSMUST00000115637	0.0321147	0.555727	1.83694	up	ASMM10AP1B103998746V4	ENSMUSG00000039231	Suv39h1	protein_coding	Yes	chrX:8061435-8074258:-	chrX	-	8061435	8074258		Yes		GENCODE	suppressor of variegation 3-9 1 [Source:MGI Symbol;Acc:MGI:1099440]	2778	TGGCAACATCTCTCATTTTGTCAACCATAGTTGTGATCCCAACCTGCAGGTGTACAACGT	NM_001290716	38.4341	15.2344	4.7792	3.90189	39.1933	31.8634	44.2455	18.4866	10.4216	16.7949	4.75933	4.77218	4.80609	4.22095	3.36155	4.12317
ENSMUST00000203236	0.0104038	0.555727	1.83134	up	ASMM10AP1B116187802V4	ENSMUSG00000049894	Olfr808	protein_coding	Yes	chr10:129765482-129771713:+	chr10	+	129765482	129771713				GENCODE	olfactory receptor 808 [Source:MGI Symbol;Acc:MGI:3030642]	4523	TGCCAAGACAAATATAAAAACCAACCCAATTTCAGATCTTAGCTATGCCAAATAAGACAT		16.7003	5.09573	3.32275	2.44985	18.0409	9.46791	22.592	5	5.28718	5	3.53917	2.96418	3.4649	2.3866	2.57906	2.3839
ENSMUST00000062153	0.0139103	0.555727	1.83123	up	ASMM10AP1B105407259V4	ENSMUSG00000029392	Rilpl1	protein_coding	Yes	chr5:124493080-124531391:-	chr5	-	124493080	124531391				GENCODE	Rab interacting lysosomal protein-like 1 [Source:MGI Symbol;Acc:MGI:1922945]	2249	AGAAGCAGGAAGGCATGTCAGAGCGTGAGCGGCAGGTGATGAAGAGGCTGAAGGAGGTGG	NM_021430	90.8631	35.5218	6.1136	5.24079	113.408	77.4119	81.7688	37.9884	28.9967	39.5803	6.37073	6.1067	5.86339	5.28294	4.96469	5.47475
ENSMUST00000021089	0.0422944	0.565832	1.83112	up	ASMM10AP1B105984864V4	ENSMUSG00000020744	Slc25a19	protein_coding	No	chr11:115614178-115628145:-	chr11	-	115614178	115628145			Cytoplasm	GENCODE	solute carrier family 25 (mitochondrial thiamine pyrophosphate carrier), member 19 [Source:MGI Symbol;Acc:MGI:1914533]	2307	GGCTACGGAGCTGTCCAATTTTTGGCCTTTGAAGAGTTGACTGAGCTGCTCTACCAAGCC	NM_001252396	122.889	50.4711	6.58916	5.71643	122.645	98.0702	147.953	73.0447	38.2195	40.1489	6.48732	6.45412	6.82604	6.25682	5.39546	5.49702
ENSMUST00000060608	0.000439153	0.555727	1.82853	up	ASMM10AP1B101682700V4	ENSMUSG00000049439	Cyp20a1	protein_coding	Yes	chr1:60343323-60388060:+	chr1	+	60343323	60388060			Nucleus	GENCODE	cytochrome P450, family 20, subfamily a, polypeptide 1 [Source:MGI Symbol;Acc:MGI:1925201]	2223	TCCTAAGGAGACACTCGTCCTTTATGCCCTTGGCGTGGTTCTTCAGGACCCCAGCACTTG	NM_030013	933.018	335.273	9.58642	8.71573	1023.29	884.777	890.989	403.794	290.927	311.098	9.58938	9.6453	9.52457	8.81883	8.57251	8.75586
ENSMUST00000145903	0.0269479	0.555727	1.82646	up	ASMM10AP1B100024844V4	ENSMUSG00000070953	Rabepk	protein_coding	Yes	chr2:34777556-34799912:-	chr2	-	34777556	34799912			Cytoplasm;Exosome	GENCODE	Rab9 effector protein with kelch motifs [Source:MGI Symbol;Acc:MGI:2139530]	2968	CCACAGTATAAACATATTGCCTTATCTCCTTCCAAATGTACTATTAATAAAGAGTTGCAA	NM_145522	33755.7	10686.6	14.6904	13.8213	42403.6	35641.9	23221.7	11966.3	9663.79	10429.8	14.8976	14.8768	14.2967	13.7443	13.5883	14.1313
ENSMUST00000032469	0.0158658	0.555727	1.82526	up	ASMM10AP1B103830275V4	ENSMUSG00000030322	Mbd4	protein_coding	Yes	chr6:115840697-115853371:-	chr6	-	115840697	115853371		Yes		GENCODE	methyl-CpG binding domain protein 4 [Source:MGI Symbol;Acc:MGI:1333850]	3614	TGCTCACAAGCCAAGAAACACTTTACTTCTGAGACATTTCAAGAAGACAGCATCCCACGG	NM_010774	90.372	36.3172	6.12015	5.25204	104.434	73.9266	92.7554	45.5503	27.219	36.1824	6.25274	6.03161	6.07609	5.55988	4.86328	5.33296
ENSMUST00000058902	0.0461095	0.568793	1.8186	up	ASMM10AP1B103253773V4	ENSMUSG00000044072	Eml6	protein_coding	Yes	chr11:29743048-30026033:-	chr11	-	29743048	30026033			Nucleus	GENCODE	echinoderm microtubule associated protein like 6 [Source:MGI Symbol;Acc:MGI:2442895]	8083	GGCAGAAAACACACAATAAGGCCATCAGAGGCTGAGAAGATAGAATGGGACACCTGGACC	NM_146016	30.8527	11.4484	4.36164	3.49881	29.7111	18.2952	44.5519	13.3089	9.23275	11.8036	4.32721	3.9395	4.81821	3.73301	3.18491	3.57852
ENSMUST00000015855	0.0298257	0.555727	1.81802	up	ASMM10AP1B117210053V4	ENSMUSG00000015711	Prune1	protein_coding	Yes	chr3:95253674-95282076:-	chr3	-	95253674	95282076				GENCODE	prune exopolyphosphatase [Source:MGI Symbol;Acc:MGI:1925152]	3140	AGGTGGCAATCAGTGCAATCTACATGGACTTGAAGGCCTTTCTGCAGCGGACAGACCTCT	NM_173347	48.7113	18.8028	5.12715	4.26478	57.851	46.7167	41.5662	19.0876	21.6456	15.6751	5.35497	5.3426	4.68387	4.26726	4.50224	4.02484
ENSMUST00000113859	0.000263694	0.555727	1.81731	up	ASMM10AP1B117073527V4	ENSMUSG00000062609	Kcnj15	protein_coding	No	chr16:95258036-95300211:+	chr16	+	95258036	95300211			Exosome	GENCODE	potassium inwardly-rectifying channel, subfamily J, member 15 [Source:MGI Symbol;Acc:MGI:1310000]	5046	GCTTCCTTCCCCTCTCAGTCTCTTCCAATCTCCTCCTTTCTCTGTTCATTTCCCTCAGGT		9100.1	2964.05	12.8116	11.9498	10932.2	7679.52	8688.59	3529.29	2815.64	2547.21	12.9151	12.6973	12.8223	11.9425	11.8975	12.0093
ENSMUST00000224691	0.0186237	0.555727	1.81358	up	ASMM10AP1B114729110V4	ENSMUSG00000114865	Gm29776	protein_coding	Yes	chr14:54692598-54698833:-	chr14	-	54692598	54698833				GENCODE	predicted gene, 29776 [Source:MGI Symbol;Acc:MGI:5588935]	2342	CACAGACTACAGCAAGCTGTGGACTTCCTTGGACCATAACCCCTCTATGACTGAGCTACT		820.943	290.174	9.35526	8.49642	1103.93	741.619	617.284	322.698	308.115	239.708	9.69432	9.38716	8.98431	8.48773	8.65578	8.34574
ENSMUST00000018816	0.0222424	0.555727	1.81127	up	ASMM10AP1B123370420V4	ENSMUSG00000018672	Copz2	protein_coding	Yes	chr11:96849876-96861203:+	chr11	+	96849876	96861203				GENCODE	coatomer protein complex, subunit zeta 2 [Source:MGI Symbol;Acc:MGI:1929008]	930	TGACGGGCGAAGGCTGCTGGCCAAGTATTATGACGACACATTTCCCTCCGTGAAGGAGCA	NM_019877	410.904	154.017	8.35922	7.50221	491.711	412.226	328.774	177.543	117.403	167.103	8.50666	8.5336	8.03738	7.58171	7.17092	7.754
ENSMUST00000109764	0.000917795	0.555727	1.80984	up	ASMM10AP1B118782968V4	ENSMUSG00000001911	Nfix	protein_coding	Yes	chr8:84704712-84773396:-	chr8	-	84704712	84773396		Yes		GENCODE	nuclear factor I/X [Source:MGI Symbol;Acc:MGI:97311]	5476	ACTGTCTGTTTTGTTTTCTGGGTTTTCAGTGTCCTAGCGGAATGCAAGTAGGCAGCCAGC	NM_001081981	675.829	246.378	9.10015	8.24429	811.14	557.219	659.127	288.887	217.136	233.109	9.24227	8.97504	9.08314	8.31116	8.12767	8.29404
ENSMUST00000190731	0.0364077	0.555727	1.80719	up	ASMM10AP1B119136661V4	ENSMUSG00000030616	Sytl2	protein_coding	Yes	chr7:90348699-90410439:+	chr7	+	90348699	90410439				GENCODE	synaptotagmin-like 2 [Source:MGI Symbol;Acc:MGI:1933366]	3838	AGCAAGTCCGTGCCAGCATTTCTTCAAGATGAGAGCGATGACAGAGAAACAGACACAGCA	NM_001289583	95.432	38.5067	6.19119	5.33744	118.418	81.1339	86.7438	45.8816	27.1588	42.4798	6.43647	6.17588	5.96122	5.56991	4.85907	5.58335
ENSMUST00000039171	0.0302789	0.555727	1.80557	up	ASMM10AP1B100149430V4	ENSMUSG00000035448	Ccr3	protein_coding	Yes	chr9:124021972-124031689:+	chr9	+	124021972	124031689				GENCODE	chemokine (C-C motif) receptor 3 [Source:MGI Symbol;Acc:MGI:104616]	3272	AAGTATCCCTTCAATAATGCTCTGTAAGTAGGCTCAATAAACTCATTGGTTTGCTAAGTT	NM_009914	33.7093	12.5939	4.51697	3.66451	28.7459	22.4731	49.9089	12.9832	11.6665	13.1322	4.27252	4.25745	5.02095	3.69819	3.54629	3.74906
ENSMUST00000021207	0.034754	0.555727	1.80215	up	ASMM10AP1B100171307V4	ENSMUSG00000020846	Rflnb	protein_coding	Yes	chr11:76019194-76027782:-	chr11	-	76019194	76027782				GENCODE	refilin B [Source:MGI Symbol;Acc:MGI:1923816]	3512	TCCCACTTCATTTTTGCTTTGTGACTTCTCTGTTTAACAATAAATGATCTCAAACATAAA	NM_029658	3488.18	1227.12	11.4247	10.575	4439.66	3106.6	2918.27	1880.21	876.202	924.938	11.6361	11.411	11.2271	11.0416	10.2231	10.4604
ENSMUST00000161241	0.0328087	0.555727	1.7939	up	ASMM10AP1B101863161V4	ENSMUSG00000026641	Usf1	protein_coding	Yes	chr1:171411313-171419142:+	chr1	+	171411313	171419142		Yes		GENCODE	upstream transcription factor 1 [Source:MGI Symbol;Acc:MGI:99542]	2167	ACCTGGGCAGTCTATAAAGGTTTCAACTGTGTGCGAGTGTTACAGGTATCACCAACTGGT	NM_001305678	162.99	66.7177	7.00851	6.16541	201.024	145.099	142.848	92.928	52.0827	55.1423	7.21608	7.0394	6.77005	6.61911	5.88352	5.99362
ENSMUST00000143043	0.0275422	0.555727	1.79127	up	ASMM10AP1B100216232V4	ENSMUSG00000016458	Wt1	protein_coding	Yes	chr2:105126529-105173612:+	chr2	+	105126529	105173612		Yes	Cytoplasm;Exosome	GENCODE	Wilms tumor 1 homolog [Source:MGI Symbol;Acc:MGI:98968]	3090	CTCCCACCCACTCATTCACCCACCCACCCAGAGAGAGGACGGCAGCCCAGGAACCCGGGC	NM_144783	5844.62	1965.15	12.1499	11.309	7564.82	4885	5084.02	2110.3	2490.53	1294.63	12.3896	12.0509	12.0093	11.2124	11.7235	10.991
ENSMUST00000053211	0.0383649	0.559205	1.79118	up	ASMM10AP1B100134347V4	ENSMUSG00000048329	Mfsd6l	protein_coding	Yes	chr11:68556186-68558245:+	chr11	+	68556186	68558245				GENCODE	major facilitator superfamily domain containing 6-like [Source:MGI Symbol;Acc:MGI:2384904]	2060	GAAGGGCTGAGAGGTGAGAGCACGCTGATGGAGGACAGCACTCACGGATGCAAGGACTCG	NM_146004	43.0399	17.2619	4.94646	4.10555	47.1187	32.0019	49.9992	17.5611	12.3321	21.8925	5.03706	4.77871	5.02359	4.15083	3.62825	4.53756
ENSMUST00000082254	0.0046329	0.555727	1.78997	up	ASMM10AP1B100027817V4	ENSMUSG00000024502	Jakmip2	protein_coding	Yes	chr18:43531408-43687773:-	chr18	-	43531408	43687773			Nucleus	GENCODE	janus kinase and microtubule interacting protein 2 [Source:MGI Symbol;Acc:MGI:1923467]	3511	TCATTTTAATGTAACACCACACCCCATGGAAACACTATTCCTGAAAATAAACGTCATTTT	NM_001163637	38.2357	14.9572	4.77183	3.93189	33.916	36.9233	43.8677	14.5176	14.3688	15.9851	4.53066	4.99376	4.79106	3.8727	3.87067	4.0523
ENSMUST00000035227	0.036354	0.555727	1.78981	up	ASMM10AP1B104721959V4	ENSMUSG00000032606	Nicn1	protein_coding	Yes	chr9:108290429-108296498:+	chr9	+	108290429	108296498				GENCODE	nicolin 1 [Source:MGI Symbol;Acc:MGI:1913507]	2133	TGGGAGTTGTAGTTCTTTTGGTTGATAAGGGACGCCAATAAGAGCTAGTGGTTGGATGGA	NM_001364505	20.6498	7.09447	3.6985	2.8587	24.5162	16.8129	20.6202	9.05138	6.09467	6.13736	4.02134	3.8104	3.26377	3.15944	2.71064	2.70602
ENSMUST00000129820	0.0412462	0.565599	1.78883	up	ASMM10AP1B103283128V4	ENSMUSG00000044847	Lsm11	protein_coding	Yes	chr11:45928269-45944935:-	chr11	-	45928269	45944935				GENCODE	U7 snRNP-specific Sm-like protein LSM11 [Source:MGI Symbol;Acc:MGI:1919540]	6453	GCATTGTAACAGTTTTCAAAAATAAAGAAAAGTAGGTCCTAATGATGTATTGCTTCCCCG	NM_028185	900.641	333.009	9.50071	8.66169	1092.91	957	652.01	462.484	279.871	256.672	9.68218	9.75388	9.06606	9.01902	8.51591	8.45013
ENSMUST00000029909	0.00554	0.555727	1.78587	up	ASMM10AP1B115833845V4	ENSMUSG00000028247	Coq3	protein_coding	Yes	chr4:21879673-21912162:+	chr4	+	21879673	21912162				GENCODE	coenzyme Q3 methyltransferase [Source:MGI Symbol;Acc:MGI:101813]	2651	CCCAGCCTCCTCGCCTAACTTCACGGTCGGCTTACTCAGGGACGCAGCTCACTAGGAATC	NM_001356348	754.88	274.434	9.25569	8.41907	919.428	575.646	769.567	305.074	237.388	280.84	9.42982	9.0231	9.31415	8.39765	8.26646	8.59309
ENSMUST00000049430	0.0383652	0.559205	1.7837	up	ASMM10AP1B112857569V4	ENSMUSG00000038296	Galnt18	protein_coding	Yes	chr7:111471661-111779977:-	chr7	-	111471661	111779977			Cytoplasm	GENCODE	polypeptide N-acetylgalactosaminyltransferase 18 [Source:MGI Symbol;Acc:MGI:2446239]	2575	AAGGCATGGAGGTCTATGGAGGGGAGAATGTGGAGCTTGGGATCAGGGTGAGTGAGATTT	NM_173739	340.508	126.848	8.05635	7.22148	441.954	346.546	233.022	140.448	112.096	128	8.3538	8.29084	7.52442	7.24094	7.09938	7.32413
ENSMUST00000057021	0.0215168	0.555727	1.78204	up	ASMM10AP1B112939406V4	ENSMUSG00000048387	Osr1	protein_coding	Yes	chr12:9574441-9581500:+	chr12	+	9574441	9581500		Yes	Cytoplasm	GENCODE	odd-skipped related transcription factor 1 [Source:MGI Symbol;Acc:MGI:1344424]	2012	CGGAGGCAAGACCACCTACGGGACCACAGATATATTCACTCCAAAGAGAAGCCTTTCAAG	NM_011859	432.823	167.322	8.44069	7.60717	530.168	398.497	369.802	218.212	122.282	161.473	8.61359	8.48708	8.22141	7.88981	7.23062	7.70108
ENSMUST00000110730	0.00900342	0.555727	1.77951	up	ASMM10AP1B113519931V4	ENSMUSG00000031478	Nek3	protein_coding	Yes	chr8:22128283-22166435:-	chr8	-	22128283	22166435				GENCODE	NIMA (never in mitosis gene a)-related expressed kinase 3 [Source:MGI Symbol;Acc:MGI:1344371]	2050	GCCAGAGGAAATCCAGAATCAGGTAACCCACAGGAGCACGGGAGGCATACCAGTCCGGCA		57.2873	23.0279	5.40777	4.57629	58.7305	45.2642	67.8672	23.0495	19.2093	26.8249	5.37862	5.29531	5.54939	4.55536	4.31287	4.86064
ENSMUST00000004381	0.0256084	0.555727	1.77864	up	ASMM10AP1B114760458V4	ENSMUSG00000004270	Lpcat3	protein_coding	Yes	chr6:124663027-124704418:+	chr6	+	124663027	124704418				GENCODE	lysophosphatidylcholine acyltransferase 3 [Source:MGI Symbol;Acc:MGI:1315211]	2281	GGCCGCACCGTCACTGCCGTTATTACTACCCTTTGCTTCCAGATGGCCTACCTTCTTGCC	NM_145130	601.522	217.431	8.89011	8.05934	831.241	535.66	437.665	231.384	206.185	214.726	9.28011	8.91785	8.47238	7.97576	8.0451	8.15717
ENSMUST00000057026	0.00597439	0.555727	1.77437	up	ASMM10AP1B105714405V4	ENSMUSG00000048856	Slc25a47	protein_coding	Yes	chr12:108851129-108856815:+	chr12	+	108851129	108856815				GENCODE	solute carrier family 25, member 47 [Source:MGI Symbol;Acc:MGI:2144766]	1580	AGTGTGGCATTGGCAGTAACACCGGAAACCTTCTCATTTTCTGTGCTGTCCATGGATTTT	NM_001012310	344.882	132.116	8.10075	7.27344	418.718	249.674	366.253	156.056	120.758	119.535	8.27813	7.81703	8.20707	7.39287	7.21054	7.21692
ENSMUST00000021802	0.0306081	0.555727	1.77067	up	ASMM10AP1B100001418V4	ENSMUSG00000021373	Cap2	protein_coding	Yes	chr13:46501848-46650281:+	chr13	+	46501848	46650281				GENCODE	CAP, adenylate cyclase-associated protein, 2 (yeast) [Source:MGI Symbol;Acc:MGI:1914502]	3713	CTATCTCTCTTCTCCCACGGCCCATCTGTGTCTCCTCTCTGCTCCCTTCCTTGCCACCCC	NM_026056	30216.6	11062.9	14.5803	13.756	35717	26658.6	28274.1	13345.1	13957.3	5886.45	14.6242	14.4877	14.629	13.9039	14.0907	13.2733
ENSMUST00000178757	0.0447292	0.568793	1.76665	up	ASMM10AP1B113911545V4	ENSMUSG00000093805	Gal3st2b	protein_coding	Yes	chr1:93918311-93942650:+	chr1	+	93918311	93942650				GENCODE	galactose-3-O-sulfotransferase 2B [Source:MGI Symbol;Acc:MGI:3711964]	2722	TACAGCGAATGTGGGGATCCCAACACAGGTCCTTCCAGGTGGCACTCTGGTTCCTGGTCC	NM_001205249	103.824	42.7161	6.31966	5.49865	96.5573	77.1569	137.759	53.8015	31.9667	42.38	6.13911	6.1024	6.71747	5.8035	5.11381	5.57862
ENSMUST00000028177	0.0418997	0.565599	1.76407	up	ASMM10AP1B100079288V4	ENSMUSG00000026833	Olfm1	protein_coding	Yes	chr2:28205659-28230736:+	chr2	+	28205659	28230736			Dendrite	GENCODE	olfactomedin 1 [Source:MGI Symbol;Acc:MGI:1860437]	2757	AAAGAGGGCAACTTTGTACTGTTCAGTTATCTAAGGAACAATAAAGATATTAGGAGATAA	NM_019498	747.886	282.231	9.22986	8.41095	943.017	740.354	560.286	391.3	213.144	242.249	9.46737	9.38472	8.83751	8.76973	8.10037	8.36276
ENSMUST00000090776	0.0417197	0.565599	1.76245	up	ASMM10AP1B100144016V4	ENSMUSG00000071478	Hist1h2ad	protein_coding	Yes	chr13:23574381-23574952:+	chr13	+	23574381	23574952				GENCODE	histone cluster 1, H2ad [Source:MGI Symbol;Acc:MGI:2448289]	572	GCCAAGGGGAAATAAGATTGGTCTTCTGAACTTGTATAAAAACAAAGGCTCTTTTCAGAG	NM_178188	58.7488	23.6772	5.4274	4.60982	64.3078	63.633	48.3056	28.4858	21.2897	21.2563	5.5115	5.80454	4.96614	4.86383	4.47456	4.49106
ENSMUST00000170795	0.0359851	0.555727	1.75969	up	ASMM10AP1B116360524V4	ENSMUSG00000001150	Mcm3ap	protein_coding	Yes	chr10:76468927-76515857:+	chr10	+	76468927	76515857				GENCODE	minichromosome maintenance complex component 3 associated protein [Source:MGI Symbol;Acc:MGI:1930089]	6427	TGAGATTCCTGACTCTGTTAATGATTTACAAGGCACAGTGAAGGTTTCTGGAGCAGTCCA	NM_019434	212.449	87.8753	7.40675	6.59142	210.387	170.187	256.773	123.279	72.3858	67.961	7.28411	7.26549	7.67063	7.04221	6.4096	6.32246
ENSMUST00000114529	0.0348053	0.555727	1.75843	up	ASMM10AP1B105333082V4	ENSMUSG00000026781	Acbd5	protein_coding	Yes	chr2:23069068-23114415:+	chr2	+	23069068	23114415	Yes			GENCODE	acyl-Coenzyme A binding domain containing 5 [Source:MGI Symbol;Acc:MGI:1921409]	3630	GCAGCAAGAGTTCTGACTTGACCTCAGATCTTGGTAATGTTCTGACCTCTTCAAATGCCA	NM_001102437	358.803	139.858	8.14775	7.33346	464.901	341.219	270.29	182.31	128.13	109.133	8.42476	8.26936	7.74913	7.62232	7.30651	7.07155
ENSMUST00000094280	0.00474727	0.555727	1.75744	up	ASMM10AP1B109860005V4	ENSMUSG00000070493	Chchd2	protein_coding	Yes	chr5:129881156-129887470:-	chr5	-	129881156	129887470			Exosome	GENCODE	coiled-coil-helix-coiled-coil-helix domain containing 2 [Source:MGI Symbol;Acc:MGI:1261428]	915	TGCTGGACGCTTCTGTACGTTTCGCAGTTTGTCTTCGCTGATCGGTGAGACTTCGAGCAG	NM_024166	127.245	52.4967	6.65486	5.84138	117.34	117.513	146.883	61.0829	46.7708	49.6365	6.42334	6.72649	6.81475	5.98843	5.71124	5.82447
ENSMUST00000105267	0.0424569	0.565987	1.75476	up	ASMM10AP1B115645975V4	ENSMUSG00000020166	Cnot2	protein_coding	Yes	chr10:116485166-116581500:-	chr10	-	116485166	116581500	Yes	Yes	Nucleus	GENCODE	CCR4-NOT transcription complex, subunit 2 [Source:MGI Symbol;Acc:MGI:1919318]	2800	GGTGGATACGTCGCCATCTTGGATCCGCGGGACAAGAAAATTCATGCGAGGGAGAACTGG	NM_001037846	23.518	8.99436	3.95854	3.14727	23.9136	20.1573	26.4831	11.8901	5.84733	9.24564	3.98106	4.09165	3.80292	3.5758	2.66893	3.19708
ENSMUST00000116434	0.04479	0.568793	1.75408	up	ASMM10AP1B126201715V4	ENSMUSG00000021327	Zkscan3	protein_coding	Yes	chr13:21387003-21402755:-	chr13	-	21387003	21402755		Yes	Nucleus	GENCODE	zinc finger with KRAB and SCAN domains 3 [Source:MGI Symbol;Acc:MGI:1919989]	2600	GTGCTCTGTGCCCCGCCCCCCGGGGTCGGACTTTCGACACTTTTGTGACTGCGGGGTGCT	NM_023685	635.668	239.855	9.01808	8.20737	640.172	693.82	573.013	206.384	221.302	291.879	8.89118	9.29276	8.87031	7.80925	8.15876	8.6541
ENSMUST00000053429	0.0198385	0.555727	1.75369	up	ASMM10AP1B113779297V4	ENSMUSG00000051390	Zbtb22	protein_coding	Yes	chr17:33916171-33919324:+	chr17	+	33916171	33919324		Yes		GENCODE	zinc finger and BTB domain containing 22 [Source:MGI Symbol;Acc:MGI:1931870]	2611	ACCAGGTCCTACTGAAAGGCATGACTTCCATTTCCCTGCCAAGCGTCATGGACCCAGGCG	NM_020625	186.198	74.0579	7.19323	6.38283	188.079	133.509	237.006	78.656	63.36	80.1576	7.11697	6.91466	7.54806	6.36881	6.20323	6.57647
ENSMUST00000109947	0.0216452	0.555727	1.75203	up	ASMM10AP1B113384706V4	ENSMUSG00000027442	Cst8	protein_coding	Yes	chr2:148798834-148805595:+	chr2	+	148798834	148805595				GENCODE	cystatin 8 (cystatin-related epididymal spermatogenic) [Source:MGI Symbol;Acc:MGI:107161]	804	AGGAGCCCAGCAGGACGAGCAGGTGGGAGAGTCACAGAAAGGGTATTTTTAGACAAGGGG		53.1236	21.5574	5.28236	4.47333	62.3227	44.0944	52.9536	17.4597	20.9916	26.2209	5.46762	5.25662	5.12285	4.14244	4.45297	4.82459
ENSMUST00000017867	0.0193106	0.555727	1.75079	up	ASMM10AP1B127722670V4	ENSMUSG00000017723	Wfdc2	protein_coding	Yes	chr2:164562579-164568510:+	chr2	+	164562579	164568510				GENCODE	WAP four-disulfide core domain 2 [Source:MGI Symbol;Acc:MGI:1914951]	849	AGCCACCAGCTGTGACCAGGGAAGGCTTAGGTGTCCGAGAAAAGCAGGGCACCTGCCCCA	NM_026323	28.4224	11.0562	4.26581	3.45781	32.2265	24.6914	28.3494	9.11499	12.0771	11.9765	4.4532	4.39565	3.94857	3.17444	3.59662	3.60236
ENSMUST00000028663	0.0301815	0.555727	1.74726	up	ASMM10AP1B100011501V4	ENSMUSG00000027230	Creb3l1	protein_coding	Yes	chr2:91982328-92024502:-	chr2	-	91982328	92024502		Yes	Cytoplasm	GENCODE	cAMP responsive element binding protein 3-like 1 [Source:MGI Symbol;Acc:MGI:1347062]	2603	CCCAAGCTGCTGGGCCTTTTTAATTTGCCAAACTGCTCCTCCACCAGCTCAGCACATGCT	NM_011957	997.75	373.422	9.67218	8.86709	1195.59	895.802	901.861	437.734	264.682	417.849	9.81483	9.66252	9.53919	8.93729	8.43606	9.2279
ENSMUST00000054344	0.0236037	0.555727	1.74528	up	ASMM10AP1B116809240V4	ENSMUSG00000035245	Eogt	protein_coding	Yes	chr6:97110024-97149182:-	chr6	-	97110024	97149182			Nucleus	GENCODE	EGF domain-specific O-linked N-acetylglucosamine (GlcNAc) transferase [Source:MGI Symbol;Acc:MGI:2141669]	4424	TGCACGCAGCACAGAATACCGGAAAATCCTGAACCAAGACGAGCTGGTAAATGCACTGAA	NM_175313	90.4458	36.9518	6.10008	5.29662	101.831	61.2365	108.27	40.147	40.8957	29.8127	6.21656	5.7516	6.33207	5.36584	5.49626	5.02776
ENSMUST00000003947	0.0153148	0.555727	1.74492	up	ASMM10AP1B100051094V4	ENSMUSG00000003849	Nqo1	protein_coding	Yes	chr8:107388225-107403206:-	chr8	-	107388225	107403206				GENCODE	NAD(P)H dehydrogenase, quinone 1 [Source:MGI Symbol;Acc:MGI:103187]	1553	CTGACATGGCGCCCAGGGGGTTGGCTCTCCAGCTCTTTTCTGTCTTGTACACAGCACACC	NM_008706	2801.45	973.834	11.1186	10.3154	3132.17	3038.86	2233.3	1243.17	801.453	876.881	11.1417	11.3823	10.8319	10.4736	10.0868	10.3859
ENSMUST00000119185	0.0493432	0.572843	1.74451	up	ASMM10AP1B105172351V4	ENSMUSG00000020061	Mybpc1	protein_coding	Yes	chr10:88518339-88605025:-	chr10	-	88518339	88605025				GENCODE	myosin binding protein C, slow-type [Source:MGI Symbol;Acc:MGI:1336213]	3752	CCCTGGAGGGGCAGCAACAGTCGTAGCACAGTAAGGATGTTTGAATGTATATTGTCACCC	NM_001252372	32.7261	13.1872	4.49758	3.69476	35.9233	23.1442	39.1107	10.8632	10.7597	17.9387	4.62147	4.29933	4.57196	3.43785	3.41222	4.23421
ENSMUST00000061294	0.0272301	0.555727	1.7427	up	ASMM10AP1B100083294V4	ENSMUSG00000049796	Crh	protein_coding	Yes	chr3:19693401-19695396:-	chr3	-	19693401	19695396				GENCODE	corticotropin releasing hormone [Source:MGI Symbol;Acc:MGI:88496]	1320	CAGTAATAAAACATCTTTCTGATTCTTGGTCAATTTGGTTGTGTAAGAGAACGTTAAATA	NM_205769	25.0679	9.45632	4.02334	3.22202	30.443	15.4022	29.3584	8.40687	8.8735	11.0886	4.36361	3.68674	4.01969	3.06148	3.12181	3.48278
ENSMUST00000005509	0.027991	0.555727	1.73699	up	ASMM10AP1B104304403V4	ENSMUSG00000007207	Stx1a	protein_coding	Yes	chr5:135023482-135051100:+	chr5	+	135023482	135051100			Cytoplasm	GENCODE	syntaxin 1A (brain) [Source:MGI Symbol;Acc:MGI:109355]	2162	TGGTGGAGAGCCAGGGGGAGATGATTGACAGGATCGAGTACAATGTGGAGCACGCCGTGG	NM_016801	69.9102	29.1073	5.71874	4.92215	82.1241	57.4175	70.1889	29.6327	22.2141	35.4751	5.89008	5.65925	5.6069	4.91908	4.54328	5.3041
ENSMUST00000145353	0.0365365	0.555727	1.73631	up	ASMM10AP1B120433374V4	ENSMUSG00000020362	Cnot6	protein_coding	Yes	chr11:49671503-49712723:-	chr11	-	49671503	49712723	Yes	Yes	Nucleus	GENCODE	CCR4-NOT transcription complex, subunit 6 [Source:MGI Symbol;Acc:MGI:2144529]	5736	TGTCAGGTACTGCAAAAAGAATTTCAACAGAACAACCACCTCCAAGATCTTGGATCATGT	NM_001363356	604.08	234.961	8.92653	8.1305	696.439	457.198	658.604	272.208	271.084	161.592	9.01652	8.68132	9.08174	8.21824	8.47007	7.7032
ENSMUST00000022693	0.0151917	0.555727	1.73378	up	ASMM10AP1B104452874V4	ENSMUSG00000022098	Bmp1	protein_coding	Yes	chr14:70474558-70520188:-	chr14	-	70474558	70520188			Nucleus	GENCODE	bone morphogenetic protein 1 [Source:MGI Symbol;Acc:MGI:88176]	3684	CAAGGCCCACTTCTTCTCAGATAAGGATGAATGTTCCAAGGACAATGGTGGATGCCAGCA	NM_001360021	299.746	120.396	7.9077	7.11379	354.849	240.318	304.072	146.621	89.9303	124.637	8.03716	7.76645	7.91949	7.30225	6.75697	7.28213
ENSMUST00000040562	0.0184757	0.555727	1.73311	up	ASMM10AP1B100027268V4	ENSMUSG00000022321	Cdh10	protein_coding	Yes	chr15:18820329-19014236:+	chr15	+	18820329	19014236			Cytoplasm;Exosome	GENCODE	cadherin 10 [Source:MGI Symbol;Acc:MGI:107436]	3407	CACAGCCTGTGTATGTGGCCGAGGGGAACATCAATTGCAAAACATCCCAAGGGTAAAAAG	NM_009865	20.3662	7.46866	3.70834	2.91498	17.9403	16.0105	27.1479	9.06371	5.13264	8.20965	3.53113	3.73933	3.85457	3.16229	2.556	3.02666
ENSMUST00000085169	0.0351684	0.555727	1.73148	up	ASMM10AP1B124729260V4	ENSMUSG00000032537	Ephb1	protein_coding	No	chr9:101922571-102354693:-	chr9	-	101922571	102354693			Axon	GENCODE	Eph receptor B1 [Source:MGI Symbol;Acc:MGI:1096337]	4101	ACAGCACAGGCCGAGGGGAGTTCGGCGAGGTGTACAAGGGCCGTTTGAAGCTGCCAGGCA	NM_001168296	31.0096	12.2266	4.40301	3.61101	25.7304	23.5996	43.6988	10.6394	11.442	14.5985	4.09926	4.32712	4.78266	3.4052	3.51599	3.91185
ENSMUST00000113584	0.0268605	0.555727	1.72824	up	ASMM10AP1B123256645V4	ENSMUSG00000033021	Gmppa	protein_coding	Yes	chr1:75435943-75443173:+	chr1	+	75435943	75443173			Cytoplasm	GENCODE	GDP-mannose pyrophosphorylase A [Source:MGI Symbol;Acc:MGI:1916330]	1692	CGGCAGAGCTGGCGTAAAGGGAGCTAGTGGCTACGAGAAACTGACGTCTATTGGACTGAC	NM_001357169	56.8362	22.8563	5.36559	4.57629	70.6181	52.5767	47.3138	22.0994	24.1668	22.3026	5.6566	5.5161	4.92408	4.48734	4.67579	4.56575
ENSMUST00000120757	0.0147566	0.555727	1.72624	up	ASMM10AP1B100103616V4	ENSMUSG00000020226	Slc5a4b	protein_coding	Yes	chr10:76057494-76110961:-	chr10	-	76057494	76110961				GENCODE	solute carrier family 5 (neutral amino acid transporters, system A), member 4b [Source:MGI Symbol;Acc:MGI:1890478]	3202	CCTATGGGGTTATAAGGAATTCAGTTTTATGTTTGATACCAAATTTCTTACAGAATGAAA	NM_023219	270.126	108.816	7.74561	6.95797	345.57	235.794	229.013	136.702	98.634	91.1129	8.00052	7.73917	7.49713	7.19946	6.89348	6.78098
ENSMUST00000095349	0.00578934	0.555727	1.72606	up	ASMM10AP1B113787169V4	ENSMUSG00000052906	Ubxn8	protein_coding	Yes	chr8:33619586-33641967:-	chr8	-	33619586	33641967				GENCODE	UBX domain protein 8 [Source:MGI Symbol;Acc:MGI:1337129]	2808	GGACGTGTTCTGAGGAGAAGATTTTTCAAGTCGTGGAATTCACAGGTCTTACTTGACTGG	NM_178648	1724.54	637.414	10.4558	9.66835	2019.43	1436.22	1717.98	846.251	530.722	535.269	10.5519	10.3486	10.467	9.92016	9.46232	9.62258
ENSMUST00000043259	0.00889935	0.555727	1.72417	up	ASMM10AP1B116896943V4	ENSMUSG00000041741	Pde3a	protein_coding	Yes	chr6:141249269-141507448:+	chr6	+	141249269	141507448				GENCODE	phosphodiesterase 3A, cGMP inhibited [Source:MGI Symbol;Acc:MGI:1860764]	12302	ATAGCTCCCCGAAAGAAAAGTTTCAAAAGAAGGAGAATCTACTGCCAAATAACTCAGCAC	NM_018779	85.4713	35.1623	6.0248	5.2389	89.9591	61.6476	104.807	35.0002	37.8203	32.6664	6.03379	5.76105	6.27957	5.16589	5.37775	5.17306
ENSMUST00000069476	0.00149924	0.555727	1.72337	up	ASMM10AP1B100193540V4	ENSMUSG00000055745	Rtl6	protein_coding	Yes	chr15:84553398-84557823:-	chr15	-	84553398	84557823				GENCODE	retrotransposon Gag like 6 [Source:MGI Symbol;Acc:MGI:2675858]	4426	TTCGATCCTAGCTCACCGTGAGTCGTTTCACACCAAGTGACTGCATTTCCTCTTTTGCAG	NM_177630	259.695	104.163	7.70621	6.92097	295.192	249.704	234.19	106.868	100.7	104.922	7.76861	7.81752	7.53249	6.8313	6.92583	7.00579
ENSMUST00000036928	0.0255167	0.555727	1.7211	up	ASMM10AP1B103188987V4	ENSMUSG00000038776	Ephx1	protein_coding	Yes	chr1:180989554-181017569:-	chr1	-	180989554	181017569				GENCODE	epoxide hydrolase 1, microsomal [Source:MGI Symbol;Acc:MGI:95405]	1741	GGGCCAGGGTGTCATGGTCCATAGACATGAGGGGATGAAGGTCTTTGTGCCCACTGGCTA	NM_010145	8056.44	2720.09	12.6239	11.8406	8931	8921.95	6316.38	2795.66	2620.87	2743.74	12.6227	12.9123	12.3366	11.6057	11.7895	12.1265
ENSMUST00000164259	0.0342194	0.555727	1.72092	up	ASMM10AP1B101624136V4	ENSMUSG00000040462	Os9	protein_coding	Yes	chr10:127095652-127121131:-	chr10	-	127095652	127121131				GENCODE	amplified in osteosarcoma [Source:MGI Symbol;Acc:MGI:1924301]	2627	AGTGCTGGAGAGGGAGGGGCTCACGGCGGAAGGCAAGATTGAGATCAAGATTGTGCGACC	NM_001171026	242.141	101.062	7.59974	6.81656	258.797	195.699	271.929	132.996	70.4847	99.7053	7.57756	7.46424	7.75744	7.15609	6.37097	6.92263
ENSMUST00000023146	0.0269575	0.555727	1.72036	up	ASMM10AP1B113282406V4	ENSMUSG00000022503	Nubp1	protein_coding	Yes	chr16:10411948-10424428:+	chr16	+	10411948	10424428				GENCODE	nucleotide binding protein 1 [Source:MGI Symbol;Acc:MGI:1347073]	2121	GGGGACCAAAGAAAAATGGTATGATCAAGCAGTTCCTCCGTGATGTAGACTGGGGAGACG	NM_011955	907.966	358.181	9.53921	8.7565	921.358	796.426	1006.11	517.966	279.917	276.661	9.43248	9.48994	9.69521	9.18554	8.51629	8.56766
ENSMUST00000112439	0.0496426	0.572843	1.72034	up	ASMM10AP1B100139947V4	ENSMUSG00000030127	Cops7a	protein_coding	Yes	chr6:124958413-124965538:-	chr6	-	124958413	124965538			Cytoplasm	GENCODE	COP9 signalosome subunit 7A [Source:MGI Symbol;Acc:MGI:1349400]	1328	ATAAAACGATTAGATTTGTTGGTCTCTGTCCCTTTTGTCCAAATTAAAAGAGTTTCCAAG	NM_001164089	1332.44	507.855	10.0806	9.29786	1591.99	1371.47	1033.86	709.814	359.41	454.34	10.2189	10.2859	9.73688	9.64654	8.8862	9.36083
ENSMUST00000194595	0.00731719	0.555727	1.71388	up	ASMM10AP1B105874325V4	ENSMUSG00000096879	Gm4858	protein_coding	Yes	chr3:93068823-93075505:+	chr3	+	93068823	93075505				GENCODE	predicted gene 4858 [Source:MGI Symbol;Acc:MGI:3645677]	1810	GCAGGGACGACACACAGAGCCATGAACAGAAATTGTGCTACAGCCCAAGTGCTAACACCA	NM_001034860	31.7652	12.5879	4.4378	3.66053	36.772	21.7869	36.7367	13.0558	11.345	13.3631	4.65483	4.20536	4.4532	3.70496	3.49911	3.77753
ENSMUST00000063656	0.0151771	0.555727	1.70914	up	ASMM10AP1B104115687V4	ENSMUSG00000052014	A330070K13Rik	protein_coding	Yes	chr5:130378851-130384631:-	chr5	-	130378851	130384631				GENCODE	RIKEN cDNA A330070K13 gene [Source:MGI Symbol;Acc:MGI:2685897]	633	ATCTGAGGTTGGGAAACTGGACCACGGTACCAAGCACAGCCCACGCCAAGAGGAAAAGGG	NM_198665	41.335	16.5759	4.86022	4.08695	46.9681	26.7033	50.3336	15.1559	17.3012	17.2707	5.03396	4.51104	5.03568	3.93825	4.15344	4.16918
ENSMUST00000026859	0.0117765	0.555727	1.7074	up	ASMM10AP1B114150369V4	ENSMUSG00000025759	Mfsd8	protein_coding	Yes	chr3:40818103-40846885:-	chr3	-	40818103	40846885			Nucleus	GENCODE	major facilitator superfamily domain containing 8 [Source:MGI Symbol;Acc:MGI:1919425]	3151	TTTCCAAAAAGATTGGCGAGCGTGCTATTCTCCTGGGAGGATTTGTGGTTGTATGGGTCG	NM_028140	189.107	78.8043	7.23833	6.46653	221.948	169.717	175.656	89.6914	85.4878	61.2335	7.35961	7.26085	7.09454	6.56578	6.67645	6.15736
ENSMUST00000029970	0.0486198	0.572843	1.70633	up	ASMM10AP1B113416462V4	ENSMUSG00000028293	Slc35a1	protein_coding	Yes	chr4:34663257-34687438:-	chr4	-	34663257	34687438			Nucleus	GENCODE	solute carrier family 35 (CMP-sialic acid transporter), member 1 [Source:MGI Symbol;Acc:MGI:1345622]	2039	GCCCAAGCTACAAAAGTCGTGGTAGCGCAGAATCCATTGTTAGGCTTTGGTGCTATAGCT	NM_011895	212.197	91.2086	7.40631	6.63542	246.545	178.979	211.067	128.728	62.3164	82.5809	7.51117	7.33444	7.37332	7.10844	6.17454	6.62327
ENSMUST00000105895	0.0114583	0.555727	1.70406	up	ASMM10AP1B104637415V4	ENSMUSG00000031072	Oraov1	protein_coding	Yes	chr7:144915180-144929495:+	chr7	+	144915180	144929495				GENCODE	oral cancer overexpressed 1 [Source:MGI Symbol;Acc:MGI:1919534]	1016	CCATGAAGACCTGGACAGAATCAGAGGGAAGTTCAGGCAGTACCACTCTGCTGCACTGGC		185.382	78.5496	7.21912	6.45014	198.334	170.199	187.613	94.9966	59.8104	80.8418	7.19569	7.26585	7.19581	6.65362	6.10784	6.58896
ENSMUST00000112686	0.0001175	0.555727	1.70158	up	ASMM10AP1B101812623V4	ENSMUSG00000071226	Cecr2	protein_coding	Yes	chr6:120666421-120771190:+	chr6	+	120666421	120771190				GENCODE	CECR2, histone acetyl-lysine reader [Source:MGI Symbol;Acc:MGI:1923799]	9212	ACAACTCCCTCCAGAGAGGCCAGCAGCACCAGGAACATTTGGCTCTCTTCAAGGATCAGA	NM_001128151	280.717	113.36	7.82184	7.05496	317.973	237.466	286.71	118.307	111.369	110.404	7.88097	7.75046	7.83409	6.98613	7.08867	7.09009
ENSMUST00000112062	0.0165047	0.555727	1.69911	up	ASMM10AP1B100209104V4	ENSMUSG00000079286	Gm11084	protein_coding	Yes	chr2:72971548-72986716:-	chr2	-	72971548	72986716				GENCODE	predicted gene 11084 [Source:MGI Symbol;Acc:MGI:3779315]	69	AGAGGAGTCGAATTTATACCAGGTGAAGTTTTTTTGCAAATTGGGTTAAGTTGTCACAAA		39.9522	16.1139	4.80182	4.03704	50.5383	28.4933	40.8248	18.0357	14.643	15.663	5.14825	4.60716	4.65003	4.18743	3.90056	4.02313
ENSMUST00000105379	0.0053283	0.555727	1.69506	up	ASMM10AP1B111996705V4	ENSMUSG00000035863	Palm	protein_coding	No	chr10:79793572-79820896:+	chr10	+	79793572	79820896				GENCODE	paralemmin [Source:MGI Symbol;Acc:MGI:1261814]	2519	CGCCCAGCGACACCCAGGATCTTGACATGAAGAAGCCTCGCTGTAGATGTTGTTCTGTCA	NM_001161747	85.0476	35.7788	6.02349	5.26215	91.8794	64.7302	98.5332	36.9215	31.9028	38.512	6.06478	5.83099	6.1747	5.24172	5.11001	5.43472
ENSMUST00000066027	0.00644231	0.555727	1.69304	up	ASMM10AP1B124608394V4	ENSMUSG00000003531	Dgcr6	protein_coding	Yes	chr16:18066443-18071358:+	chr16	+	18066443	18071358			Cytoplasm	GENCODE	DiGeorge syndrome critical region gene 6 [Source:MGI Symbol;Acc:MGI:1202877]	1050	GCAGCGTGAGCTGGAGTCATGGCAGGCCATGGAACATCGGATCCGGGAGGAGCAGCAGGC	NM_001289813	103.013	44.5115	6.33641	5.57679	106.082	97.5238	105.432	55.3552	38.5344	39.645	6.27466	6.44673	6.28782	5.84336	5.40972	5.47729
ENSMUST00000220377	0.0495378	0.572843	1.69303	up	ASMM10AP1B102780950V4	ENSMUSG00000020124	Usp15	protein_coding	Yes	chr10:123105006-123196995:-	chr10	-	123105006	123196995	Yes		Nucleus	GENCODE	ubiquitin specific peptidase 15 [Source:MGI Symbol;Acc:MGI:101857]	11525	TTGACGGCCTTATTTAGTCTTTTATTTCTTACTCTGAAACCACTGAAGTAAATCCAGTTT	NM_027604	303.986	130.341	7.93599	7.17638	352.759	266.914	292.285	191.751	92.6991	106.571	8.02933	7.91614	7.8625	7.696	6.80108	7.03208
ENSMUST00000102993	0.0369707	0.556502	1.69112	up	ASMM10AP1B109645901V4	ENSMUSG00000039159	Ube2h	protein_coding	Yes	chr6:30211289-30304539:-	chr6	-	30211289	30304539	Yes			GENCODE	ubiquitin-conjugating enzyme E2H [Source:MGI Symbol;Acc:MGI:104632]	4657	TTATATATCACCCTTTAGATCTTGATTTCTTGGTCATTTCTCAACCTGAGGTGCATAGCA	NM_009459	489.402	192.501	8.59653	7.83855	612.039	326.762	529.404	227.933	202.932	146.639	8.82372	8.20768	8.7582	7.95176	8.02221	7.54169
ENSMUST00000035222	0.0356336	0.555727	1.68832	up	ASMM10AP1B117574006V4	ENSMUSG00000032602	Slc25a20	protein_coding	Yes	chr9:108662098-108684641:+	chr9	+	108662098	108684641				GENCODE	solute carrier family 25 (mitochondrial carnitine/acylcarnitine translocase), member 20 [Source:MGI Symbol;Acc:MGI:1928738]	1783	TTCCAGACTGCACCTCCTGGAAAATATCCTAATGGTTTCAGAGATGTGTTGAGAGAGCTG	NM_020520	857.203	341.799	9.46085	8.70526	957.302	757.253	857.053	456.874	231.294	337.23	9.49097	9.41783	9.47374	9.00062	8.22681	8.88835
ENSMUST00000215371	0.0459915	0.568793	1.68735	up	ASMM10AP1B104901932V4	ENSMUSG00000047594	Olfr1122	protein_coding	Yes	chr2:87385849-87391930:+	chr2	+	87385849	87391930				GENCODE	olfactory receptor 1122 [Source:MGI Symbol;Acc:MGI:3030956]	5036	ACGACTTCGTGTGGGTGTGTACAGATGTGCATACTTGTAGAGACTAGAGATTGATATCAG		607.07	230.04	8.89815	8.14339	849.728	536.819	434.663	254.567	198.629	236.924	9.31161	8.9202	8.46264	8.11806	7.98844	8.32367
ENSMUST00000050383	0.0208225	0.555727	1.685	up	ASMM10AP1B125667232V4	ENSMUSG00000049739	Zfp646	protein_coding	Yes	chr7:127877701-127885996:+	chr7	+	127877701	127885996		Yes	Nucleus	GENCODE	zinc finger protein 646 [Source:MGI Symbol;Acc:MGI:3665412]	6310	CAGCAGCACCAGGAAGAGTGGCCAGTGTCGAGCTCAGGAGCCTCAGTGGCACCAGCAGCA	NM_172749	165.218	68.1146	7.01279	6.26004	214.036	123.221	158.398	63.7112	77.2071	63.4253	7.30802	6.79998	6.93038	6.05396	6.51358	6.21259
ENSMUST00000106372	0.0371335	0.557408	1.6804	up	ASMM10AP1B104660750V4	ENSMUSG00000030711	Sult1a1	protein_coding	Yes	chr7:126672871-126676357:-	chr7	-	126672871	126676357				GENCODE	sulfotransferase family 1A, phenol-preferring, member 1 [Source:MGI Symbol;Acc:MGI:102896]	1369	CTCTCTCTCCAGGTACCATTGGGGACTGGAAAAATACCTTCACTGTAGCCCAGAGTGAGC	NM_133670	160.03	70.2097	6.99193	6.24312	179.585	130.898	169.607	97.1123	51.7266	61.7904	7.05221	6.88713	7.03644	6.68624	5.87188	6.17123
ENSMUST00000113322	0.00717414	0.555727	1.67728	up	ASMM10AP1B103850882V4	ENSMUSG00000030067	Foxp1	protein_coding	Yes	chr6:98925342-99435345:-	chr6	-	98925342	99435345	Yes	Yes	Nucleus	GENCODE	forkhead box P1 [Source:MGI Symbol;Acc:MGI:1914004]	7177	AGTCTCTCCTCTCTTTTCCACATTCTAGCTGAGCTCTCTGTCTCCAAGGGCATAAAGCAA	NM_001347345	4136.82	1496.12	11.6735	10.9274	4624.39	3331.92	4454.16	1991.5	1387.97	1108.87	11.6892	11.4968	11.8346	11.127	10.9089	10.7463
ENSMUST00000054536	0.0287782	0.555727	1.67652	up	ASMM10AP1B114534673V4	ENSMUSG00000045679	Pqlc3	protein_coding	Yes	chr12:16988648-17000118:-	chr12	-	16988648	17000118			Nucleus	GENCODE	PQ loop repeat containing [Source:MGI Symbol;Acc:MGI:2444067]	1928	GGAGCTGTGAGCGCACTGACCTGGGGCCTTTCTGCCTACACCTGTGCAACAAGAATAATA	NM_172574	911.106	349.167	9.52636	8.78088	1163.71	843.555	726.048	404.559	275.682	367.26	9.77315	9.5795	9.22642	8.82146	8.49381	9.02738
ENSMUST00000100335	0.00476478	0.555727	1.67617	up	ASMM10AP1B105170211V4	ENSMUSG00000020695	Mrc2	protein_coding	Yes	chr11:105292646-105351139:+	chr11	+	105292646	105351139				GENCODE	mannose receptor, C type 2 [Source:MGI Symbol;Acc:MGI:107818]	5795	TGGTTGGGCATGAACTTCAACCCCAAAGGAGGCACGCTGGTCTGGCAAGACAACACAGCT	NM_008626	42.6434	18.0055	4.93932	4.19415	48.0575	34.508	45.3647	21.202	16.6886	16.126	5.07031	4.8935	4.85416	4.41972	4.10029	4.06245
ENSMUST00000228068	0.0219956	0.555727	1.67256	up	ASMM10AP1B119554111V4	ENSMUSG00000094586	Vmn1r41	protein_coding	Yes	chr6:89740766-89747645:+	chr6	+	89740766	89747645				GENCODE	vomeronasal 1 receptor 41 [Source:MGI Symbol;Acc:MGI:2148520]	1536	CCTCAGCACAGAGGACTCTATTCTGCATAGATTTTGGATATTTACTTCCTATCCACATAT		47.0833	19.9576	5.08675	4.34469	53.9306	34.915	52.4045	24.2411	15.8081	19.8237	5.2459	4.90929	5.10505	4.62847	4.01356	4.39204
ENSMUST00000111735	0.0383154	0.559205	1.67208	up	ASMM10AP1B103175640V4	ENSMUSG00000036339	Tmem260	protein_coding	Yes	chr14:48446382-48515456:+	chr14	+	48446382	48515456				GENCODE	transmembrane protein 260 [Source:MGI Symbol;Acc:MGI:2443219]	5485	TGTCCTTAATTAATTTCATATTTATGTTGTCCTTCTCTTTGGATTCACAGATCTAGACCT	NM_172600	735.678	299.257	9.22547	8.48382	871.43	595.635	739.969	430.421	216.684	250.668	9.34742	9.07374	9.25524	8.91315	8.12545	8.41287
ENSMUST00000001675	0.0395347	0.561826	1.66726	up	ASMM10AP1B124188368V4	ENSMUSG00000001630	Stk38l	protein_coding	Yes	chr6:146724995-146778812:+	chr6	+	146724995	146778812				GENCODE	serine/threonine kinase 38 like [Source:MGI Symbol;Acc:MGI:1922250]	4550	GGCTGAGCGGGCGCGGGCGACACCGGCAGTTCCAGTTACTATGGCAATGACGGCAGGGGC	NM_001346666	78.0564	33.6046	5.88484	5.14736	86.4263	81.8752	65.8678	41.022	28.5693	31.2225	5.96906	6.18988	5.49559	5.39933	4.94016	5.1026
ENSMUST00000027494	0.0311949	0.555727	1.66554	up	ASMM10AP1B116571718V4	ENSMUSG00000026275	Ppp1r7	protein_coding	Yes	chr1:93342854-93373489:+	chr1	+	93342854	93373489			Nucleus	GENCODE	protein phosphatase 1, regulatory subunit 7 [Source:MGI Symbol;Acc:MGI:1913635]	10315	ACTGCAAGAATTCTGGATGAATGACAATCTACTGGAGAGCTGGAGTGACCTTGATGAGCT	NM_023200	1270.24	486.179	10.009	9.273	1589.06	1153.86	1067.8	584.139	365.396	509.003	10.2166	10.0274	9.78288	9.36123	8.91244	9.54533
ENSMUST00000081170	0.0153136	0.555727	1.66398	up	ASMM10AP1B114257587V4	ENSMUSG00000029156	Sgcb	protein_coding	Yes	chr5:73632749-73647790:-	chr5	-	73632749	73647790			Nucleus	GENCODE	sarcoglycan, beta (dystrophin-associated glycoprotein) [Source:MGI Symbol;Acc:MGI:1346523]	3786	ATTTCACATGGGAGGAGATGTGGAGTTAAAAGCTGAAAACAGCATCATCCTCAACGGCAC	NM_011890	590.227	237.621	8.90381	8.16917	691.338	498.514	580.831	294.433	179.786	238.645	9.00798	8.81169	8.89175	8.34461	7.82599	8.33691
ENSMUST00000068271	0.0201217	0.555727	1.66264	up	ASMM10AP1B111770406V4	ENSMUSG00000026817	Ak1	protein_coding	Yes	chr2:32629504-32635052:+	chr2	+	32629504	32635052			Cytoplasm	GENCODE	adenylate kinase 1 [Source:MGI Symbol;Acc:MGI:87977]	2034	TGTCTAGTGAACCCCAAGAAGAGGGAGGCAGAAAGACTGGAGAGAAGCTGAAGAAGGCCA	NM_021515	138.068	60.1809	6.77968	6.0462	145.485	120.624	148.094	61.343	72.2225	46.9771	6.74391	6.76788	6.82723	5.99502	6.40583	5.73776
ENSMUST00000028740	0.00650066	0.555727	1.66212	up	ASMM10AP1B103451410V4	ENSMUSG00000090100	Ttbk2	protein_coding	Yes	chr2:120732816-120850604:-	chr2	-	120732816	120850604			Nucleus	GENCODE	tau tubulin kinase 2 [Source:MGI Symbol;Acc:MGI:2155779]	10926	CTCCAATCAGCACCCGCGGCGGAGAGAATTGTAAAACCGGTAAGATCAAGTGCCTATTGA	NM_080788	20.745	7.9993	3.737	3.00398	21.8363	16.8566	23.542	9.33066	7.61314	7.05408	3.84381	3.81543	3.55176	3.21048	2.94094	2.86052
ENSMUST00000066928	0.0310046	0.555727	1.66095	up	ASMM10AP1B123108857V4	ENSMUSG00000054728	Phactr1	protein_coding	No	chr13:42709543-43135401:+	chr13	+	42709543	43135401				GENCODE	phosphatase and actin regulator 1 [Source:MGI Symbol;Acc:MGI:2659021]	2013	CCCCCTCTCTCCATCTCCTTCTCCTCTCAGCTCGCCGGGCGACCCTGCTCCTGCCTCCCA		9598.13	3469.49	12.8867	12.1547	10914.1	7621.24	10259.1	4626.4	2566.77	3215.3	12.9087	12.688	13.0635	12.3494	11.7624	12.3523
ENSMUST00000023629	0.0290864	0.555727	1.65915	up	ASMM10AP1B116508650V4	ENSMUSG00000022912	Pros1	protein_coding	Yes	chr16:62854307-62929346:+	chr16	+	62854307	62929346				GENCODE	protein S (alpha) [Source:MGI Symbol;Acc:MGI:1095733]	3303	GGCTCCTACTACCCTGGTTCCGGAATTGCTCAGTTCAGCATAGACTACAATAATGTAACT	NM_011173	455.21	184.17	8.50898	7.77853	572.309	361.631	431.69	212.995	138.077	201.44	8.72301	8.35009	8.45383	7.85481	7.41966	8.06114
ENSMUST00000114158	0.0314752	0.555727	1.65869	up	ASMM10AP1B119871767V4	ENSMUSG00000029121	Crmp1	protein_coding	Yes	chr5:37242080-37292133:+	chr5	+	37242080	37292133				GENCODE	collapsin response mediator protein 1 [Source:MGI Symbol;Acc:MGI:107793]	3051	AACTGACTTGTTGGTGGCTCTTATTTCTGAATTCAAAGCTTGTGAAAAAAAATAAAGAAA	NM_001136058	198.546	84.9428	7.31377	6.58373	173.704	225.842	196.094	103.088	80.9475	70.7931	7.00594	7.67338	7.262	6.77722	6.58812	6.38585
ENSMUST00000067284	0.028537	0.555727	1.65821	up	ASMM10AP1B119954950V4	ENSMUSG00000054309	Cpsf3	protein_coding	Yes	chr12:21286358-21315056:+	chr12	+	21286358	21315056			Nucleus	GENCODE	cleavage and polyadenylation specificity factor 3 [Source:MGI Symbol;Acc:MGI:1859328]	2499	AAGCTCGCCAAGGTCATGGGCTTTTTGGCAGACAAGAAACCAGAACAGGGCCAGCGGGTC	NM_018813	1136.97	441.779	9.84935	9.11972	1171.79	879.048	1360.07	552.785	339.275	433.277	9.78499	9.63463	10.1284	9.27837	8.79694	9.28384
ENSMUST00000103060	0.0254403	0.555727	1.6578	up	ASMM10AP1B103255337V4	ENSMUSG00000041895	Wipi1	protein_coding	Yes	chr11:109573331-109611432:-	chr11	-	109573331	109611432			Exosome	GENCODE	WD repeat domain, phosphoinositide interacting 1 [Source:MGI Symbol;Acc:MGI:1261864]	2050	GCGACGGGACCAGTGTGTCTAGACGACGAGAATGAGTTTCCCCCTATAATCTTGTGCCGT	NM_145940	1111.52	423.76	9.81993	9.09066	1283.7	1203.85	847.026	427.786	442.121	401.373	9.90749	10.0927	9.4596	8.90501	9.19886	9.16811
ENSMUST00000110351	0.0419739	0.565599	1.65602	up	ASMM10AP1B116476566V4	ENSMUSG00000021134	Srsf5	protein_coding	Yes	chr12:80945532-80950503:+	chr12	+	80945532	80950503		Yes	Nucleus;Axon	GENCODE	serine/arginine-rich splicing factor 5 [Source:MGI Symbol;Acc:MGI:98287]	1498	AAAGGCACAGCAGGTCAAGAAGCAGGTCACGATCTCGGACCAGAAGTTCCTCTAGGTCCC		5274.87	1984.39	12.013	11.2853	6635.4	4781	4408.22	3033.36	1578.3	1341.52	12.2043	12.0194	11.8153	11.7239	11.086	11.0459
ENSMUST00000000058	0.0375243	0.558318	1.65378	up	ASMM10AP1B109098464V4	ENSMUSG00000000058	Cav2	protein_coding	Yes	chr6:17281185-17289115:+	chr6	+	17281185	17289115				GENCODE	caveolin 2 [Source:MGI Symbol;Acc:MGI:107571]	2733	TGCGGGTATCCTGTTTGCTACCCTCAGCTGTCTGCACATCTGGATCCTGATGCCTTTTGT	NM_016900	406.838	170.769	8.34629	7.62052	512.653	323.727	384.135	230.111	160.309	121.888	8.56643	8.19329	8.27915	7.96639	7.64871	7.24647
ENSMUST00000023524	0.019609	0.555727	1.65309	up	ASMM10AP1B107648367V4	ENSMUSG00000022827	Rabl3	protein_coding	Yes	chr16:37539885-37572385:+	chr16	+	37539885	37572385				GENCODE	RAB, member RAS oncogene family-like 3 [Source:MGI Symbol;Acc:MGI:1914907]	2031	CGGAGTCCTGGTGACAAATGGGGATTATGACCGAGAACAGTTTGCTGATAACCAAATCCC	NM_001042499	111.815	49.3136	6.44703	5.72187	130.712	100.327	104.407	63.2863	39.9683	44.6862	6.57989	6.48886	6.27236	6.04155	5.46501	5.65905
ENSMUST00000100337	0.0125426	0.555727	1.65304	up	ASMM10AP1B108722096V4	ENSMUSG00000033060	Lmo7	protein_coding	Yes	chr14:101729957-101934710:+	chr14	+	101729957	101934710	Yes	Yes		GENCODE	LIM domain only 7 [Source:MGI Symbol;Acc:MGI:1353586]	6092	TGGCGTCGTTAAGAAGATCAATAGACTGTCTACCCCAATAGCAGGTTTGGATAACATAAA	NM_201529	114.096	50.0917	6.49123	5.76611	116.602	103.013	122.673	54.4172	56.7082	39.1497	6.41163	6.52933	6.53272	5.82148	6.01744	5.45942
ENSMUST00000102682	0.00826821	0.555727	1.65239	up	ASMM10AP1B115557377V4	ENSMUSG00000000538	Tom1l2	protein_coding	No	chr11:60240937-60352905:-	chr11	-	60240937	60352905	Yes			GENCODE	target of myb1-like 2 (chicken) [Source:MGI Symbol;Acc:MGI:2443306]	2256	AGACCCTATGCACTTGATACACAGATATTCTCTTTTGAGTTTGCCCAGGAAATGTATGGG	NM_001039093	150.165	64.9322	6.8904	6.16584	170.059	115.251	165.185	78.1495	54.8064	61.8408	6.97539	6.6988	6.997	6.35967	5.965	6.17285
ENSMUST00000034822	0.0159384	0.555727	1.65012	up	ASMM10AP1B103060822V4	ENSMUSG00000032281	Acsbg1	protein_coding	Yes	chr9:54604877-54661870:-	chr9	-	54604877	54661870				GENCODE	acyl-CoA synthetase bubblegum family member 1 [Source:MGI Symbol;Acc:MGI:2385656]	2880	CCATGCTGCTAACCCTGAAGTGCACGCTGGACCCAGAGACGTCTGAGCCTACAGACAGCC	NM_053178	364.006	150.048	8.17618	7.45361	471.184	287.301	333.533	189.55	125.799	134.794	8.44422	8.02433	8.06	7.68111	7.27524	7.40449
ENSMUST00000187758	0.0346866	0.555727	1.64626	up	ASMM10AP1B109946289V4	ENSMUSG00000005501	Usp40	protein_coding	Yes	chr1:87946443-88008534:-	chr1	-	87946443	88008534			Nucleus	GENCODE	ubiquitin specific peptidase 40 [Source:MGI Symbol;Acc:MGI:2443184]	3977	CTTTGTCCAGTCCCAGACAGTAGCACTTTGGAGGAAGCAGAGGTGAAGATGGGGAGCTCC	NM_001198573	280.872	118.514	7.80384	7.08464	351.243	262.386	228.987	150.883	91.1879	113.472	8.02249	7.89213	7.49689	7.34313	6.77685	7.13395
ENSMUST00000040914	0.0311488	0.555727	1.64509	up	ASMM10AP1B100038984V4	ENSMUSG00000036181	Hist1h1c	protein_coding	Yes	chr13:23738808-23740367:+	chr13	+	23738808	23740367		Yes		GENCODE	histone cluster 1, H1c [Source:MGI Symbol;Acc:MGI:1931526]	1560	GTTAAATTGGCTATCTGTTGAAAGTGTATGCTTCTAATAAAAAGCGTTTAGTTTTCATTC	NM_015786	36315.1	13978.5	14.8293	14.1111	37797.1	30943.4	40204.9	18903.6	14751	8280.89	14.7179	14.6747	15.0952	14.3858	14.1627	13.7848
ENSMUST00000011029	0.0380006	0.558768	1.64146	up	ASMM10AP1B102959129V4	ENSMUSG00000027679	Dnajc19	protein_coding	Yes	chr3:34056020-34081312:-	chr3	-	34056020	34081312				GENCODE	DnaJ heat shock protein family (Hsp40) member C19 [Source:MGI Symbol;Acc:MGI:1914963]	2499	ACCCAGACAAGGGCCCTCTGGTGGAAGAAGGTCTGAAACCCATACCAATCTGTCGCAGCT	NM_001026211	88.2123	37.1872	6.03825	5.32327	108.867	55.2496	100.521	38.267	34.0939	39.2008	6.30985	5.59643	6.20846	5.29223	5.21596	5.46161
ENSMUST00000153360	0.0202667	0.555727	1.63802	up	ASMM10AP1B119385732V4	ENSMUSG00000047989	Ino80c	protein_coding	Yes	chr18:24104757-24121953:-	chr18	-	24104757	24121953				GENCODE	INO80 complex subunit C [Source:MGI Symbol;Acc:MGI:2443014]	2498	TTCTGATATTTCAGGCCTTCTTGCCAACTACACAGACCCTCAGAGCAAGCTGCGGTTCAG	NM_172625	414.424	173.571	8.38686	7.6749	398.756	343.707	500.809	221.854	154.794	144.066	8.20435	8.279	8.67723	7.91371	7.59787	7.51314
ENSMUST00000081232	0.0178844	0.555727	1.63682	up	ASMM10AP1B100191429V4	ENSMUSG00000034330	Plcg2	protein_coding	Yes	chr8:117498291-117635142:+	chr8	+	117498291	117635142				GENCODE	phospholipase C, gamma 2 [Source:MGI Symbol;Acc:MGI:97616]	4298	CCTTTTGAACTTCCCTGTTCTCAGCCTCATTGAATAAAGACAACAGTTTCATGCCGTTAA	NM_172285	1142.21	448.116	9.86815	9.15726	1298.72	1130.12	997.785	432.886	528.816	382.647	9.92316	9.99676	9.68452	8.92233	9.45588	9.09356
ENSMUST00000214216	0.0220811	0.555727	1.63679	up	ASMM10AP1B117762751V4	ENSMUSG00000044705	Olfr670	protein_coding	Yes	chr7:104957114-104962620:-	chr7	-	104957114	104962620				GENCODE	olfactory receptor 670 [Source:MGI Symbol;Acc:MGI:3030504]	3729	ACTGCTGATGAGGTCTAGGCTCTGGAGTAAGAGTTCAAGGACAGAGAGGGAATGTCCAGT		21.5722	8.63888	3.80585	3.09498	21.6098	15.6048	27.5019	11.0507	7.893	6.97297	3.8275	3.70662	3.88343	3.46421	2.97655	2.84419
ENSMUST00000214904	0.0125937	0.555727	1.63471	up	ASMM10AP1B100067623V4	ENSMUSG00000095390	Olfr229	protein_coding	Yes	chr9:39907336-39912732:+	chr9	+	39907336	39912732				GENCODE	olfactory receptor 229 [Source:MGI Symbol;Acc:MGI:3030063]	3125	GCTATACAAGACTGCCTCTGGAAGCTCTTAAATTATCTTCATTATATAAGTACAAGCTGT		113.125	50.0227	6.46892	5.75988	129.462	102.447	107.465	58.4145	40.0367	51.6168	6.56559	6.52083	6.32035	5.92364	5.46776	5.88825
ENSMUST00000005933	0.0233335	0.555727	1.63445	up	ASMM10AP1B100005467V4	ENSMUSG00000038968	Klk1b16	protein_coding	Yes	chr7:44136767-44141610:+	chr7	+	44136767	44141610				GENCODE	kallikrein 1-related peptidase b16 [Source:MGI Symbol;Acc:MGI:891982]	1387	AAAATGCTTGAGTGTCACATTGTTCCATGTTTTCAATAAAACCCAACATGAAGCAAATGA	NM_008454	53.2587	22.5094	5.25725	4.54845	66.7547	36.1985	56.823	23.1026	20.0658	24.3598	5.56724	4.9642	5.24032	4.55906	4.37909	4.70718
ENSMUST00000086075	0.0171797	0.555727	1.62833	up	ASMM10AP1B111202088V4	ENSMUSG00000037936	Scarb1	protein_coding	Yes	chr5:125277087-125341094:-	chr5	-	125277087	125341094				GENCODE	scavenger receptor class B, member 1 [Source:MGI Symbol;Acc:MGI:893578]	2521	GCGCAGCCAGGAGAAATGCTTTTTGTTTTGGAGTGGTAGTAAAAAGGGCTCCCAGGATAA	NM_016741	132.124	58.5899	6.71442	6.01103	145.119	123.315	127.938	60.5034	68.3252	46.9412	6.74024	6.80094	6.60208	5.97616	6.32012	5.73681
ENSMUST00000054930	0.0286831	0.555727	1.6261	up	ASMM10AP1B112924463V4	ENSMUSG00000044172	Ptx4	protein_coding	Yes	chr17:25120760-25125268:+	chr17	+	25120760	25125268				GENCODE	pentraxin 4 [Source:MGI Symbol;Acc:MGI:1915759]	1582	AGTCACATGGTGGGCTTCAAGGAGCAGGGATACGAGACAGACTCAAGGGACCAAGGGACG	NM_026747	26.027	10.7065	4.10424	3.40282	30.011	17.1644	30.9056	8.77754	11.1733	12.1685	4.3417	3.84658	4.12444	3.11036	3.47089	3.62722
ENSMUST00000201612	0.0143819	0.555727	1.62517	up	ASMM10AP1B100923439V4	ENSMUSG00000053368	Rxfp2	protein_coding	No	chr5:150018706-150081328:+	chr5	+	150018706	150081328				GENCODE	relaxin/insulin-like family peptide receptor 2 [Source:MGI Symbol;Acc:MGI:2153463]	2470	AGCTTGCTTGGCTAAATATCCCTAACATTGGAAACATTTTGATGTGTTTTGTCAGAATTT	NM_001289566	192.321	82.6999	7.24736	6.54678	242.861	168.614	165.488	96.84	70.371	80.8887	7.4893	7.25285	6.99993	6.68216	6.36822	6.58994
ENSMUST00000043962	0.00232155	0.555727	1.6196	up	ASMM10AP1B108818847V4	ENSMUSG00000038416	Cdc16	protein_coding	Yes	chr8:13757676-13781938:+	chr8	+	13757676	13781938			Nucleus	GENCODE	CDC16 cell division cycle 16 [Source:MGI Symbol;Acc:MGI:1917207]	2301	GCGCAAACGCGTCCGGCAGTACCTGGACCAGCAACAGTATCAAAGTGCTCTGTTTTGGGC	NM_027276	80.5314	35.8297	5.94973	5.25409	84.7279	70.2991	86.567	41.9565	31.412	34.1205	5.93832	5.95261	5.95826	5.43464	5.08639	5.24125
ENSMUST00000025295	0.0419584	0.565599	1.61956	up	ASMM10AP1B100171967V4	ENSMUSG00000024427	Spry4	protein_coding	Yes	chr18:38586268-38601268:-	chr18	-	38586268	38601268				GENCODE	sprouty RTK signaling antagonist 4 [Source:MGI Symbol;Acc:MGI:1345144]	4587	CTCCCCCTCCCCGCCCCTGTTCATCCCACCACAAAAGTTACCACAGAAGGTTTCCTTTGT	NM_011898	60543.5	24977.7	15.5974	14.9018	70835.2	61745	49050.4	31392.4	30226.3	13314.3	15.6503	15.6932	15.4488	15.1589	15.0898	14.4568
ENSMUST00000113523	0.000929922	0.555727	1.61499	up	ASMM10AP1B117615220V4	ENSMUSG00000036026	Tmem63b	protein_coding	Yes	chr17:45660171-45686259:-	chr17	-	45660171	45686259				GENCODE	transmembrane protein 63b [Source:MGI Symbol;Acc:MGI:2387609]	3284	ACCTCAGTGCCCACAACTACAAGATTGAACACACAGAGACAGATGCCGTGAGCTCCAGAA	NM_198167	96.3711	43.0907	6.23554	5.54401	95.4681	86.3354	107.31	48.4787	40.6901	40.1032	6.12045	6.26757	6.3186	5.64753	5.48926	5.49525
ENSMUST00000079176	0.0139595	0.555727	1.61321	up	ASMM10AP1B110291787V4	ENSMUSG00000030701	Plekhb1	protein_coding	Yes	chr7:100643899-100662414:-	chr7	-	100643899	100662414				GENCODE	pleckstrin homology domain containing, family B (evectins) member 1 [Source:MGI Symbol;Acc:MGI:1351469]	2079	ATTAAAGAGACCGGGGAGCCAAGAAGGGAGACTTAAGGAGCCAGGCCGCACAGCCACGAC	NM_013746	31.6762	13.5502	4.45868	3.76874	29.6868	26.0074	39.3343	11.4106	15.9337	13.3063	4.32552	4.46958	4.58094	3.51183	4.02357	3.77083
ENSMUST00000097981	0.0489744	0.572843	1.61265	up	ASMM10AP1B100186014V4	ENSMUSG00000073802	Cdkn2b	protein_coding	Yes	chr4:89306299-89311039:-	chr4	-	89306299	89311039				GENCODE	cyclin dependent kinase inhibitor 2B [Source:MGI Symbol;Acc:MGI:104737]	1390	GTTACTCTATGCAAAATAGTTTAATAACCACTTTAGAAATTTCCTACATTTGAGTTGCTC	NM_007670	25261	9318.76	14.3095	13.62	23652.2	24165.3	27965.6	11438.1	7683.28	8834.93	13.9942	14.3222	14.612	13.6655	13.3054	13.8892
ENSMUST00000173348	0.0442319	0.568793	1.61223	up	ASMM10AP1B100020748V4	ENSMUSG00000029112	Nkx1-1	protein_coding	Yes	chr5:33430734-33433976:-	chr5	-	33430734	33433976		Yes		GENCODE	NK1 homeobox 1 [Source:MGI Symbol;Acc:MGI:109346]	1209	ATCTGGTTCCAGAACCGCCGAACCAAGTGGAAGAAGCAAAACCCAGGCGCTGACACCAGC	NM_011320	27.5525	11.7715	4.22648	3.53742	26.9672	26.76	28.9304	14.4958	9.61616	11.2024	4.17373	4.51383	3.99189	3.87023	3.24292	3.49911
ENSMUST00000022875	0.0379929	0.558768	1.60948	up	ASMM10AP1B109256995V4	ENSMUSG00000022265	Ank	protein_coding	Yes	chr15:27466677-27594909:+	chr15	+	27466677	27594909				GENCODE	progressive ankylosis [Source:MGI Symbol;Acc:MGI:3045421]	3498	TCCGGGCTGTCTACCCTGCTTTTGACAAGAATAACCCCAGCAATAAACTGGCGAACACAA	NM_020332	598.996	252.081	8.93597	8.24938	563.123	587.746	646.12	285.287	288.2	182.756	8.69927	9.05386	9.05479	8.28949	8.55903	7.89962
ENSMUST00000021666	0.0305971	0.555727	1.60568	up	ASMM10AP1B110833794V4	ENSMUSG00000021240	Abcd4	protein_coding	Yes	chr12:84602653-84617370:-	chr12	-	84602653	84617370			Nucleus	GENCODE	ATP-binding cassette, sub-family D (ALD), member 4 [Source:MGI Symbol;Acc:MGI:1349217]	2309	TACCTGCAGCCCAAGTATGCAGTGCTCGATGAAGCCACCAGTGCCCTGACAGAGGAAGCA	NM_008992	161.749	72.5314	7.01734	6.33416	167.514	164.101	153.631	77.3501	56.6208	83.6232	6.95236	7.21745	6.88221	6.34256	6.01515	6.64476
ENSMUST00000025728	0.00431032	0.555727	1.60508	up	ASMM10AP1B118148285V4	ENSMUSG00000024816	Frmd8	protein_coding	Yes	chr19:5849702-5875274:-	chr19	-	5849702	5875274			Cytoplasm	GENCODE	FERM domain containing 8 [Source:MGI Symbol;Acc:MGI:1914707]	4504	GCCGGATTCAGCATCTCTCTACCATTGACTATGTGGAAGACGGCAAGGGGATCAAGCGGG	NM_026169	73.3192	32.9492	5.804	5.12135	77.0715	65.68	77.2061	39.4578	28.8831	30.5069	5.79447	5.85308	5.76446	5.34116	4.95805	5.06485
ENSMUST00000103092	0.0301827	0.555727	1.60356	up	ASMM10AP1B101145818V4	ENSMUSG00000017760	Ctsa	protein_coding	Yes	chr2:164832901-164841032:+	chr2	+	164832901	164841032				GENCODE	cathepsin A [Source:MGI Symbol;Acc:MGI:97748]	3646	AGGAGCAACTAGTGTAAAGGGGTTTCGGGAAAACAGACAAGCACTGGGGTGTTGTAGGGA	NM_008906	70.3778	31.6049	5.72705	5.04577	80.1582	66.4539	64.5213	39.3486	26.0888	29.3773	5.85221	5.87137	5.45757	5.3361	4.79681	5.00441
ENSMUST00000099172	0.00617524	0.555727	1.60284	up	ASMM10AP1B116308158V4	ENSMUSG00000074657	Kif5a	protein_coding	Yes	chr10:127225696-127263348:-	chr10	-	127225696	127263348				GENCODE	kinesin family member 5A [Source:MGI Symbol;Acc:MGI:109564]	6295	GCTAACTCCCAACCCTGGCCACATATCTGCACTTTCAGTTTCTAAGAGGGACTGAGGCCT	NM_001039000	722.117	295.047	9.19355	8.51292	889.685	626.939	649.728	368.821	267.683	248.637	9.37636	9.14373	9.06058	8.68592	8.45166	8.4012
ENSMUST00000052885	0.039517	0.561826	1.60222	up	ASMM10AP1B123582858V4	ENSMUSG00000013858	Tmem259	protein_coding	Yes	chr10:79977118-79984330:-	chr10	-	79977118	79984330				GENCODE	transmembrane protein 259 [Source:MGI Symbol;Acc:MGI:2177957]	2225	GCCCTCGCGGCCCCAATCTCAACCCCAACCCGCTCATCAACGTGCGCGACCGGCTCTTCC	NM_001003949	1354.9	549.18	10.1004	9.42032	1724.89	1231.96	1107.86	723.934	541.628	381.979	10.3383	10.1254	9.83754	9.67729	9.4928	9.09089
ENSMUST00000095254	0.0202827	0.555727	1.6009	up	ASMM10AP1B103474993V4	ENSMUSG00000000538	Tom1l2	protein_coding	No	chr11:60226714-60352905:-	chr11	-	60226714	60352905	Yes			GENCODE	target of myb1-like 2 (chicken) [Source:MGI Symbol;Acc:MGI:2443306]	4940	GGACTCGCTTCTGCACTTGACAATCGGAAACAGAACTCAGAAATGAAGGGTGACGACCTA	NM_001039092	52.7908	23.6096	5.27832	4.59943	51.5277	42.718	64.1267	29.2558	22.3102	19.2629	5.17939	5.20967	5.44591	4.89967	4.55149	4.34714
ENSMUST00000049937	0.00148543	0.555727	1.60061	up	ASMM10AP1B124614174V4	ENSMUSG00000001017	Chtop	protein_coding	Yes	chr3:90498965-90509498:-	chr3	-	90498965	90509498			Nucleus	GENCODE	chromatin target of PRMT1 [Source:MGI Symbol;Acc:MGI:1913761]	2012	TCACGCTGCACTGGTGGGCCCGGCGGCCATTTTGTTTTGGACACCAAGCGGGAGTTGGCG	NM_001293777	19.7008	7.81098	3.64641	2.96779	20.9631	14.7108	23.4285	7.83132	8.4382	7.16343	3.78165	3.61536	3.54223	2.98072	3.0494	2.87324
ENSMUST00000049239	0.0193042	0.555727	1.60042	up	ASMM10AP1B122424374V4	ENSMUSG00000034761	Map4k5	protein_coding	No	chr12:69803759-69893163:-	chr12	-	69803759	69893163	Yes			GENCODE	mitogen-activated protein kinase kinase kinase kinase 5 [Source:MGI Symbol;Acc:MGI:1925503]	4452	ACACTGATGTCATTATCAGCAGGAAAAACCTTTCAGCTCTACTCTCACAACCTTATTGCT	NM_201519	204.014	90.1972	7.3529	6.67445	229.586	196.779	185.677	103.278	97.3737	69.94	7.40822	7.47191	7.17856	6.78081	6.87414	6.36839
ENSMUST00000023359	0.0324918	0.555727	1.59705	up	ASMM10AP1B102024187V4	ENSMUSG00000022678	Nde1	protein_coding	Yes	chr16:14163275-14192928:+	chr16	+	14163275	14192928				GENCODE	nudE neurodevelopment protein 1 [Source:MGI Symbol;Acc:MGI:1914453]	2287	GTGGGCGATAAAGGGTCAGGAAAACGCTTGGAGTTTGGGAAGCCAGCCTCAGAGCCAGCA	NM_023317	648.572	265.102	9.02126	8.34585	838.371	491.441	615.904	324.64	205.85	264.815	9.29124	8.79188	8.98066	8.49538	8.04259	8.49957
ENSMUST00000109611	0.0203282	0.555727	1.59633	up	ASMM10AP1B104340755V4	ENSMUSG00000013338	Fer1l4	protein_coding	Yes	chr2:156019139-156052947:-	chr2	-	156019139	156052947				GENCODE	fer-1-like 4 (C. elegans) [Source:MGI Symbol;Acc:MGI:1921812]	6106	ACCTGGAGTTCACAGACACAGGGGGCAACGTCTACATCCTCACAGGGAAGGTTGAGGCGG	NM_001136556	30.0949	13.0603	4.37905	3.7043	29.7911	26.2148	34.2787	11.1162	16.1206	11.944	4.33162	4.48212	4.32342	3.47282	4.04386	3.59621
ENSMUST00000060991	0.0346295	0.555727	1.59524	up	ASMM10AP1B109128970V4	ENSMUSG00000006736	Tspan31	protein_coding	Yes	chr10:127067280-127070264:-	chr10	-	127067280	127070264				GENCODE	tetraspanin 31 [Source:MGI Symbol;Acc:MGI:1914375]	1556	GCCCTCAAGATCCTAGGAGGTGTTGGGCTCTTCTTTAGTTTCACAGAGATCCTTGGTGTT	NM_025982	2043.27	826.462	10.7	10.0262	2018.08	2009.52	2102.2	1198.24	650.859	630.289	10.5511	10.7996	10.7494	10.4225	9.77771	9.87853
ENSMUST00000216647	0.000998777	0.555727	1.59466	up	ASMM10AP1B119353495V4	ENSMUSG00000043331	Olfr975	protein_coding	Yes	chr9:39948131-39952046:-	chr9	-	39948131	39952046				GENCODE	olfactory receptor 975 [Source:MGI Symbol;Acc:MGI:3030809]	2848	GCCCATTCTACAGTAATCTTCAGTGTGAGTAAAGTGAACTTGAAAATGAGGAATTGCACT		14.1359	5	3.05885	2.3856	14.7747	9.40993	18.2229	5	5	5	3.21227	2.95618	3.00811	2.3866	2.38631	2.3839
ENSMUST00000112931	0.00706977	0.555727	1.59377	up	ASMM10AP1B112727972V4	ENSMUSG00000031274	Col4a5	protein_coding	Yes	chrX:141475385-141689234:+	chrX	+	141475385	141689234				GENCODE	collagen, type IV, alpha 5 [Source:MGI Symbol;Acc:MGI:88456]	6536	AGGGGGCGGTGCAGGGAAGAGAGCGAGGAAAGTAGATTTGTAGGACGTTGAGTGAGGAAA	NM_001163155	113.017	49.8849	6.45358	5.78113	138.602	90.7648	109.685	48.0136	49.7513	51.8896	6.66904	6.33986	6.35183	5.63594	5.81067	5.89678
ENSMUST00000221715	0.00806551	0.555727	1.59068	up	ASMM10AP1B126184514V4	ENSMUSG00000017843	Ppp2r5c	protein_coding	No	chr12:110485738-110571688:+	chr12	+	110485738	110571688				GENCODE	protein phosphatase 2, regulatory subunit B', gamma [Source:MGI Symbol;Acc:MGI:1349475]	2367	TTTTTTTTAAACTAAAATGGAGGCTGGTTTCTTGCCTTAAGGAGTACAGCGCCCTTCCCG	NM_001135001	291.787	127.274	7.88207	7.21242	333.518	272.851	268.992	144.154	134.061	103.607	7.95319	7.94985	7.74316	7.27791	7.3757	6.98366
ENSMUST00000025906	0.00923559	0.555727	1.59001	up	ASMM10AP1B118954959V4	ENSMUSG00000024955	Esrra	protein_coding	Yes	chr19:6910977-6921808:-	chr19	-	6910977	6921808		Yes		GENCODE	estrogen related receptor, alpha [Source:MGI Symbol;Acc:MGI:1346831]	2242	CCTGCAAAGCCTTCTTCAAGAGGACCATCCAGGGGAGCATCGAGTACAGCTGTCCGGCCT	NM_007953	59.4537	26.6252	5.47641	4.80737	60.2025	57.4958	60.6628	27.4803	23.3346	29.0609	5.41503	5.66194	5.35227	4.81465	4.62022	4.98725
ENSMUST00000108532	0.0190038	0.555727	1.58979	up	ASMM10AP1B106631524V4	ENSMUSG00000070814	Zswim9	protein_coding	Yes	chr7:13258968-13278721:-	chr7	-	13258968	13278721				GENCODE	zinc finger SWIM-type containing 9 [Source:MGI Symbol;Acc:MGI:2447816]	3346	CTTCCGCACAGATCCGGAGGCCAAGGTGAAGCTGGTGTTCGTGGAGGATCAAGCAATGGT	NM_177312	49.8635	22.0904	5.18832	4.51948	56.6347	44.3807	48.5751	18.7346	24.0585	23.4781	5.32296	5.26661	4.97537	4.24195	4.66647	4.65003
ENSMUST00000050901	0.0415805	0.565599	1.58938	up	ASMM10AP1B100065825V4	ENSMUSG00000047631	Apof	protein_coding	Yes	chr10:128268671-128270153:+	chr10	+	128268671	128270153				GENCODE	apolipoprotein F [Source:MGI Symbol;Acc:MGI:104539]	1258	GGGGCTGGCTAACTTCCACCTGAACAAGTGATTATAGAAATTAAAAAGCGTTATCATGAA	NM_133997	135.003	62.2794	6.74771	6.07925	134.828	139.724	130.456	80.6976	59.0613	47.0792	6.62862	6.98228	6.63223	6.40977	6.08679	5.74119
ENSMUST00000164886	0.0244997	0.555727	1.58841	up	ASMM10AP1B101798442V4	ENSMUSG00000066682	Pilrb2	protein_coding	Yes	chr5:137865829-137871758:-	chr5	-	137865829	137871758				GENCODE	paired immunoglobin-like type 2 receptor beta 2 [Source:MGI Symbol;Acc:MGI:2450535]	1807	TGGCAGTCACTTCCTGGAACCCAACTCACCCTGACACAAGCACTCAACACCACCATGAGG	NM_001024932	654.52	265.954	9.03293	8.36534	859.531	598.788	505.24	312.979	244.193	240.691	9.32866	9.0809	8.68922	8.43526	8.30968	8.35109
ENSMUST00000212214	0.011265	0.555727	1.58793	up	ASMM10AP1B101680454V4	ENSMUSG00000046707	Csnk2a2	protein_coding	Yes	chr8:95447974-95488780:-	chr8	-	95447974	95488780				GENCODE	casein kinase 2, alpha prime polypeptide [Source:MGI Symbol;Acc:MGI:88547]	6779	GCCCTCTTTCCCCTCCTCCCATCTCTCTCCCCAGGTCTGTTGCGGTTCCTCCCACTTTTC		46505.5	18276.8	15.1974	14.5302	53807.6	41177.2	44531.8	24483.8	16412.5	13934.1	15.2376	15.0864	15.268	14.7698	14.288	14.5328
ENSMUST00000048359	0.0250535	0.555727	1.5866	up	ASMM10AP1B109697614V4	ENSMUSG00000041949	Tango6	protein_coding	Yes	chr8:106683068-106851439:+	chr8	+	106683068	106851439				GENCODE	transport and golgi organization 6 [Source:MGI Symbol;Acc:MGI:2142786]	4409	GGGATTGCCCTTCTTTCAGATGTGTACCCTGAAGAAATCTTGGTTGATCTGTTGGCCAAA	NM_173037	223.994	100.265	7.49333	6.82739	207.033	208.927	256.023	129.544	84.3311	86.9185	7.25734	7.5573	7.66534	7.11878	6.65578	6.70762
ENSMUST00000108817	0.0100799	0.555727	1.58624	up	ASMM10AP1B100119112V4	ENSMUSG00000078851	Hist3h2a	protein_coding	Yes	chr11:58954685-58956830:+	chr11	+	58954685	58956830				GENCODE	histone cluster 3, H2a [Source:MGI Symbol;Acc:MGI:2448458]	2146	CATGATCCATTCCTAGGTATATGCCCAATAAAATAAGAGTACGTGTATAACATAAGCTAC	NM_178218	148.901	65.9756	6.86883	6.20322	187.518	120.375	138.811	75.2524	65.5403	57.1341	7.11273	6.76431	6.72944	6.30296	6.25634	6.05036
ENSMUST00000063191	0.0242161	0.555727	1.58517	up	ASMM10AP1B108094983V4	ENSMUSG00000045827	Serpinb9	protein_coding	Yes	chr13:33003250-33017957:+	chr13	+	33003250	33017957				GENCODE	serine (or cysteine) peptidase inhibitor, clade B, member 9 [Source:MGI Symbol;Acc:MGI:106603]	3472	CTGGTGGAGGACAGAGGGTGAGGAAGCAGATGTTGCAGAGCCAGAAGCAGCCTGTCTCCC		569.187	232.945	8.82417	8.15954	748.265	420.928	538.366	247.585	250.019	201.232	9.12656	8.56431	8.78165	8.07386	8.34527	8.05949
ENSMUST00000037235	0.0362522	0.555727	1.58474	up	ASMM10AP1B100167362V4	ENSMUSG00000042631	Xkr7	protein_coding	Yes	chr2:153031852-153055775:+	chr2	+	153031852	153055775				GENCODE	X-linked Kx blood group related 7 [Source:MGI Symbol;Acc:MGI:3526711]	2711	AGATGGGTCGCGCCCTCTAGAGGAAGGTCTTAAGCACAGCAGATAAAATGTCCAGGGAGA	NM_001011732	27.0794	11.142	4.14505	3.48081	34.1015	16.7735	30.3633	11.0052	11.4651	10.9556	4.5399	3.80723	4.08803	3.45655	3.52006	3.46583
ENSMUST00000032283	0.0269545	0.555727	1.58065	up	ASMM10AP1B114286100V4	ENSMUSG00000030177	Ccdc77	protein_coding	Yes	chr6:120324323-120357429:-	chr6	-	120324323	120357429			Nucleus	GENCODE	coiled-coil domain containing 77 [Source:MGI Symbol;Acc:MGI:1914450]	2610	TGTTCCCATTTTACACGAGAGTCATCATACTCAAAATGAATATATTAAGTCTCTTAAGGA	NM_026028	221.735	99.5397	7.47337	6.81285	233.228	184.088	247.888	124.444	74.9858	99.1894	7.42909	7.37441	7.6166	7.05948	6.46456	6.9145
ENSMUST00000076521	0.0383632	0.559205	1.58057	up	ASMM10AP1B116607204V4	ENSMUSG00000026638	Irf6	protein_coding	Yes	chr1:193153111-193172023:+	chr1	+	193153111	193172023		Yes		GENCODE	interferon regulatory factor 6 [Source:MGI Symbol;Acc:MGI:1859211]	4113	GGAAACCTTCCTGAGTGAGCTCATTGCCCACCAGAAAGGACAGATAGAGAAGCAGCCGCC	NM_016851	25.9696	10.9	4.09358	3.43313	26.0774	16.3921	35.4393	11.6132	11.9272	9.15973	4.12046	3.77492	4.38537	3.53917	3.57852	3.18171
ENSMUST00000039101	0.0465151	0.568793	1.57935	up	ASMM10AP1B115286918V4	ENSMUSG00000041079	Rwdd2b	protein_coding	Yes	chr16:87433407-87440573:-	chr16	-	87433407	87440573				GENCODE	RWD domain containing 2B [Source:MGI Symbol;Acc:MGI:1858215]	2009	TGTTTGTGTGGAAGGCCCGCAAAGTGCTTGTGAGGAATTCTGGTCAAGACTCAGAAAACT	NM_016924	71.5817	33.1204	5.76469	5.10536	66.2054	64.4722	84.0673	40.9427	34.0291	24.3894	5.55631	5.82559	5.91216	5.39449	5.2132	4.70838
ENSMUST00000174397	0.00717564	0.555727	1.5778	up	ASMM10AP1B110990993V4	ENSMUSG00000026586	Prrx1	protein_coding	No	chr1:163252866-163313668:-	chr1	-	163252866	163313668		Yes		GENCODE	paired related homeobox 1 [Source:MGI Symbol;Acc:MGI:97712]	6527	TCACACTTTCAAAAATAGATCTTCGTCCCTCCCAAGATGTTGTTTACACGAGGGGCTTCA	NM_001025570	1033.27	421.481	9.72551	9.06759	968.768	935.924	1195.11	500.641	394.476	369.327	9.50821	9.7246	9.94371	9.13367	9.03202	9.03708
ENSMUST00000013497	0.0076133	0.555727	1.57776	up	ASMM10AP1B105153705V4	ENSMUSG00000013353	4931406B18Rik	protein_coding	Yes	chr7:43492044-43505938:-	chr7	-	43492044	43505938				GENCODE	RIKEN cDNA 4931406B18 gene [Source:MGI Symbol;Acc:MGI:1921304]	3970	CAGGCCTTCCCCTTCTCCCCCACCCCTTCCTCTGTTTGCTCTCCCCGTCCTCTTCTATTT	NM_028737	42036.9	16347.6	15.0417	14.3838	48710.4	34543.4	42857.1	20028.2	15592.1	13422.7	15.0926	14.8362	15.1962	14.4605	14.2286	14.4622
ENSMUST00000021390	0.0325793	0.555727	1.57451	up	ASMM10AP1B104422903V4	ENSMUSG00000021003	Galc	protein_coding	Yes	chr12:98202294-98259459:-	chr12	-	98202294	98259459			Nucleus	GENCODE	galactosylceramidase [Source:MGI Symbol;Acc:MGI:95636]	3832	GGTGCATTTTTGCTGGATCCTGTGAAAGGTTTATTTAGAGCCGATTCCAGAGGGGATGCA	NM_008079	70.839	32.7101	5.75142	5.09651	69.476	66.8509	76.1902	37.3336	36.303	24.4937	5.63141	5.87919	5.74365	5.2591	5.3146	4.71584
ENSMUST00000178498	0.0441167	0.568793	1.57416	up	ASMM10AP1B100169581V4	ENSMUSG00000095540	Esp4	protein_coding	Yes	chr17:40598594-40602618:+	chr17	+	40598594	40602618				GENCODE	exocrine gland secreted peptide 4 [Source:MGI Symbol;Acc:MGI:5295687]	553	ATTATACCCCATATTTACCCCTTGCATTCACCCAAATAAAATGAGAATGTAGACTGTAAA	NM_001177583	73.9385	33.8425	5.81769	5.16311	73.9405	64.7393	83.1357	28.0933	30.8362	42.598	5.7292	5.83124	5.89264	4.84419	5.05849	5.58666
ENSMUST00000034400	0.0147064	0.555727	1.57256	up	ASMM10AP1B100046437V4	ENSMUSG00000031924	Cyb5b	protein_coding	Yes	chr8:107150640-107187471:+	chr8	+	107150640	107187471	Yes		Nucleus	GENCODE	cytochrome b5 type B [Source:MGI Symbol;Acc:MGI:1913677]	4316	CACAGTGAATGTTTGTTAGAACTACACAATAAAGATACTGTTTTCCTTTTCTTGTCCTGA	NM_025558	53981.9	21704.9	15.4554	14.8023	58183.1	52037.1	51725.4	28133.3	19219.7	17761.7	15.3747	15.4522	15.5394	14.9924	14.5028	14.9116
ENSMUST00000034466	0.0307216	0.555727	1.57181	up	ASMM10AP1B109492665V4	ENSMUSG00000031985	Gnpat	protein_coding	Yes	chr8:124863033-124890057:+	chr8	+	124863033	124890057				GENCODE	glyceronephosphate O-acyltransferase [Source:MGI Symbol;Acc:MGI:1343460]	2984	GTGTGTGAATGAAGAAGGCATTCAAAAGCTACAACGCGCTGTCCAGGAGCACCCTGTGGT	NM_010322	150.493	70.0993	6.90807	6.25565	163.481	132.394	155.604	94.3137	61.4423	54.5419	6.91811	6.90208	6.90402	6.64097	6.15142	5.97455
ENSMUST00000184616	0.013027	0.555727	1.57091	up	ASMM10AP1B113927067V4	ENSMUSG00000099083	Atf7	protein_coding	Yes	chr15:102528636-102625450:-	chr15	-	102528636	102625450	Yes	Yes	Cytoplasm	GENCODE	activating transcription factor 7 [Source:MGI Symbol;Acc:MGI:2443472]	7147	AGCCTCCTACATCCTGATAGAGTATATGTTGAGAAGCCATGTGTATCTATGAATATAGCT	NM_001310066	771.567	327.923	9.30862	8.65701	803.302	707.983	803.415	405.895	335.493	242.381	9.22934	9.32245	9.37405	8.82728	8.7792	8.36455
ENSMUST00000068487	0.0334279	0.555727	1.57071	up	ASMM10AP1B112680753V4	ENSMUSG00000030254	Rad18	protein_coding	Yes	chr6:112619975-112696670:-	chr6	-	112619975	112696670			Nucleus;Cytoplasm	GENCODE	RAD18 E3 ubiquitin protein ligase [Source:MGI Symbol;Acc:MGI:1890476]	2577	GGGAAGCGGCTCACAAAAATGATCAAAACAGAGAAGTCAGCCCACAACAGACTCGCCGCA	NM_001167730	291.292	127.985	7.8822	7.23078	293.984	297.119	282.773	116.017	152.237	115.7	7.7626	8.06989	7.8141	6.95493	7.57235	7.16506
ENSMUST00000034184	0.00846466	0.555727	1.56966	up	ASMM10AP1B119176387V4	ENSMUSG00000031737	Irx5	protein_coding	Yes	chr8:92357749-92361456:+	chr8	+	92357749	92361456		Yes	Exosome	GENCODE	Iroquois homeobox 5 [Source:MGI Symbol;Acc:MGI:1859086]	2450	TCCCCCTATGAGTTGAAGAAAGGTATGTCCGACATTTAACTCTGGTGCGGTATCCCCGGA	NM_018826	498.19	210.854	8.6632	8.01275	483.31	459.79	551.47	216.72	226.147	189.695	8.48287	8.69211	8.81463	7.8803	8.19351	7.96443
ENSMUST00000188000	0.0300031	0.555727	1.56823	up	ASMM10AP1B100025130V4	ENSMUSG00000079355	Ackr4	protein_coding	No	chr9:104098272-104103019:-	chr9	-	104098272	104103019				GENCODE	atypical chemokine receptor 4 [Source:MGI Symbol;Acc:MGI:2181676]	2225	AAATCATTTTAGTTTTCTCTCTTAGACAAGATAACTCAGTCACTCATTTCTGGAGCTTCT		64.3023	28.861	5.57223	4.92309	68.3631	45.81	78.7337	31.5685	23.8266	31.188	5.60575	5.31333	5.7976	5.01622	4.65228	5.10075
ENSMUST00000213833	0.0232246	0.555727	1.56813	up	ASMM10AP1B109064262V4	ENSMUSG00000075073	Olfr1256	protein_coding	Yes	chr2:89830510-89841555:-	chr2	-	89830510	89841555				GENCODE	olfactory receptor 1256 [Source:MGI Symbol;Acc:MGI:3031090]	6081	TGTCTCCAAAAGTTTCTAGCAGATTCCTCTAGCATGAAACATCAGGCCATGCAGCTGGTT		31.9402	13.8658	4.46402	3.81498	26.2282	27.5625	42.0301	14.7477	14.0131	12.8367	4.12892	4.55576	4.7074	3.89968	3.83101	3.71424
ENSMUST00000074875	0.0419975	0.565599	1.56789	up	ASMM10AP1B100943408V4	ENSMUSG00000059439	Bcas3	protein_coding	Yes	chr11:85353212-85825350:+	chr11	+	85353212	85825350			Cytoplasm	GENCODE	breast carcinoma amplified sequence 3 [Source:MGI Symbol;Acc:MGI:2385848]	2814	AAGGCTCCATGCAAAGTTAAATCACCTCCACAAATTTCTCCAAGCAAATCAATGGGCGGT	NM_138681	123.928	55.7586	6.58066	5.93184	131.312	86.1853	154.286	63.4019	45.983	57.891	6.587	6.26433	6.89066	6.04489	5.68167	6.06898
ENSMUST00000025444	0.0467139	0.568793	1.56731	up	ASMM10AP1B100104538V4	ENSMUSG00000024560	Cxxc1	protein_coding	Yes	chr18:74216131-74221491:+	chr18	+	74216131	74221491		Yes		GENCODE	CXXC finger 1 (PHD domain) [Source:MGI Symbol;Acc:MGI:1921572]	2618	CCGTCTGTCTCCTCTTTCCATAGTCAGGGCTGGGGTGAGACTCAAACTTACTCATCCTTG	NM_028868	7988.29	3195.88	12.6416	11.9933	7665.56	7881.05	8418.28	4318.2	3315.03	1954.4	12.4098	12.7415	12.7735	12.2463	12.1265	11.6072
ENSMUST00000022343	0.00173052	0.555727	1.56641	up	ASMM10AP1B104400417V4	ENSMUSG00000021809	Nudt13	protein_coding	Yes	chr14:20294722-20317578:+	chr14	+	20294722	20317578				GENCODE	nudix (nucleoside diphosphate linked moiety X)-type motif 13 [Source:MGI Symbol;Acc:MGI:1914975]	2494	CCAGGGGCGTGCAGACCATTGGGGCATAGAAGGCATCTCGAAAAGAGAATCGGACAATGT	NM_001359868	68.3909	31.1615	5.69281	5.04534	75.3365	61.3432	68.493	34.7783	30.1725	28.5338	5.75886	5.75366	5.5659	5.15686	5.02453	4.95463
ENSMUST00000080856	0.0111682	0.555727	1.56573	up	ASMM10AP1B117735844V4	ENSMUSG00000042590	Ipo11	protein_coding	Yes	chr13:106794439-106936958:-	chr13	-	106794439	106936958			Nucleus	GENCODE	importin 11 [Source:MGI Symbol;Acc:MGI:2442377]	4325	GTCACACCAGAGCTGCTTCGTATATTTCAGAACATGTCACCTCTTCTTGAATTAAGTTCA	NM_029665	295.955	131.236	7.89265	7.24581	355.47	260.571	271.826	165.291	119.348	109.069	8.04018	7.88079	7.75697	7.47466	7.19215	7.07062
ENSMUST00000094287	0.028094	0.555727	1.56479	up	ASMM10AP1B120184707V4	ENSMUSG00000070495	Ctcfl	protein_coding	Yes	chr2:173093609-173119525:-	chr2	-	173093609	173119525		Yes		GENCODE	CCCTC-binding factor (zinc finger protein)-like [Source:MGI Symbol;Acc:MGI:3652571]	3217	GGACACAGGCCTCGGAGGGAGAAGCAGGACACAAGGAAGGGGAGCCTCAGTGCCCTGGGG	NM_001081387	96.4498	43.7896	6.21221	5.56623	113.553	74.0899	101.707	41.987	37.5674	51.8142	6.37236	6.0353	6.22896	5.43574	5.36886	5.8941
ENSMUST00000069994	0.0419829	0.565599	1.56471	up	ASMM10AP1B113786155V4	ENSMUSG00000056091	St3gal5	protein_coding	Yes	chr6:72097592-72154571:+	chr6	+	72097592	72154571				GENCODE	ST3 beta-galactoside alpha-2,3-sialyltransferase 5 [Source:MGI Symbol;Acc:MGI:1339963]	2258	GCACCTGCCTGCCGAGCAATGCCAAGTGAGTTCACCTCTGCAAAGCTGAGAAGTGATTGC	NM_001035228	428.634	182.432	8.41912	7.77322	527.947	412.229	345.726	205.187	144.384	197.726	8.6074	8.53374	8.11621	7.80046	7.48919	8.03
ENSMUST00000094156	0.0400842	0.56394	1.56334	up	ASMM10AP1B104093477V4	ENSMUSG00000049154	Fam183b	protein_coding	Yes	chr11:58792797-58801960:-	chr11	-	58792797	58801960				GENCODE	family with sequence similarity 183, member B [Source:MGI Symbol;Acc:MGI:1922679]	567	ATCACGTGAATCCCCTGCGCAAGGTTCACACAATTACCAGGAAGCCCATGTCTTGGCATG	NM_029283	123.764	56.9802	6.60884	5.96421	113.475	111.767	146.05	61.1582	65.3497	44.4328	6.37158	6.65008	6.80487	5.99071	6.25115	5.65077
ENSMUST00000100542	0.0382379	0.559205	1.56229	up	ASMM10AP1B120449173V4	ENSMUSG00000022584	Ly6c2	protein_coding	Yes	chr15:75108161-75111970:-	chr15	-	75108161	75111970				GENCODE	lymphocyte antigen 6 complex, locus C2 [Source:MGI Symbol;Acc:MGI:3712069]	822	ACTGTTCCTGAAACCTGGTCAGAGAGGAACCCTTCTCTGAGGATGGACAGTACTCACGCT	NM_001357693	26.1372	11.4119	4.1322	3.48853	28.3863	21.9505	28.0748	12.7187	12.7121	8.80506	4.25224	4.21689	3.92746	3.6693	3.67716	3.11914
ENSMUST00000023856	0.000278105	0.555727	1.56078	up	ASMM10AP1B115708226V4	ENSMUSG00000023094	Msrb2	protein_coding	Yes	chr2:19371636-19394976:+	chr2	+	19371636	19394976		Yes		GENCODE	methionine sulfoxide reductase B2 [Source:MGI Symbol;Acc:MGI:1923717]	1196	TGGTCTGCAAGCAGTGTGAAGCTCACCTTGGCCATGTGTTTCCTGATGGACCCAAGCCCA	NM_029619	360.796	156.839	8.19064	7.54838	404.12	338.204	340.065	172.495	147.789	150.234	8.22386	8.25758	8.09049	7.53865	7.526	7.58049
ENSMUST00000169921	0.00957976	0.555727	1.56046	up	ASMM10AP1B100356656V4	ENSMUSG00000020166	Cnot2	protein_coding	No	chr10:116485787-116581511:-	chr10	-	116485787	116581511	Yes	Yes	Nucleus	GENCODE	CCR4-NOT transcription complex, subunit 2 [Source:MGI Symbol;Acc:MGI:1919318]	2120	CGGTGGATACGTCGCCATCTTGGATCCGCGGGACAAGAAAATTCATGCGTACTGTGAGGA	NM_001037847	32.4722	14.4063	4.49934	3.85738	34.2487	27.8304	35.3375	17.0183	13.1495	13.0511	4.54777	4.56964	4.38062	4.10552	3.72785	3.73876
ENSMUST00000060738	0.0215916	0.555727	1.56032	up	ASMM10AP1B100862785V4	ENSMUSG00000044080	S100a1	protein_coding	Yes	chr3:90511034-90514392:-	chr3	-	90511034	90514392		Yes	Cytoplasm	GENCODE	S100 calcium binding protein A1 [Source:MGI Symbol;Acc:MGI:1338917]	677	AGACGACTAAAAGACAGGTCTCCTCACACCGGTCCAGTGGCCACATTTGCAGCGTGCCCT	NM_011309	1213.21	505.851	9.95813	9.31629	1237.45	1097.03	1305.16	573.643	577.059	366.852	9.85619	9.9491	10.0691	9.33098	9.59309	9.02481
ENSMUST00000091694	0.0283831	0.555727	1.56013	up	ASMM10AP1B110392639V4	ENSMUSG00000036006	Ripor2	protein_coding	No	chr13:24614610-24706001:+	chr13	+	24614610	24706001				GENCODE	RHO family interacting cell polarization regulator 2 [Source:MGI Symbol;Acc:MGI:2444879]	3142	TCCTTCCTTCTCAATTCTGTTAGAACAATTTACAAATGTTGTGCCATTGTTTCTGTGGTT	NM_001286101	308.406	134.242	7.94798	7.30631	290.804	250.09	384.324	142.528	143.945	116.253	7.74506	7.81913	8.27973	7.26232	7.48398	7.17264
ENSMUST00000032143	0.00145949	0.555727	1.55936	up	ASMM10AP1B116705234V4	ENSMUSG00000030062	Rpn1	protein_coding	Yes	chr6:88084482-88105304:+	chr6	+	88084482	88105304			Nucleus	GENCODE	ribophorin I [Source:MGI Symbol;Acc:MGI:98084]	3633	ACCGTCATCATCTACGTCCGTCTGGACTTTTCCATCACCAAGGATCCAGCTGCAGAAGCC	NM_133933	3547.96	1367.25	11.4603	10.8193	4059.07	3282.95	3301.86	1617.68	1423.56	1060.52	11.4959	11.4771	11.4078	10.8319	10.9472	10.6789
ENSMUST00000052761	0.0268723	0.555727	1.55386	up	ASMM10AP1B115543790V4	ENSMUSG00000002010	Idh3g	protein_coding	Yes	chrX:73778963-73786897:-	chrX	-	73778963	73786897				GENCODE	isocitrate dehydrogenase 3 (NAD+), gamma [Source:MGI Symbol;Acc:MGI:1099463]	1331	ACAAACAATTCCTCCATCTGCTAAGTATGGTGGGCGGCATACAGTGACTATGATCCCAGG	NM_001356356	135.864	61.4106	6.72827	6.09242	169.919	125.925	111.747	69.5282	59.0857	55.6179	6.97427	6.83014	6.38042	6.18427	6.08714	6.00584
ENSMUST00000034163	0.00474674	0.555727	1.55349	up	ASMM10AP1B104679957V4	ENSMUSG00000031728	Zfp821	protein_coding	Yes	chr8:109705549-109724932:+	chr8	+	109705549	109724932		Yes		GENCODE	zinc finger protein 821 [Source:MGI Symbol;Acc:MGI:1923121]	2127	CGAGGCTGCGGCTTCACATCACTCGGATTCGGGCGACTTTACTTTGCTTCGTGGGAACCT	NM_001167946	107.259	49.4811	6.39131	5.75579	115.461	91.4153	114.902	52.1013	42.7677	53.5742	6.39715	6.35151	6.42527	5.75366	5.56663	5.94709
ENSMUST00000015612	0.0296326	0.555727	1.54798	up	ASMM10AP1B106765915V4	ENSMUSG00000015468	Notch4	protein_coding	Yes	chr17:34564268-34588503:+	chr17	+	34564268	34588503		Yes		GENCODE	notch 4 [Source:MGI Symbol;Acc:MGI:107471]	6591	TGTGGGCGAATTGGGTGTAAAATGTTTCTTGTGTATGGTTTCCCAAAAGGAGCCTCTGCT	NM_010929	103.618	48.4869	6.34044	5.71006	111.555	97.0664	102.233	54.1578	54.5697	36.7331	6.34551	6.43871	6.2371	5.81448	5.95852	5.35718
ENSMUST00000109510	0.043638	0.568793	1.54742	up	ASMM10AP1B118542038V4	ENSMUSG00000041852	Tcf20	protein_coding	Yes	chr15:82808626-82912107:-	chr15	-	82808626	82912107	Yes	Yes		GENCODE	transcription factor 20 [Source:MGI Symbol;Acc:MGI:108399]	7323	TGCACGTGGGAATGGACAGCAAGCACAGGTGAGACTGTGGAGATGAGAAGGTGGAGGACA	NM_001114140	63.5828	29.0588	5.56392	4.93406	73.8442	49.9984	66.9058	24.8995	26.3151	35.9619	5.72724	5.44164	5.52289	4.66829	4.81036	5.32352
ENSMUST00000034700	0.0391586	0.561826	1.54708	up	ASMM10AP1B107104219V4	ENSMUSG00000032182	Yipf2	protein_coding	Yes	chr9:21588682-21592828:-	chr9	-	21588682	21592828				GENCODE	Yip1 domain family, member 2 [Source:MGI Symbol;Acc:MGI:1922016]	2174	CCTAGGAGTCTTTCTTTTTCAGGCCAAACTCAAGGGGATACTACTTGTCCTGCCCTCCCT	NM_138303	211.414	96.3672	7.39915	6.7696	246.101	202.467	185.676	114.615	72.7443	101.742	7.50779	7.51117	7.17848	6.93739	6.41605	6.95537
ENSMUST00000029170	0.0109354	0.555727	1.54631	up	ASMM10AP1B108586236V4	ENSMUSG00000027641	Rbl1	protein_coding	Yes	chr2:157145893-157204512:-	chr2	-	157145893	157204512		Yes	Nucleus	GENCODE	RB transcriptional corepressor like 1 [Source:MGI Symbol;Acc:MGI:103300]	4862	ACGGCAGCCCTTCTAAGAGTTTGAAAGATATCAACAACATGATAAGGCAAGGCGAGCAGA	NM_011249	53.6116	24.4102	5.30115	4.67232	61.1224	44.8914	54.8209	23.5787	21.9375	27.7144	5.43837	5.28498	5.18011	4.58751	4.52324	4.90622
ENSMUST00000069520	0.00367954	0.555727	1.54386	up	ASMM10AP1B100012563V4	ENSMUSG00000031144	Syp	protein_coding	Yes	chrX:7638471-7653256:+	chrX	+	7638471	7653256				GENCODE	synaptophysin [Source:MGI Symbol;Acc:MGI:98467]	2591	GCCCCTCCCTTTTCCCTCCAGACCCCCTACTTTCCTGTGCCCTTCGGTATTGTTTGAAGA	NM_009305	21835.7	8356.52	14.075	13.4485	24597.5	18756.2	22153.3	10320.1	7833.16	6916.34	14.0528	13.9467	14.2255	13.5147	13.3222	13.5085
ENSMUST00000114561	0.00486135	0.555727	1.54359	up	ASMM10AP1B100101597V4	ENSMUSG00000068551	Zfp467	protein_coding	Yes	chr6:48436613-48445825:-	chr6	-	48436613	48445825		Yes		GENCODE	zinc finger protein 467 [Source:MGI Symbol;Acc:MGI:1916160]	3619	CTTCCTCTCCCCTCTGCCCTTCCTCGGTCCTAAGCTCCCACTTTCCATCTCCACACTCCG	NM_020589	26628.3	10407.1	14.3815	13.7553	30795	22819.5	26270.4	13076.9	9860.86	8283.51	14.4083	14.2286	14.5077	13.8665	13.6119	13.7873
ENSMUST00000101610	0.0499306	0.573329	1.5429	up	ASMM10AP1B100191080V4	ENSMUSG00000034175	Rhbdd3	protein_coding	Yes	chr11:5098926-5106091:+	chr11	+	5098926	5106091			Cytoplasm	GENCODE	rhomboid domain containing 3 [Source:MGI Symbol;Acc:MGI:2444684]	2333	GCCATTTTCTCGCCTTCCTCCTCGTTCTCTCAACGTCCGTCTCCTTCTCGCGTTCCCCCT	NM_001290492	19739.7	7968.11	13.928	13.3024	22385.3	16533	20300.9	9216.94	10009.2	4678.18	13.9179	13.7789	14.0873	13.3518	13.6333	12.922
ENSMUST00000041168	0.00810972	0.555727	1.54133	up	ASMM10AP1B102386219V4	ENSMUSG00000039116	Adgrg6	protein_coding	Yes	chr10:14402583-14545036:-	chr10	-	14402583	14545036			Cytoplasm	GENCODE	adhesion G protein-coupled receptor G6 [Source:MGI Symbol;Acc:MGI:1916151]	6507	GGATCACTCAGACAGCACTTCCACGGACAAGTCCCTGTCAAAACTGACCCATGCTGGTGG	NM_001002268	147.91	67.9695	6.86861	6.24443	167.235	114.721	161.775	78.0092	58.2655	67.6337	6.95063	6.69073	6.96446	6.35571	6.06293	6.31464
ENSMUST00000163139	0.0260989	0.555727	1.53903	up	ASMM10AP1B112698525V4	ENSMUSG00000030084	Plxna1	protein_coding	Yes	chr6:89316314-89362620:-	chr6	-	89316314	89362620		Yes		GENCODE	plexin A1 [Source:MGI Symbol;Acc:MGI:107685]	9034	AAGGAGGGCAGCAGGACAAGGGGCTGGACCAATTCACATTTCTTGGCTTCTTCAGCTGCT	NM_008881	271.891	118.762	7.74507	7.12305	354.62	208.199	252.854	120.129	107.846	128.312	8.03584	7.55215	7.64722	7.00769	7.03248	7.32897
ENSMUST00000063694	0.0149141	0.555727	1.53872	up	ASMM10AP1B100142863V4	ENSMUSG00000052040	Klf13	protein_coding	Yes	chr7:63886351-63938915:-	chr7	-	63886351	63938915		Yes		GENCODE	Kruppel-like factor 13 [Source:MGI Symbol;Acc:MGI:1354948]	6396	CGGATAAAACTTTGTTATGTATTTTGTAAGGCATAGATTCTATATTGTAATGTCCTATGC	NM_021366	4361.34	1706.21	11.7524	11.1306	4965.19	4271.95	3846.88	2219.42	1336.21	1563	11.7827	11.8495	11.6248	11.2799	10.8582	11.2538
ENSMUST00000203653	0.00293363	0.555727	1.53771	up	ASMM10AP1B109618197V4	ENSMUSG00000037890	Wdr19	protein_coding	Yes	chr5:65199696-65260406:+	chr5	+	65199696	65260406			Nucleus	GENCODE	WD repeat domain 19 [Source:MGI Symbol;Acc:MGI:2443231]	6279	ATGTTCTGTTTGTCCTCCCTTAGACAGTGCTCCCGAGTAGATGGCACCTCTCCTGGGGAG		1983.67	789.698	10.6451	10.0243	2440.08	1715.33	1795.6	893.858	803.114	672.123	10.8215	10.5855	10.5281	9.99752	10.0912	9.98412
ENSMUST00000084733	0.00596527	0.555727	1.53753	up	ASMM10AP1B109833518V4	ENSMUSG00000066233	Tmem42	protein_coding	Yes	chr9:123021326-123023487:+	chr9	+	123021326	123023487				GENCODE	transmembrane protein 42 [Source:MGI Symbol;Acc:MGI:1277176]	1041	TCTCGAACATACTTTGCTCGGCCATCTTAGGCTACCTGCTGTATGGAGAGTGCCAGGAGA	NM_025339	103.377	47.7325	6.33148	5.71086	114.788	100.234	95.1084	48.1823	47.4424	47.5728	6.38946	6.48763	6.11735	5.64033	5.73404	5.75821
ENSMUST00000037623	0.0446006	0.568793	1.53687	up	ASMM10AP1B118500321V4	ENSMUSG00000039114	Nrn1	protein_coding	Yes	chr13:36725625-36734477:-	chr13	-	36725625	36734477			Nucleus;Axon	GENCODE	neuritin 1 [Source:MGI Symbol;Acc:MGI:1915654]	1619	AGCTTTCCCCCGCGTTCTCTAAACTAACTATTTAAAGGTCTGCGGTCGCAAATGGTTTGA	NM_153529	315.037	142.573	7.99352	7.37352	307.98	271.693	365.439	155.687	164.576	107.457	7.83497	7.94171	8.20388	7.38892	7.6851	7.04655
ENSMUST00000165315	0.0233148	0.555727	1.5357	up	ASMM10AP1B121362660V4	ENSMUSG00000032422	Snx14	protein_coding	Yes	chr9:88376750-88438951:-	chr9	-	88376750	88438951			Nucleus	GENCODE	sorting nexin 14 [Source:MGI Symbol;Acc:MGI:2155664]	3109	AGGTGCAGAATCGCCCACACGCAATTCCAAATTCAACAGAAGCACACAAAAAAGAGGAGA	NM_172926	215.904	96.8561	7.42121	6.80232	264.74	200.061	182.911	95.3201	106.589	88.659	7.61095	7.49537	7.15731	6.65804	7.01168	6.73723
ENSMUST00000013766	0.00480259	0.555727	1.53565	up	ASMM10AP1B129717801V4	ENSMUSG00000013622	Atraid	protein_coding	Yes	chr5:31048635-31054623:+	chr5	+	31048635	31054623				GENCODE	all-trans retinoic acid induced differentiation factor [Source:MGI Symbol;Acc:MGI:1918918]	966	TCGCGAGCTGTCAAGACGGTGGAAAGCAGTGGGAAATGGCGTCTCGGGAGTCAGGCGGCT	NM_212470	516.656	225.058	8.71341	8.09456	587.353	489.548	473.068	265.479	225.521	184.173	8.76092	8.7867	8.59262	8.18124	8.1895	7.91296
ENSMUST00000118808	0.016646	0.555727	1.53495	up	ASMM10AP1B113964611V4	ENSMUSG00000008140	Emc10	protein_coding	Yes	chr7:44489937-44496529:-	chr7	-	44489937	44496529				GENCODE	ER membrane protein complex subunit 10 [Source:MGI Symbol;Acc:MGI:1916933]	1872	AGAAGGCCAAGAACCCACAGGAGCAGAAGTCTTTCTTTGCCAAATACTGGATGTACATCA	NM_197991	152.465	71.3935	6.92565	6.30746	158.775	128.516	170.105	86.9678	57.2067	70.0062	6.87547	6.8594	7.04206	6.52107	6.03161	6.36968
ENSMUST00000056482	0.0206087	0.555727	1.53477	up	ASMM10AP1B117339945V4	ENSMUSG00000022957	Itsn1	protein_coding	No	chr16:91729371-91871655:+	chr16	+	91729371	91871655	Yes		Cytoplasm;Exosome	GENCODE	intersectin 1 (SH3 domain protein 1A) [Source:MGI Symbol;Acc:MGI:1338069]	5364	AGCTCTCAATAATAAAAAGAAAAAGAAAAGGTGCCCACTGCTGACAGCACAGAAAATGGG	NM_001110275	230.6	105.191	7.53368	6.91566	258.616	211.032	222.152	120.278	81.6343	113.661	7.57676	7.57218	7.45211	7.00915	6.60135	7.13646
ENSMUST00000033051	0.00441426	0.555727	1.53411	up	ASMM10AP1B111460076V4	ENSMUSG00000070369	Itgad	protein_coding	Yes	chr7:128173946-128205504:+	chr7	+	128173946	128205504				GENCODE	integrin, alpha D [Source:MGI Symbol;Acc:MGI:3578624]	3965	GGGTCTGGCAGAGGGTACGGTTCTCCTGGAAAGAGCTATTTCATAGCAAGAATGGGGCCC	NM_001029872	141.322	66.0626	6.81684	6.19943	144.202	135.047	144.718	75.8781	56.9793	65.3304	6.73032	6.9292	6.791	6.31493	6.02471	6.25866
ENSMUST00000023214	0.0264869	0.555727	1.53377	up	ASMM10AP1B112478596V4	ENSMUSG00000022555	Dgat1	protein_coding	Yes	chr15:76502015-76511951:-	chr15	-	76502015	76511951				GENCODE	diacylglycerol O-acyltransferase 1 [Source:MGI Symbol;Acc:MGI:1333825]	1888	CAGAGCTTCTGCAGTTTGGAGACCGCGAGTTCTACAGAGATTGGTGGAATGCTGAGTCTG	NM_010046	327.961	146.624	8.03554	7.41847	403.012	301.715	279.156	183.4	118.815	137.657	8.21989	8.09098	7.79576	7.63042	7.18594	7.43904
ENSMUST00000102578	0.00075629	0.555727	1.53369	up	ASMM10AP1B100207438V4	ENSMUSG00000041870	Ankrd13a	protein_coding	Yes	chr5:114774677-114805822:+	chr5	+	114774677	114805822				GENCODE	ankyrin repeat domain 13a [Source:MGI Symbol;Acc:MGI:1915670]	3717	GAGGCCCGATTGTGGAGCGCACCACTGGAAGAGGCTGGGCAGGGGACGAGAGTCGCGGGG	NM_026718	46.9217	21.4866	5.0966	4.4796	46.0512	39.3223	55.3915	22.8563	20.476	21.1273	5.00618	5.08578	5.19786	4.54266	4.41545	4.48069
ENSMUST00000001179	0.0107231	0.555727	1.53203	up	ASMM10AP1B103489687V4	ENSMUSG00000001151	Pcnt	protein_coding	Yes	chr10:76351267-76442726:-	chr10	-	76351267	76442726			Nucleus	GENCODE	pericentrin (kendrin) [Source:MGI Symbol;Acc:MGI:102722]	9331	CCTGCGGCTCAGGTATGGCCATGTGACGTGGTCCTACTGTGGAACTTCTTCTGCTTCGGC	NM_008787	115.176	53.1988	6.48597	5.87053	125.396	86.1171	134.015	57.7833	47.7179	54.0951	6.52017	6.26347	6.67428	5.90668	5.74399	5.96093
ENSMUST00000030948	0.0291247	0.555727	1.53187	up	ASMM10AP1B122813671V4	ENSMUSG00000029071	Dvl1	protein_coding	Yes	chr4:155847402-155859303:+	chr4	+	155847402	155859303		Yes		GENCODE	dishevelled segment polarity protein 1 [Source:MGI Symbol;Acc:MGI:94941]	3358	GGGAGCCAGCAGAGTGAAGGGAGCAAGAGCAGTGGGTCCACACGGAGCAGCCATCGGACC	NM_010091	132.188	61.3828	6.696	6.08071	148.71	100.602	147.253	67.914	48.9762	67.2582	6.77522	6.49351	6.81928	6.14947	5.78617	6.30649
ENSMUST00000028225	0.00601645	0.555727	1.53172	up	ASMM10AP1B100105050V4	ENSMUSG00000026869	Psmd5	protein_coding	Yes	chr2:34849734-34870962:-	chr2	-	34849734	34870962				GENCODE	proteasome (prosome, macropain) 26S subunit, non-ATPase, 5 [Source:MGI Symbol;Acc:MGI:1914248]	4397	CTCTCATTTGCCTTGAAAGAGTCTTTATGGAAGGGGCTCCAGGTAATAGAGGGATCCTCT	NM_080554	72.0304	33.4373	5.77257	5.15742	79.3892	66.7427	69.9592	34.7826	35.7906	29.7387	5.83951	5.87704	5.60116	5.15697	5.29092	5.02435
ENSMUST00000191228	0.0301011	0.555727	1.53166	up	ASMM10AP1B106726110V4	ENSMUSG00000006007	Pdc	protein_coding	No	chr1:150319417-150333906:+	chr1	+	150319417	150333906				GENCODE	phosducin [Source:MGI Symbol;Acc:MGI:98090]	1235	AGACCCAAACTACTACACCAAACCCAACCCATAAAATGGAAGAAGCCGCCAGCCAAAGCT	NM_024458	741.733	311.48	9.21515	8.60005	984.755	630.069	610.376	346.014	331.129	257.298	9.52648	9.15089	8.96809	8.58708	8.75962	8.45346
ENSMUST00000043551	0.0459971	0.568793	1.53165	up	ASMM10AP1B104826594V4	ENSMUSG00000040351	Ankib1	protein_coding	Yes	chr5:3690000-3802925:-	chr5	-	3690000	3802925	Yes			GENCODE	ankyrin repeat and IBR domain containing 1 [Source:MGI Symbol;Acc:MGI:1918047]	6426	TTTGCTTCACCTGAGTATCGGAGGAGACACAGACAGCAGCGCCGTCGAGGAGATGTGCAT	NM_001289529	68.9341	31.4173	5.67002	5.05493	89.9161	56.4606	60.4255	34.9916	31.7992	27.4612	6.03258	5.63114	5.34634	5.16523	5.10425	4.89533
ENSMUST00000109541	0.0177285	0.555727	1.53095	up	ASMM10AP1B119540515V4	ENSMUSG00000078958	Atp6ap1l	protein_coding	Yes	chr13:90883439-90905355:-	chr13	-	90883439	90905355				GENCODE	ATPase, H+ transporting, lysosomal accessory protein 1-like [Source:MGI Symbol;Acc:MGI:3648665]	1186	TCTGCTCTGCTTGCTCTACAAATTAACAGATGCGCTTGGCTTGAAGAAGCATACACTTCT	NM_001145879	168.972	78.4387	7.0751	6.46068	186.059	167.858	153	94.4406	65.1679	75.7075	7.10091	7.24804	6.87635	6.64376	6.24763	6.49065
ENSMUST00000098574	0.0309591	0.555727	1.53031	up	ASMM10AP1B127790300V4	ENSMUSG00000028149	Rap1gds1	protein_coding	Yes	chr3:138925902-139075201:-	chr3	-	138925902	139075201	Yes			GENCODE	RAP1, GTP-GDP dissociation stimulator 1 [Source:MGI Symbol;Acc:MGI:2385189]	3669	ATGCTACGATAGCCATGAGGGCAGAAGTGCAGTTGACCAAGCAGGTGGTGCACAGATTGT	NM_001040690	127.111	59.9011	6.65524	6.04142	136.766	121.956	122.611	65.9129	67.5586	46.2319	6.64921	6.78499	6.53153	6.10691	6.30327	5.71409
ENSMUST00000091848	0.0258207	0.555727	1.52888	up	ASMM10AP1B120149952V4	ENSMUSG00000045410	Akr1e1	protein_coding	Yes	chr13:4590750-4609174:-	chr13	-	4590750	4609174			Exosome	GENCODE	aldo-keto reductase family 1, member E1 [Source:MGI Symbol;Acc:MGI:1914758]	3463	CCTTTGAGCAAAGGGGAACCATGGAAAACATCCCTACAGTGGGCTTGGGCACCTGGAAGG	NM_018859	74.1458	34.1076	5.79929	5.18682	89.7867	67.8987	64.7521	37.1538	31.7398	33.4291	6.03026	5.90308	5.46454	5.25096	5.10149	5.20802
ENSMUST00000181767	0.0385059	0.559333	1.52784	up	ASMM10AP1B119558432V4	ENSMUSG00000097333	Zfp87	protein_coding	Yes	chr13:67515781-67526177:-	chr13	-	67515781	67526177		Yes		GENCODE	zinc finger protein 87 [Source:MGI Symbol;Acc:MGI:107768]	2656	ACCGTTGTGAAGAATGTGGCAAAGCCTTCCGTAGGTCAACATACTTTCACCAACACCAAA	NM_133228	131.232	61.2303	6.67473	6.06324	166.91	105.439	121.348	78.0745	53.3329	52.2835	6.94742	6.5648	6.51197	6.35779	5.92397	5.90796
ENSMUST00000002677	0.0330333	0.555727	1.52571	up	ASMM10AP1B126597299V4	ENSMUSG00000002602	Axl	protein_coding	Yes	chr7:25757273-25788687:-	chr7	-	25757273	25788687				GENCODE	AXL receptor tyrosine kinase [Source:MGI Symbol;Acc:MGI:1347244]	4265	TGGAGCCTTCCTGTGCCCCTAGAGCCCTGGCGCCCAGGGCAAGGACAGCCACTCCACCAT	NM_009465	273.518	121.927	7.77451	7.16503	296.632	299.949	223.974	123.646	126.11	116.025	7.77665	8.08263	7.46424	7.04681	7.27916	7.16911
ENSMUST00000165460	0.0300061	0.555727	1.52525	up	ASMM10AP1B114544428V4	ENSMUSG00000045795	Whamm	protein_coding	Yes	chr7:81571292-81596836:+	chr7	+	81571292	81596836				GENCODE	WAS protein homolog associated with actin, golgi membranes and microtubules [Source:MGI Symbol;Acc:MGI:2142282]	3069	TCCTCCTCTTCCCCCTGCTCTGTCCTCTTTTCAAGGTACCACTCATCAGAATTTAGGGCT	NM_001004185	7253.36	2832.4	12.4911	11.882	7788.78	5787.44	8183.86	3443.87	2354.97	2698.35	12.4406	12.3001	12.7325	11.9051	11.6396	12.1014
ENSMUST00000116558	0.0337594	0.555727	1.52519	up	ASMM10AP1B114929309V4	ENSMUSG00000024939	Fam89b	protein_coding	No	chr19:5728087-5729633:-	chr19	-	5728087	5729633				GENCODE	family with sequence similarity 89, member B [Source:MGI Symbol;Acc:MGI:106595]	1189	GGTTAACCTCGACTCTGCACTAGCCGCGCTGCGCAAGGAGATGTTGTCTGTAGGTGGGGC		131.849	61.4794	6.69087	6.08188	128.595	103.62	163.332	71.5073	50.3228	62.608	6.55626	6.53746	6.97889	6.2242	5.82903	6.19243
ENSMUST00000026899	0.0286545	0.555727	1.52511	up	ASMM10AP1B100070323V4	ENSMUSG00000025792	Slc25a10	protein_coding	Yes	chr11:120491840-120499187:+	chr11	+	120491840	120499187			Cytoplasm	GENCODE	solute carrier family 25 (mitochondrial carrier, dicarboxylate transporter), member 10 [Source:MGI Symbol;Acc:MGI:1353497]	2023	TGTTTTCCCTCAAATGGGGTTGTGTGTATCAAAACGAGGTTCGGCCCTGTGCCTCCCACA	NM_013770	1156.82	486.38	9.88076	9.27185	1360.64	1172.71	937.104	612.17	400.199	446.771	9.99087	10.0557	9.59575	9.42636	9.0552	9.33399
ENSMUST00000066568	0.0414232	0.565599	1.52397	up	ASMM10AP1B101737572V4	ENSMUSG00000053870	Fpgt	protein_coding	Yes	chr3:155084918-155093403:-	chr3	-	155084918	155093403				GENCODE	fucose-1-phosphate guanylyltransferase [Source:MGI Symbol;Acc:MGI:1922790]	3518	TGAGTACAGGCAATGCTACCAATTCCTCCACAAGCCCACCATTGAAAACATGCACCGCTT	NM_029330	148.833	69.3586	6.88643	6.2786	167.457	146.966	132.077	67.9996	81.8465	58.2296	6.95196	7.05676	6.65057	6.15122	6.6061	6.07847
ENSMUST00000212433	0.0132535	0.555727	1.5238	up	ASMM10AP1B109779257V4	ENSMUSG00000054400	Cklf	protein_coding	No	chr8:104250882-104258374:+	chr8	+	104250882	104258374			Nucleus	GENCODE	chemokine-like factor [Source:MGI Symbol;Acc:MGI:1922708]	1304	CCCTAACTCCCCTCCTTCTGGATTCACTCTGTTTCTGTCTCTCATTAGAAAAGAATACAC		1700.41	704.635	10.4451	9.83738	1936.81	1510.09	1654.33	878.572	563.711	671.624	10.4976	10.4208	10.4168	9.97356	9.55573	9.98285
ENSMUST00000116522	0.048536	0.572843	1.52233	up	ASMM10AP1B100190779V4	ENSMUSG00000032475	Nck1	protein_coding	Yes	chr9:100492293-100546134:-	chr9	-	100492293	100546134	Yes		Nucleus	GENCODE	non-catalytic region of tyrosine kinase adaptor protein 1 [Source:MGI Symbol;Acc:MGI:109601]	4476	TAGTACACATGTGAAAGACATTCAAGCAGAATAATAAAAGTCTTCCCCAACTCTTAACCC	NM_010878	1051.31	461.073	9.75462	9.14834	1167.88	926.433	1059.6	582.882	496.648	303.69	9.77932	9.71118	9.77337	9.35856	9.36809	8.71838
ENSMUST00000022820	0.0336176	0.555727	1.52067	up	ASMM10AP1B114087658V4	ENSMUSG00000022209	Dhrs2	protein_coding	Yes	chr14:55222007-55241435:+	chr14	+	55222007	55241435				GENCODE	dehydrogenase/reductase member 2 [Source:MGI Symbol;Acc:MGI:1918662]	1268	CATAGATAAGTCCACAGGTCTTTCTTCAATGGCTGCCATATTCAGGCCTATCCCATGGGC	NM_027790	36.6346	16.5587	4.67105	4.06634	43.003	25.2156	41.6853	19.7899	14.4457	15.4405	4.89904	4.42424	4.68987	4.31997	3.87799	4.00107
ENSMUST00000027381	0.04937	0.572843	1.51822	up	ASMM10AP1B111735970V4	ENSMUSG00000026189	Pecr	protein_coding	Yes	chr1:72259172-72284314:-	chr1	-	72259172	72284314				GENCODE	peroxisomal trans-2-enoyl-CoA reductase [Source:MGI Symbol;Acc:MGI:2148199]	1186	GGCACCTTCTACATGTGCAAAGAAGTTTACAATTCCTGGATGAGAGAGCACGGAGGGTCG	NM_023523	698	305.242	9.14248	8.5401	851.632	658.588	583.779	412.847	234.029	268.852	9.3151	9.21462	8.89771	8.85302	8.24557	8.52172
ENSMUST00000033947	0.0419092	0.565599	1.51736	up	ASMM10AP1B116746387V4	ENSMUSG00000031543	Ank1	protein_coding	No	chr8:23139105-23148694:+	chr8	+	23139105	23148694				GENCODE	ankyrin 1, erythroid [Source:MGI Symbol;Acc:MGI:88024]	1030	AAACTTACTAAGGATCACACCTCAACACCCAAACCCTGAACTCCACACACTCTGTCATGC	NM_001310436	769.856	327.912	9.26736	8.6658	1039.57	637.295	632.701	406.607	315.069	262.06	9.61131	9.16767	9.0231	8.83091	8.68438	8.48211
ENSMUST00000042917	0.0450028	0.568793	1.51657	up	ASMM10AP1B116836753V4	ENSMUSG00000037386	Rims2	protein_coding	Yes	chr15:39198363-39681764:+	chr15	+	39198363	39681764			Exosome	GENCODE	regulating synaptic membrane exocytosis 2 [Source:MGI Symbol;Acc:MGI:2152972]	4719	CACCACAGGGATGGAAGGGATTGTGAAGCAGCAGATAGACAGCCATATCACAGATCCAGA	NM_001256382	40.8238	18.9054	4.86642	4.26561	45.2807	31.3334	45.8572	17.7142	15.5418	23.4601	4.97832	4.74676	4.87418	4.16209	3.98714	4.6476
ENSMUST00000193042	0.0163247	0.555727	1.51573	up	ASMM10AP1B120064235V4	ENSMUSG00000026587	Astn1	protein_coding	Yes	chr1:158362273-158691779:+	chr1	+	158362273	158691779				GENCODE	astrotactin 1 [Source:MGI Symbol;Acc:MGI:1098567]	7248	TCCTCCCAACATCCTTCCTTTCCTTTTTCTCTCCCCCCCAACCCCCCTTTCCTTTCCCCA	NM_001205204	9868.22	3820.23	12.9283	12.3283	12141.4	7747.75	9715.47	4220.89	3597.56	3642.25	13.0677	12.713	13.0042	12.212	12.2378	12.535
ENSMUST00000170737	0.0184481	0.555727	1.51355	up	ASMM10AP1B109935193V4	ENSMUSG00000010066	Cacna2d2	protein_coding	No	chr9:107400069-107529343:+	chr9	+	107400069	107529343				GENCODE	calcium channel, voltage-dependent, alpha 2/delta subunit 2 [Source:MGI Symbol;Acc:MGI:1929813]	5332	AAGCCAACCTCAGCGACCAGATCCTGCAGGTCAAGTATTTTGAGTTCCTGCTTCCCAGCA	NM_001174048	201.912	92.4649	7.31932	6.72138	237.266	145.851	222.62	109.698	82.6283	85.0683	7.45598	7.04772	7.45425	6.87087	6.62162	6.67166
ENSMUST00000006914	0.0197002	0.555727	1.51289	up	ASMM10AP1B109934777V4	ENSMUSG00000006731	B4galnt1	protein_coding	Yes	chr10:127165225-127172330:+	chr10	+	127165225	127172330				GENCODE	beta-1,4-N-acetyl-galactosaminyl transferase 1 [Source:MGI Symbol;Acc:MGI:1342057]	2395	CCGGAGCTACCAGGCCAACACAGCAGACACAGTCCGGTTCTCCACCAAGGGACATGAAGT	NM_008080	148.46	70.5363	6.88441	6.28711	148.917	126.102	170.361	89.1374	60.2179	62.2534	6.77722	6.83236	7.04367	6.55717	6.11965	6.1845
ENSMUST00000090147	0.0088709	0.555727	1.51288	up	ASMM10AP1B108447320V4	ENSMUSG00000021900	Btd	protein_coding	Yes	chr14:31641057-31668579:+	chr14	+	31641057	31668579				GENCODE	biotinidase [Source:MGI Symbol;Acc:MGI:1347001]	2324	CTTCGGTGTCAACGTTTTGGCAGCTAACATCCACCACCCGACTCTGGGGATGACCGGCAG	NM_025295	187.833	86.2464	7.2252	6.62791	191.12	148.194	224.184	91.3762	81.6629	85.7001	7.14229	7.06812	7.4652	6.59545	6.60208	6.68618
ENSMUST00000168828	0.00789776	0.555727	1.51141	up	ASMM10AP1B104294363V4	ENSMUSG00000000552	Zfp385a	protein_coding	Yes	chr15:103313895-103340093:-	chr15	-	103313895	103340093		Yes	Dendrite	GENCODE	zinc finger protein 385A [Source:MGI Symbol;Acc:MGI:1352495]	2298	GCAAACCCCCTCCCTCTTTCTCTCTCCTTGACAATAAAGTCTGGATTTGTTCTGCCCTCT	NM_013866	6715.96	2644.55	12.3752	11.7793	7395.81	5488.82	7263.24	3216.29	2348.78	2368.58	12.3604	12.2197	12.5454	11.8064	11.6366	11.8949
ENSMUST00000108402	0.0165365	0.555727	1.5111	up	ASMM10AP1B113250305V4	ENSMUSG00000020838	Slc6a4	protein_coding	Yes	chr11:76998603-77032339:+	chr11	+	76998603	77032339				GENCODE	solute carrier family 6 (neurotransmitter transporter, serotonin), member 4 [Source:MGI Symbol;Acc:MGI:96285]	2796	GCTCCCAAGCTCCCACCCAACCCGGCTGGACTTAAGGGACATACTAGAGCTCTCAGTCTT		750.903	319.629	9.24438	8.64878	961.467	674.05	617.193	368.93	298.728	291.228	9.49753	9.25169	8.98392	8.68686	8.60872	8.65077
ENSMUST00000111569	0.0212574	0.555727	1.51099	up	ASMM10AP1B105440997V4	ENSMUSG00000030309	Caprin2	protein_coding	Yes	chr6:148842492-148896237:-	chr6	-	148842492	148896237			Nucleus	GENCODE	caprin family member 2 [Source:MGI Symbol;Acc:MGI:2448541]	3697	TGGCCAAGTCCTGACGAGGAAGTTAAATGTAGAACCCAAAGATGTGCCTAAGCCCCTGCC	NM_181541	72.6577	34.2554	5.77538	5.17988	87.6802	59.5601	70.7328	40.1481	33.9439	28.674	5.99266	5.71429	5.61918	5.36595	5.20949	4.9642
ENSMUST00000022224	0.0262704	0.555727	1.51075	up	ASMM10AP1B107612380V4	ENSMUSG00000021711	Trappc13	protein_coding	Yes	chr13:104143317-104178423:-	chr13	-	104143317	104178423			Nucleus	GENCODE	trafficking protein particle complex 13 [Source:MGI Symbol;Acc:MGI:1914225]	2342	ACCTCAGTTCTGTGACTGATGAAGTATTTCTTGAAGCACAAATTCAGAATATTACAACCT	NM_025879	541.732	242.02	8.77883	8.18356	575.731	462.359	587.106	324.497	212.496	189.068	8.73125	8.69927	8.90596	8.49479	8.09694	7.95897
ENSMUST00000006235	0.0435143	0.568793	1.50239	up	ASMM10AP1B114050945V4	ENSMUSG00000021939	Ctsb	protein_coding	Yes	chr14:63122462-63145923:+	chr14	+	63122462	63145923			Nucleus	GENCODE	cathepsin B [Source:MGI Symbol;Acc:MGI:88561]	4743	CCAACTCTTGGAACCTTGACTGGGGTGATAATGGCTTCTTTAAAATCCTCAGAGGAGAGA	NM_007798	6931.74	2843.04	12.4413	11.854	7203.76	6198.02	7393.44	3871.6	2093.75	2563.78	12.3299	12.4149	12.579	12.0673	11.4795	12.0152

## Sheet: down_POVPC vs. DMSO
# Fold Change cut-off: 1.5 # P-value cut-off: 0.05 # Condition pairs: POVPC_vs_DMSO # Column A: Transcript_ID it represents protein-coding transcript's id. # Column B: P-value, P-value calculated from unpaired t-test. # Column C: FDR, FDR is calculated from Benjamini Hochberg FDR. # Column D: Fold Change, the absolute ratio (no log scale) of normalized intensities between two conditions. # Column…
Gp-2-Si-NC-POVPC_vs_Gp-1-Si-NC-DMSO 1.5 fold down regulated mRNAs
	P-value and FDR		Fold change and Regulation		Annotations																		Group--Raw Intensity		Group--Normalized Intensity		Raw Intensity						Normalized Intensity
Transcript_ID	P-value	FDR	Fold Change	Regulation	ProbeName	GeneID	GeneSymbol	type	Canonical	Locus	chrom	strand	txStart	txEnd	Is_CancerGene	TF	Subcellular_Localization	source	description	RNAlength	Sequence	refseqID	group-Gp-2-Si-NC-POVPC(raw)	group-Gp-1-Si-NC-DMSO(raw)	group-Gp-2-Si-NC-POVPC(normalized)	group-Gp-1-Si-NC-DMSO(normalized)	[Si-NC-POVPC-1, Gp-2-Si-NC-POVPC](raw)	[Si-NC-POVPC-2, Gp-2-Si-NC-POVPC](raw)	[Si-NC-POVPC-3, Gp-2-Si-NC-POVPC](raw)	[Si-NC-DMSO-1, Gp-1-Si-NC-DMSO](raw)	[Si-NC-DMSO-2, Gp-1-Si-NC-DMSO](raw)	[Si-NC-DMSO-3, Gp-1-Si-NC-DMSO](raw)	[Si-NC-POVPC-1, Gp-2-Si-NC-POVPC](normalized)	[Si-NC-POVPC-2, Gp-2-Si-NC-POVPC](normalized)	[Si-NC-POVPC-3, Gp-2-Si-NC-POVPC](normalized)	[Si-NC-DMSO-1, Gp-1-Si-NC-DMSO](normalized)	[Si-NC-DMSO-2, Gp-1-Si-NC-DMSO](normalized)	[Si-NC-DMSO-3, Gp-1-Si-NC-DMSO](normalized)
ENSMUST00000170899	0.000929126	0.555727	44.6924	down	ASMM10AP1B111682046V4	ENSMUSG00000022801	Lrch3	protein_coding	No	chr16:32914122-33013143:+	chr16	+	32914122	33013143	Yes			GENCODE	leucine-rich repeats and calponin homology (CH) domain containing 3 [Source:MGI Symbol;Acc:MGI:1917394]	2752	TCACAATCAGCAGAAAGCATCACACAACCCACAGAGACAGCAGCCCCCTGGGAATGGCGA	NM_001310673	249.071	6924.37	7.59314	13.0751	265.216	155.645	326.353	3545.27	8987.74	8240.09	7.61378	7.13964	8.02601	11.9473	13.4992	13.7789
ENSMUST00000049644	0.0347737	0.555727	21.4607	down	ASMM10AP1B100040274V4	ENSMUSG00000046323	Dppa3	protein_coding	Yes	chr6:122626410-122630272:+	chr6	+	122626410	122630272			Exosome	GENCODE	developmental pluripotency-associated 3 [Source:MGI Symbol;Acc:MGI:1920958]	833	GCTGAGGAATAAAGTAAATAGAATTTGGAGTATGTACGTTCTAATTTCCAGAAATTTGTA	NM_139218	9.55804	216.943	2.58423	7.00785	6.08413	5	17.59	23.9416	524.231	102.655	2.43568	2.36662	2.95038	4.61025	9.44466	6.96865
ENSMUST00000038816	0.00531222	0.555727	20.6617	down	ASMM10AP1B120318853V4	ENSMUSG00000034855	Cxcl10	protein_coding	Yes	chr5:92346638-92348882:-	chr5	-	92346638	92348882				GENCODE	chemokine (C-X-C motif) ligand 10 [Source:MGI Symbol;Acc:MGI:1352450]	1094	GGAATCTAAGACCATCAAGAATTTAATGAAAGCGTTTAGCCAAAAAAGGTCTAAAAGGGC	NM_021274	7.60559	119.75	2.40602	6.77491	5	5	12.8168	45.9769	237.908	75.3638	2.34422	2.36662	2.50722	5.57315	8.26956	6.48201
ENSMUST00000216346	0.00535466	0.555727	19.6208	down	ASMM10AP1B100884111V4	ENSMUSG00000049528	Olfr429	protein_coding	Yes	chr1:174084331-174091343:+	chr1	+	174084331	174091343				GENCODE	olfactory receptor 429 [Source:MGI Symbol;Acc:MGI:3030263]	2510	CCTCACTCTTAAGCTGCAGGAACAGGAATAATGAGCAATGGGCACTGGAAACTGGAGCCA		15.8158	189.386	3.25497	7.54928	13.458	11.9343	22.0552	66.1038	333.622	168.432	3.06214	3.28904	3.41373	6.11185	8.77047	7.76552
ENSMUST00000004505	0.028792	0.555727	13.6719	down	ASMM10AP1B100120812V4	ENSMUSG00000020447	Npc1l1	protein_coding	Yes	chr11:6211013-6230143:-	chr11	-	6211013	6230143				GENCODE	NPC1 like intracellular cholesterol transporter 1 [Source:MGI Symbol;Acc:MGI:2685089]	4467	GTAGATTAATATAAATGCATATCTAAGTTATGATTCTAGTCTAGCTATATGGCCAAGGTA	NM_207242	60.0276	445.013	4.99511	8.76825	29.9933	19.0851	131.004	198.207	905.406	231.426	4.34122	4.0063	6.63781	7.74723	10.2743	8.28325
ENSMUST00000019060	0.0176867	0.555727	12.6439	down	ASMM10AP1B100196021V4	ENSMUSG00000018916	Csf2	protein_coding	Yes	chr11:54247271-54249667:-	chr11	-	54247271	54249667				GENCODE	colony stimulating factor 2 (granulocyte-macrophage) [Source:MGI Symbol;Acc:MGI:1339752]	800	GCGGAAGACAAACGAGAGATATTTTCTACTGATAGGGACCATTATATTTATTTATATATT	NM_009969	5056.27	31599.5	11.4907	15.1511	1917.79	1991.21	11259.8	20636.5	53694.6	20467.3	10.4828	10.7857	13.2037	14.5077	15.8217	15.1239
ENSMUST00000019854	0.000999231	0.555727	11.813	down	ASMM10AP1B114019077V4	ENSMUSG00000019710	Mrpl24	protein_coding	No	chr3:87919506-87923672:+	chr3	+	87919506	87923672				GENCODE	mitochondrial ribosomal protein L24 [Source:MGI Symbol;Acc:MGI:1914957]	1226	GGGGACTGCGGACGTAGAGAACGCACGTGGAAAGAAAGTTGCGGGGAGCTGGCAAAGTTT	NM_026591	358.674	2573.05	8.15404	11.7163	321.259	272.507	482.255	1886.41	3397.15	2435.6	7.89495	7.94724	8.61994	11.0475	12.1706	11.9309
ENSMUST00000050342	0.048572	0.572843	9.50553	down	ASMM10AP1B110512951V4	ENSMUSG00000043468	Adam30	protein_coding	Yes	chr3:98160660-98164169:+	chr3	+	98160660	98164169				GENCODE	a disintegrin and metallopeptidase domain 30 [Source:MGI Symbol;Acc:MGI:1918328]	3510	ATCGTAGAGAGGTGTGGAAATAAAATTGTGGAAAACAAAGAGGAATGTGACTGTGGTTCT	NM_027665	20.0465	116.691	3.36029	6.60906	11.08	5.81658	43.2429	35.465	246.882	67.7257	2.80796	2.51237	4.76053	5.18414	8.32634	6.31669
ENSMUST00000107576	0.0448638	0.568793	8.62389	down	ASMM10AP1B100018014V4	ENSMUSG00000018543	1700001P01Rik	protein_coding	Yes	chr11:97771481-97775918:-	chr11	-	97771481	97775918				GENCODE	RIKEN cDNA 1700001P01 gene [Source:MGI Symbol;Acc:MGI:1919465]	624	GACAGATGTTTAGATGAACTGTCAACGATATTCTATATTTTTAAAGATTGCATTCGTGTC	NM_028156	54.2438	365.904	5.16699	8.27533	31.7915	36.0179	94.922	110.077	810.722	176.914	4.43073	4.95589	6.11435	6.87526	10.1042	7.84649
ENSMUST00000041569	0.0183938	0.555727	8.19606	down	ASMM10AP1B100030647V4	ENSMUSG00000036598	Ccdc113	protein_coding	Yes	chr8:95534085-95558890:+	chr8	+	95534085	95558890				GENCODE	coiled-coil domain containing 113 [Source:MGI Symbol;Acc:MGI:3606076]	1288	AGACTTCGGATGAGCAGTTGCAGATAATCCGGCCCCCTGGGAAATAGTCAGGAGCAGCCG	NM_172914	52.879	236.322	5.05511	8.09004	34.5785	25.1874	98.8711	119.393	273.679	315.895	4.56248	4.42208	6.18077	6.99953	8.48462	8.78598
ENSMUST00000127134	0.00524275	0.555727	7.27302	down	ASMM10AP1B117059291V4	ENSMUSG00000061815	Rufy4	protein_coding	Yes	chr1:74125579-74147773:+	chr1	+	74125579	74147773				GENCODE	RUN and FYVE domain containing 4 [Source:MGI Symbol;Acc:MGI:3588214]	1841	TGGCCAACAACGGGACCATCCTCAAGATCAGCAGAAGCCTGAAAAATGCAGTCTCTGCCA	NM_001170641	39.1465	182.248	4.81173	7.67429	38.9386	35.1622	43.3386	98.8486	272.023	175.872	4.749	4.9208	4.7654	6.71172	8.47418	7.83697
ENSMUST00000077946	0.0202845	0.555727	6.51443	down	ASMM10AP1B100133166V4	ENSMUSG00000038608	Dock10	protein_coding	Yes	chr1:80501073-80758448:-	chr1	-	80501073	80758448			Exosome	GENCODE	dedicator of cytokinesis 10 [Source:MGI Symbol;Acc:MGI:2146320]	7198	GTGCTTTTAAGAGCAATGGGATGTGAAATTACAAAAAGTATTTTGCTGTTGATAATATGA	NM_175291	176.056	597.779	6.80306	9.5067	115.009	67.8331	345.326	865.682	564.58	363.075	6.39196	5.90195	8.11526	9.95182	9.55896	9.0093
ENSMUST00000201786	0.0378642	0.558768	6.22565	down	ASMM10AP1B100169697V4	ENSMUSG00000107167	Gm34653	protein_coding	Yes	chr2:34833007-34839728:+	chr2	+	34833007	34839728				GENCODE	predicted gene, 34653 [Source:MGI Symbol;Acc:MGI:5593812]	1658	CTTGACATCTTGATTTTGATGTTTAAGTCATTTAAAATAGGACGGTGTGATACTTTTCAA		16.122	69.2999	3.27977	5.91799	8.69299	14.794	24.8789	28.7798	140.781	38.3394	2.54695	3.62467	3.66769	4.8778	7.44973	5.42644
ENSMUST00000211623	0.0495994	0.572843	6.13652	down	ASMM10AP1B100025544V4	ENSMUSG00000109864	Eid3	protein_coding	Yes	chr10:82866626-82867930:+	chr10	+	82866626	82867930				GENCODE	EP300 interacting inhibitor of differentiation 3 [Source:MGI Symbol;Acc:MGI:1913591]	1305	CGAAAAATGGAATCTAAACAGAAGCACAAACTCTAGTAAACTATTTTCAAGAACAAATGA	NM_025499	144.346	805.05	6.83868	9.4561	133.474	125.656	173.907	261.84	1804.16	349.153	6.61228	6.827	7.07676	8.15915	11.2602	8.94892
ENSMUST00000171322	0.0443488	0.568793	6.0394	down	ASMM10AP1B100144352V4	ENSMUSG00000091318	Gm5415	protein_coding	Yes	chr1:32543686-32547294:-	chr1	-	32543686	32547294				GENCODE	predicted gene 5415 [Source:MGI Symbol;Acc:MGI:3644687]	3609	CTGTGGAAAATTGGGGATTTAGTATTTATAGTTGAAACCGCCAATTATGTAATAATCTAT	NM_001164286	35.3569	156.624	4.52847	7.12288	29.9384	18.9526	57.1796	69.3232	327.136	73.4128	4.33873	3.99596	5.25073	6.18005	8.74424	6.44435
ENSMUST00000089338	0.00929023	0.555727	5.51054	down	ASMM10AP1B110367705V4	ENSMUSG00000034623	Prss55	protein_coding	Yes	chr14:64075445-64085408:-	chr14	-	64075445	64085408				GENCODE	protease, serine 55 [Source:MGI Symbol;Acc:MGI:1918287]	1032	TGTGTGCCTCATATGGTAATGAGAGCTACGATGCTTGCCAGGGTGACAGTGGGGGACCGC	NM_001081063	71.3938	256.957	5.76155	8.22374	76.2966	63.599	74.2857	134.878	323.597	312.394	5.78034	5.80409	5.70021	7.1787	8.7275	8.76502
ENSMUST00000028950	0.0147799	0.555727	5.10677	down	ASMM10AP1B100139234V4	ENSMUSG00000027456	Sdcbp2	protein_coding	Yes	chr2:151572622-151590005:+	chr2	+	151572622	151590005			Nucleus	GENCODE	syndecan binding protein (syntenin) 2 [Source:MGI Symbol;Acc:MGI:2385156]	1399	ATGTACAGACTAATGGTAACCCTTCACTGTCTTTTGAATAAAGAGTGGATTTAAAACCCA	NM_145535	309.467	1070.6	7.93494	10.2874	304.534	220.668	403.198	648.757	1857.32	705.735	7.81838	7.63834	8.3481	9.50536	11.3028	10.0539
ENSMUST00000071562	0.00673618	0.555727	5.09384	down	ASMM10AP1B100175025V4	ENSMUSG00000038268	Ovca2	protein_coding	Yes	chr11:75175942-75178835:-	chr11	-	75175942	75178835				GENCODE	candidate tumor suppressor in ovarian cancer 2 [Source:MGI Symbol;Acc:MGI:2179725]	2670	TGCAAGTTAGTACTCAGACCACTGGCAGTCATAGGCAGCCCCCTGTGTCAGCTCCAAGCT	NM_027136	1058.89	3417.19	9.76449	12.1132	1160.49	1047	969.172	2130.22	4124.08	3997.28	9.76811	9.88249	9.64286	11.2241	12.4305	12.6852
ENSMUST00000209098	0.00423712	0.555727	4.69392	down	ASMM10AP1B128341283V4	ENSMUSG00000059119	Nap1l4	protein_coding	Yes	chr7:143513588-143548828:-	chr7	-	143513588	143548828		Yes		GENCODE	nucleosome assembly protein 1-like 4 [Source:MGI Symbol;Acc:MGI:1316687]	2281	CGCTTTGTTCCCGCCGCCCGAGAACCCACGCGAAGCGGCGCAGGCGGTTCCTTGAGAGGA	NM_001285490	19.714	54.6144	3.64234	5.87313	21.6444	15.2084	22.2893	34.9207	69.7586	59.164	3.83069	3.66554	3.43078	5.16236	6.35391	6.10311
ENSMUST00000059805	0.0377482	0.558505	4.60553	down	ASMM10AP1B100117675V4	ENSMUSG00000050473	Slc35d3	protein_coding	Yes	chr10:19847916-19851459:-	chr10	-	19847916	19851459				GENCODE	solute carrier family 35, member D3 [Source:MGI Symbol;Acc:MGI:1923407]	2630	TGACTGGATTATATTTAGTGTTGACTGTAAAACAGCCAGAGGGAAACAGACCACCTTGGT	NM_029529	14.7567	41.4157	3.06736	5.27073	10.2548	6.89932	27.1159	25.3904	75.5386	23.3182	2.72344	2.62616	3.85249	4.69851	6.47752	4.63616
ENSMUST00000130481	0.0233355	0.555727	4.55578	down	ASMM10AP1B100186143V4	ENSMUSG00000087141	Plcxd2	protein_coding	Yes	chr16:45959263-46010218:-	chr16	-	45959263	46010218				GENCODE	phosphatidylinositol-specific phospholipase C, X domain containing 2 [Source:MGI Symbol;Acc:MGI:3647874]	7140	ATTTGACCATATGATGTGTTTCCTTGTGTTTGACTTGAGCCAGTTAAAAAGGTTTAAACC	NM_001134480	506.81	1673.96	8.68471	10.8724	454.483	472.134	593.812	974.539	3130.6	916.725	8.39477	8.73438	8.92499	10.125	12.0425	10.4497
ENSMUST00000221136	0.00893057	0.555727	4.38375	down	ASMM10AP1B106664335V4	ENSMUSG00000087236	Kif28	protein_coding	Yes	chr1:179695297-179745271:-	chr1	-	179695297	179745271				GENCODE	kinesin family member 28 [Source:MGI Symbol;Acc:MGI:2686151]	3538	TTTCTCAAGGCTTCACTGGAAAACGCTGGTTCTGCTCCACAGGGTGAGAGACGGTACCGT		70.4673	202.085	5.73601	7.86817	72.3557	56.6444	82.4019	123.829	290.337	192.089	5.69424	5.63628	5.8775	7.05035	8.56937	7.98479
ENSMUST00000059836	0.0266913	0.555727	4.12272	down	ASMM10AP1B108131004V4	ENSMUSG00000050382	Kif7	protein_coding	No	chr7:79698099-79714186:-	chr7	-	79698099	79714186				GENCODE	kinesin family member 7 [Source:MGI Symbol;Acc:MGI:1098239]	4521	AGGCGGACCTTATACTTGCGCAGAAATGGGATCAGCAACTGGAGTCAGAGGGCAGGGTTG	NM_010626	32.8819	86.9746	4.4693	6.5129	22.2378	27.375	49.0329	50.3172	138.568	72.038	3.87111	4.54549	4.99131	5.70039	7.42483	6.41347
ENSMUST00000154553	0.00220679	0.555727	4.02597	down	ASMM10AP1B126588088V4	ENSMUSG00000073468	Sft2d1	protein_coding	Yes	chr17:8311102-8327442:+	chr17	+	8311102	8327442				GENCODE	SFT2 domain containing 1 [Source:MGI Symbol;Acc:MGI:1918689]	1049	AGGAAGCGGAAGTCCGGATTTCCGGCCGGCGCTTGAAGGTGCGGATTCCGGGCTTCCGGG	NM_001357890	9.24424	24.6508	2.65764	4.66697	11.8667	7.31978	8.54623	18.2744	30.6461	25.032	2.89227	2.69427	2.38637	4.20497	5.04962	4.74633
ENSMUST00000103096	0.0349143	0.555727	3.93912	down	ASMM10AP1B113082874V4	ENSMUSG00000076434	Wfdc3	protein_coding	Yes	chr2:164731180-164743312:-	chr2	-	164731180	164743312				GENCODE	WAP four-disulfide core domain 3 [Source:MGI Symbol;Acc:MGI:1923897]	911	TGGCATCTTGGGTAGCTGCAGGAGAGCACGCATTGAGAGGTGAATGTCCGGCTGACCCTC	NM_027961	39.6899	104.905	4.78859	6.76647	30.2247	31.6546	57.1903	51.9186	169.876	92.9206	4.35259	4.76184	5.25136	5.74915	7.73678	6.81347
ENSMUST00000038844	0.0233707	0.555727	3.7911	down	ASMM10AP1B100081419V4	ENSMUSG00000035186	Ubd	protein_coding	Yes	chr17:37193892-37196095:+	chr17	+	37193892	37196095				GENCODE	ubiquitin D [Source:MGI Symbol;Acc:MGI:1344410]	931	GTATAGAGAAAGAATGTGTTATGGAATATGATTGTTTACCATAACTGGATCATAGTCTAA	NM_023137	12.6078	28.6881	2.85187	4.77448	11.4131	5	21.4102	43.1054	14.7872	28.1717	2.84154	2.36662	3.34743	5.47729	3.91421	4.93194
ENSMUST00000035938	0.00155988	0.555727	3.72392	down	ASMM10AP1B115999869V4	ENSMUSG00000035042	Ccl5	protein_coding	Yes	chr11:83525778-83530518:-	chr11	-	83525778	83530518				GENCODE	chemokine (C-C motif) ligand 5 [Source:MGI Symbol;Acc:MGI:98262]	532	TGCTCCAATCTTGCAGTCGTGTTTGTCACTCGAAGGAACCGCCAAGTGTGTGCCAACCCA	NM_013653	2790.39	6147.86	11.1019	12.9987	2649.22	2002.69	3719.27	7413.04	6395.89	4634.65	10.9286	10.7948	11.5823	13.0357	13.0528	12.9076
ENSMUST00000025363	0.041224	0.565599	3.69028	down	ASMM10AP1B100450354V4	ENSMUSG00000024486	Hbegf	protein_coding	Yes	chr18:36504929-36515805:-	chr18	-	36504929	36515805				GENCODE	heparin-binding EGF-like growth factor [Source:MGI Symbol;Acc:MGI:96070]	2373	AGGACCTGAGCTATAGGAACCTTCAGAGGCTACTTCTGAGACAGTGGTTCGTTACACGTT	NM_010415	9450.26	21945.8	12.762	14.6457	5807.31	7239.23	15304.2	13553.5	37335	14948.7	12.0093	12.6136	13.6631	13.9306	15.3562	14.6503
ENSMUST00000078074	0.0370976	0.557274	3.67771	down	ASMM10AP1B124813836V4	ENSMUSG00000064289	Tank	protein_coding	Yes	chr2:61578586-61654171:+	chr2	+	61578586	61654171			Nucleus	GENCODE	TRAF family member-associated Nf-kappa B activator [Source:MGI Symbol;Acc:MGI:107676]	2018	TGGGCAGCATCTGTAGAGCCTGTGCAAACGGCTTCCAGAATGGGTACGTGCCTATGTCTT	NM_011529	14.9838	34.1715	3.12765	5.00646	12.4844	8.29213	24.1748	19.696	60.1591	22.6592	2.95645	2.824	3.6025	4.31148	6.11809	4.5898
ENSMUST00000026476	0.0342138	0.555727	3.66493	down	ASMM10AP1B127104801V4	ENSMUSG00000025409	Mbd6	protein_coding	Yes	chr10:127281956-127288890:-	chr10	-	127281956	127288890		Yes		GENCODE	methyl-CpG binding domain protein 6 [Source:MGI Symbol;Acc:MGI:106378]	4165	CAGGGAGACCCCAACTTCTTAGCCCTCTGCTGAGTGCCAGCCTGCTGGCAGGTGATCTGT	NM_033072	583.427	1345.91	8.82994	10.7037	849.104	472.074	429.104	1049.72	814.165	2173.86	9.31093	8.73424	8.44465	10.2285	10.1097	11.773
ENSMUST00000040514	0.0429323	0.567614	3.60909	down	ASMM10AP1B100141803V4	ENSMUSG00000038894	Irs2	protein_coding	Yes	chr8:10984681-11008458:-	chr8	-	10984681	11008458			Nucleus	GENCODE	insulin receptor substrate 2 [Source:MGI Symbol;Acc:MGI:109334]	6323	CCATGGATGCCCTCCTTAATAGCCATATGCAATAAAATAAAATACATTATTTATGAAATG	NM_001081212	2267.87	6041.67	10.8273	12.679	2637.72	1835.24	2330.65	2903.94	11537.6	3683.47	10.9242	10.6685	10.8893	11.6565	13.8203	12.5601
ENSMUST00000102845	0.0259778	0.555727	3.56467	down	ASMM10AP1B100137376V4	ENSMUSG00000020460	Rps27a	protein_coding	Yes	chr11:29545846-29548109:-	chr11	-	29545846	29548109			Exosome;Axon	GENCODE	ribosomal protein S27A [Source:MGI Symbol;Acc:MGI:1925544]	791	GTAAAGAAACCGAGCGAACGAGCAAATCTGGCACTGCGTTAGACAGCCGCGATTCCGCTG	NM_024277	51.8085	115.838	5.17646	7.01023	47.6579	69.2695	38.4982	105.591	163.438	78.4847	5.05801	5.93331	4.53808	6.81475	7.67378	6.54217
ENSMUST00000066475	0.00407409	0.555727	3.46493	down	ASMM10AP1B100097805V4	ENSMUSG00000030510	Cers3	protein_coding	Yes	chr7:66743504-66823691:+	chr7	+	66743504	66823691		Yes		GENCODE	ceramide synthase 3 [Source:MGI Symbol;Acc:MGI:2681008]	3250	CTAGGGAAGGTAACCCCATTTCCTATAGCAAACAAGGGTTCAGTACCATGCGAGGTGACT	NM_001164201	25.8389	52.4483	4.06351	5.85634	23.1102	15.5226	38.8839	45.0489	54.3336	57.9624	3.93032	3.69914	4.56108	5.54578	5.95148	6.07175
ENSMUST00000020094	0.0295156	0.555727	3.42731	down	ASMM10AP1B108380234V4	ENSMUSG00000019936	Epyc	protein_coding	No	chr10:97644068-97681900:+	chr10	+	97644068	97681900				GENCODE	epiphycan [Source:MGI Symbol;Acc:MGI:107942]	1723	TGGAAGATGACAGTTGACCAGAATTCCTATCCATTGGTCAGGGGCAAATACCAAGGACTC	NM_007884	10.2132	22.6991	2.64	4.41708	9.52812	7.75377	13.3578	10.8242	35.0464	22.2268	2.63833	2.75279	2.52888	3.43189	5.25842	4.56092
ENSMUST00000031399	0.0464042	0.568793	3.42484	down	ASMM10AP1B113452590V4	ENSMUSG00000029446	Psph	protein_coding	Yes	chr5:129765558-129787449:-	chr5	-	129765558	129787449				GENCODE	phosphoserine phosphatase [Source:MGI Symbol;Acc:MGI:97788]	1733	AATCATGATTGGAGATGGAGCTACGGACATGGAAGCCTGTCCTCCTGCTGATGCTTTCAT	NM_133900	5319.58	9364.97	11.838	13.614	2697.79	3400.06	9860.9	9803.31	10309.8	7981.85	10.9584	11.528	13.0276	13.4436	13.6679	13.7306
ENSMUST00000045771	0.0146679	0.555727	3.42158	down	ASMM10AP1B100158723V4	ENSMUSG00000041165	Spem1	protein_coding	Yes	chr11:69820876-69822180:-	chr11	-	69820876	69822180				GENCODE	sperm maturation 1 [Source:MGI Symbol;Acc:MGI:1921538]	1041	CCGAATAGTCTATGATGCCCGAGATGTGAGGAGAAGGTTACGAGAACTCACCCAGGAGGT	NM_028855	47.3131	102.842	5.07791	6.85258	36.81	59.5549	45.5742	96.2812	137.345	74.8996	4.65779	5.71409	4.86185	6.67382	7.41095	6.47296
ENSMUST00000089959	0.038064	0.558768	3.41936	down	ASMM10AP1B110398953V4	ENSMUSG00000037580	Gch1	protein_coding	Yes	chr14:47153895-47189413:-	chr14	-	47153895	47189413				GENCODE	GTP cyclohydrolase 1 [Source:MGI Symbol;Acc:MGI:95675]	2775	TGCTGGCGTTGGAGTAGTGATTGAAGCGACACACATGTGCATGGTAATGCGAGGCGTGCA	NM_008102	5093.13	10741.6	11.898	13.6717	3280.91	4194.55	7803.92	7185.61	17391.3	7647.89	11.2088	11.8206	12.6647	12.9798	14.3666	13.6688
ENSMUST00000216562	0.0395744	0.561826	3.36546	down	ASMM10AP1B115429782V4	ENSMUSG00000059411	Olfr434	protein_coding	Yes	chr6:43213021-43218113:+	chr6	+	43213021	43218113				GENCODE	olfactory receptor 434 [Source:MGI Symbol;Acc:MGI:3030268]	1318	GGATGTTAATGTTAAAATGGAGGAAAATCAGACCATGGTCACAGAGTTCGTCCTGCTGGG		10.7973	23.8607	2.71311	4.46391	13.0695	6.94845	12.3741	11.7023	40.4473	19.4324	3.01561	2.63288	2.49083	3.54956	5.48208	4.3601
ENSMUST00000001279	0.0337597	0.555727	3.32865	down	ASMM10AP1B129476699V4	ENSMUSG00000001247	Lsr	protein_coding	Yes	chr7:30957775-30973464:-	chr7	-	30957775	30973464		Yes		GENCODE	lipolysis stimulated lipoprotein receptor [Source:MGI Symbol;Acc:MGI:1927471]	2167	CTGGGCGGTTCCATTCCCGGGAGTGCGCAGGGGGTAGAGTGACCCAGAGAGCCACCGCGC	NM_017405	37.1111	72.9623	4.58771	6.32264	22.8788	25.3382	63.1165	54.2489	100.641	63.9966	3.91421	4.43159	5.41732	5.81699	6.92477	6.22617
ENSMUST00000180252	0.0329764	0.555727	3.24784	down	ASMM10AP1B100177938V4	ENSMUSG00000096847	Tmem151b	protein_coding	Yes	chr17:45541952-45549677:-	chr17	-	45541952	45549677				GENCODE	transmembrane protein 151B [Source:MGI Symbol;Acc:MGI:2685169]	4839	GTCATGGAATTCCAAGCGCAAAGATTGTACAAATCACACTGATGGATAATAAAAGTGTGG	NM_001013749	12.5641	25.9863	2.88727	4.58675	10.8758	8.65497	18.1615	39.5832	11.8801	26.4958	2.7886	2.87038	3.00283	5.34587	3.57194	4.84246
ENSMUST00000037165	0.046325	0.568793	3.22447	down	ASMM10AP1B100149079V4	ENSMUSG00000034041	Lyl1	protein_coding	Yes	chr8:84701457-84704715:+	chr8	+	84701457	84704715		Yes		GENCODE	lymphoblastomic leukemia 1 [Source:MGI Symbol;Acc:MGI:96891]	1800	CCCAACTGGTTGCGCTTGATCCATGATCCTGTTAACCGCGACAACGAAGACTCAGGCACT	NM_008535	34.7468	76.6714	4.60075	6.28982	26.6373	34.0835	43.5195	41.3589	127.358	61.2975	4.1529	4.87448	4.77489	5.41315	7.29673	6.15957
ENSMUST00000021550	0.0214781	0.555727	3.15834	down	ASMM10AP1B100154483V4	ENSMUSG00000021125	Arg2	protein_coding	Yes	chr12:79130777-79156301:+	chr12	+	79130777	79156301			Cytoplasm	GENCODE	arginase type II [Source:MGI Symbol;Acc:MGI:1330806]	1428	TCTCACAACTGTAAAACTCCCTTCTCTATTTTGGTCACCAACACTATTACTGTAAATGTA	NM_009705	178.385	382.144	7.15935	8.81851	164.111	160.534	210.509	259.58	590.009	296.843	6.92297	7.18583	7.36924	8.14671	9.6297	8.67914
ENSMUST00000025483	0.0390187	0.561592	3.14749	down	ASMM10AP1B110904370V4	ENSMUSG00000024587	Nars	protein_coding	Yes	chr18:64499665-64516557:-	chr18	-	64499665	64516557			Nucleus	GENCODE	asparaginyl-tRNA synthetase [Source:MGI Symbol;Acc:MGI:1917473]	2632	AGAGATGGTTCTAGCAGAGCTGTATGTATCTGACCGAGAAGGAAATGACGCAACCGGGGA	NM_001142950	4079.18	7342.59	11.5263	13.1805	2327.15	3003.09	6907.29	9005.44	8877.32	4145.01	10.7585	11.3591	12.4613	13.3191	13.482	12.7403
ENSMUST00000032239	0.0495766	0.572843	3.13653	down	ASMM10AP1B112699380V4	ENSMUSG00000030142	Clec4e	protein_coding	Yes	chr6:123281789-123289870:-	chr6	-	123281789	123289870				GENCODE	C-type lectin domain family 4, member e [Source:MGI Symbol;Acc:MGI:1861232]	2518	GGATCTTTTCACTTTTCTATTGCTGTGATGAAACATGAGCCAAAACTATCTTGGGCCGGG	NM_019948	65.5072	116.244	5.40064	7.04981	40.2302	34.2189	122.072	143.661	119.634	85.4372	4.7975	4.88061	6.5238	7.27387	7.19592	6.67962
ENSMUST00000209718	0.0314265	0.555727	3.1269	down	ASMM10AP1B100033848V4	ENSMUSG00000110218	Gm20219	protein_coding	Yes	chr17:56551414-56554387:-	chr17	-	56551414	56554387				GENCODE	predicted gene, 20219 [Source:MGI Symbol;Acc:MGI:5012404]	1269	CTAGGTGCAGAGGTGCCATTTTGAATGTGTTATCAAATAAAGACTGACAACAAAGCAGGA	NR_130128	1103.31	2322.89	9.8107	11.4554	1333.09	905.879	1070.95	1360.69	3826.16	1781.81	9.96125	9.68248	9.78836	10.5889	12.3202	11.4572
ENSMUST00000093292	0.0248293	0.555727	3.12605	down	ASMM10AP1B116983994V4	ENSMUSG00000049800	Sertad2	protein_coding	Yes	chr11:20543334-20653021:+	chr11	+	20543334	20653021		Yes	Nucleus	GENCODE	SERTA domain containing 2 [Source:MGI Symbol;Acc:MGI:1931026]	5647	GGCTGGACCCGGCGCCCACTTCTTCGCGGAAGATATATGTTGGGTAAAGGAGGAAAACGG	NM_021372	45.6031	85.8397	4.94176	6.5861	32.2455	29.2986	75.2654	81.0245	111.23	65.2648	4.45452	4.6476	5.72315	6.41631	7.08593	6.25605
ENSMUST00000110087	0.00846013	0.555727	3.09555	down	ASMM10AP1B100166424V4	ENSMUSG00000037946	Fgd3	protein_coding	Yes	chr13:49261554-49309240:-	chr13	-	49261554	49309240				GENCODE	FYVE, RhoGEF and PH domain containing 3 [Source:MGI Symbol;Acc:MGI:1353657]	4698	GCTATTCACATTCAGGGTGGGTTTTCTCTTCTCAATTAAACTTTTCTGGAAACACCCTAA	NM_015759	452.425	838.216	8.45449	10.0847	387.237	303.053	666.984	1084.34	766.242	664.07	8.16471	8.09802	9.10072	10.2736	10.0154	9.96506
ENSMUST00000027626	0.0311851	0.555727	3.07581	down	ASMM10AP1B103725978V4	ENSMUSG00000026377	Nifk	protein_coding	Yes	chr1:118321839-118333822:+	chr1	+	118321839	118333822		Yes		GENCODE	nucleolar protein interacting with the FHA domain of MKI67 [Source:MGI Symbol;Acc:MGI:1915199]	1889	CGCAGTTTGAGAAGGCTCTGACGCAGATCCAAGGGCGCACGAAGAAGCCTCAGCAAAAGA	NM_026472	585.339	1037.48	8.75918	10.3801	355.619	429.828	970.572	1379.99	1021.71	710.74	8.04099	8.59227	9.64428	10.6112	10.464	10.0652
ENSMUST00000033044	0.0108249	0.555727	3.05792	down	ASMM10AP1B107874900V4	ENSMUSG00000030780	BC017158	protein_coding	Yes	chr7:128271379-128298170:-	chr7	-	128271379	128298170				GENCODE	cDNA sequence BC017158 [Source:MGI Symbol;Acc:MGI:2384572]	2627	GTTCGCCTAGCTTTTTGCCGCGTTGGACCGACTCGCTGAACTTGAGGATGGCTGACGCTG	NM_145590	37.3265	73.1704	4.72245	6.33501	34.2424	30.0388	47.6983	48.9515	81.4355	89.1243	4.54738	4.68075	4.93923	5.66163	6.59742	6.74597
ENSMUST00000014917	0.0259902	0.555727	3.03833	down	ASMM10AP1B101924310V4	ENSMUSG00000014773	Dll1	protein_coding	Yes	chr17:15367354-15375976:-	chr17	-	15367354	15375976			Exosome	GENCODE	delta like canonical Notch ligand 1 [Source:MGI Symbol;Acc:MGI:104659]	3581	TCTGCAGAAAAGGATGAGTGTGTTATAGCGACTGAGGTGTAAGATGGAAGCGATGTGGCA	NM_007865	24.722	45.2767	3.9749	5.57818	32.2362	20.2748	21.655	33.5672	64.5919	37.6711	4.45397	4.0986	3.37213	5.10297	6.23224	5.39933
ENSMUST00000037014	0.038642	0.559333	3.02273	down	ASMM10AP1B110424078V4	ENSMUSG00000037594	Clba1	protein_coding	Yes	chr12:112808937-112816252:+	chr12	+	112808937	112816252				GENCODE	clathrin binding box of aftiphilin containing 1 [Source:MGI Symbol;Acc:MGI:2443738]	1960	ACCTGAAAATGGCATTCTTTAATAATGATGTCTGCTAAAAACAGGAGTACTTTGTACCTT	NM_145450	779.775	1491.43	9.23692	10.8328	595.151	570.595	1173.58	1313.34	2315.52	845.438	8.78191	9.01143	9.91743	10.5434	11.6153	10.3396
ENSMUST00000149431	0.0298461	0.555727	3.01603	down	ASMM10AP1B100112350V4	ENSMUSG00000021200	Asb2	protein_coding	No	chr12:103321146-103338373:-	chr12	-	103321146	103338373				GENCODE	ankyrin repeat and SOCS box-containing 2 [Source:MGI Symbol;Acc:MGI:1929743]	2283	CTCCATCCTCCTTACTGGCTCCAGCATGACTCGCTTCTCTTATGCAGAGTACTTTGCTCT		335.803	655.019	8.07721	9.66986	325.483	271.069	410.857	393.062	918.623	653.372	7.91594	7.93891	8.37678	8.77716	10.296	9.93638
ENSMUST00000022967	0.00025592	0.555727	3.01425	down	ASMM10AP1B106843494V4	ENSMUSG00000022342	Kcnv1	protein_coding	Yes	chr15:45106284-45114827:-	chr15	-	45106284	45114827				GENCODE	potassium channel, subfamily V, member 1 [Source:MGI Symbol;Acc:MGI:1914748]	4389	TCAGAGCTCTGCGCATGCTGAAACTGGGAAGGCATTCTACAGGATTGCGCTCACTTGGGA	NM_026200	9.94932	17.8026	2.58795	4.17975	8.80454	6.73855	14.3049	20.2675	14.9162	18.2241	2.55707	2.59989	2.60689	4.35367	3.92746	4.25812
ENSMUST00000113437	0.0244643	0.555727	3.00628	down	ASMM10AP1B120259500V4	ENSMUSG00000026166	Ccl20	protein_coding	Yes	chr1:83116774-83119167:+	chr1	+	83116774	83119167				GENCODE	chemokine (C-C motif) ligand 20 [Source:MGI Symbol;Acc:MGI:1329031]	794	TGGCTCACCTCTGCAGCCAGGCAGAAGCAGCAAGCAACTACGACTGTTGCCTCTCGTACA	NM_016960	103.94	213.598	6.3458	7.93378	98.2718	88.1873	125.36	140.644	325.955	174.195	6.16695	6.29924	6.57121	7.24272	8.7377	7.82092
ENSMUST00000029948	0.0319739	0.555727	3.00526	down	ASMM10AP1B117001149V4	ENSMUSG00000052430	Bmpr1b	protein_coding	Yes	chr3:141837136-141982264:-	chr3	-	141837136	141982264				GENCODE	bone morphogenetic protein receptor, type 1B [Source:MGI Symbol;Acc:MGI:107191]	5349	TCTTTCTGTCAGGTTAACTTCGGCTGAATCACAACCATTTGGCGCTGAGCTATGACAAGA	NM_001355043	16.261	28.394	3.29251	4.88	24.0261	13.0684	11.6883	32.3002	21.1405	31.7412	3.98753	3.42558	2.46442	5.04846	4.46394	5.1276
ENSMUST00000142000	0.0151748	0.555727	2.98985	down	ASMM10AP1B118168096V4	ENSMUSG00000024169	Ift140	protein_coding	No	chr17:25016085-25096687:+	chr17	+	25016085	25096687				GENCODE	intraflagellar transport 140 [Source:MGI Symbol;Acc:MGI:2146906]	6942	GGAGGAATACCAGATGGTAAGGCTTCCCCACTTCCTGATGCTCCAGAGCCCAGACCTGGT		210.345	399.616	7.38933	8.96941	187.889	181.787	261.36	283.616	445.426	469.808	7.11488	7.35684	7.69627	8.28142	9.20846	9.41834
ENSMUST00000108972	0.0215894	0.555727	2.98524	down	ASMM10AP1B100072045V4	ENSMUSG00000031825	Crispld2	protein_coding	No	chr8:120002726-120051576:+	chr8	+	120002726	120051576				GENCODE	cysteine-rich secretory protein LCCL domain containing 2 [Source:MGI Symbol;Acc:MGI:1926142]	2928	TTGGAAGTCAGTGGCTGTCCAGAGAGCAGGCCTCCGGGTTGTGTCGTCTCATCGATGTGG		117.229	230.476	6.52026	8.09811	112.106	97.4672	142.114	143.944	293.163	254.321	6.35247	6.44612	6.76221	7.27658	8.5825	8.43526
ENSMUST00000191142	0.0329824	0.555727	2.93578	down	ASMM10AP1B117385927V4	ENSMUSG00000026020	Nop58	protein_coding	Yes	chr1:59685009-59719044:+	chr1	+	59685009	59719044			Nucleus	GENCODE	NOP58 ribonucleoprotein [Source:MGI Symbol;Acc:MGI:1933184]	9507	AGGAGGAGCCATGTACCAGCACAGCAGTTCCTAGTCCAGAGAAAAAGAAGAAAAAGAAAA	NM_018868	20353	35667.1	13.8909	15.4447	13598.9	15337	32123	35470.9	48134.9	23395.5	13.2097	13.6679	14.7952	15.3385	15.6827	15.3128
ENSMUST00000025399	0.0241787	0.555727	2.93328	down	ASMM10AP1B100121694V4	ENSMUSG00000024521	Pmaip1	protein_coding	Yes	chr18:66458604-66465550:+	chr18	+	66458604	66465550				GENCODE	phorbol-12-myristate-13-acetate-induced protein 1 [Source:MGI Symbol;Acc:MGI:1930146]	2646	CTGAAGACTGATATTGTAGCCGCAACTATTAAATAAAAGTTGATACTAAAGTAACTATTG	NM_021451	7053.24	14044.3	12.4585	14.011	7850.07	6176.86	7132.8	8701.14	24074	9357.8	12.4521	12.408	12.5154	13.2727	14.7898	13.9706
ENSMUST00000041987	0.032737	0.555727	2.93134	down	ASMM10AP1B104022939V4	ENSMUSG00000041415	Dicer1	protein_coding	Yes	chr12:104687742-104751952:-	chr12	-	104687742	104751952	Yes		Nucleus	GENCODE	dicer 1, ribonuclease type III [Source:MGI Symbol;Acc:MGI:2177178]	9851	ACAGCAGTTGTCCTAAACAGATTGATAAAGGAAGCTGGCAAACAAGATCCAGAGCTGGCT	NM_148948	16.6242	29.4439	3.30984	4.8614	16.3159	8.86595	24.6906	18.2928	45.7271	24.3119	3.38181	2.89581	3.6519	4.20657	5.67314	4.70449
ENSMUST00000005620	0.0296084	0.555727	2.92788	down	ASMM10AP1B106714234V4	ENSMUSG00000005483	Dnajb1	protein_coding	Yes	chr8:83608193-83612653:+	chr8	+	83608193	83612653			Cytoplasm	GENCODE	DnaJ heat shock protein family (Hsp40) member B1 [Source:MGI Symbol;Acc:MGI:1931874]	2996	TTTTCGACCGCTATGGAGAGGAAGGCCTGAAGGGTGGTAGCCCCAGTGGAGGAAGCAGTG	NM_018808	224.982	441.447	7.50376	9.05361	221.836	213.316	239.793	266.035	644.12	414.186	7.35879	7.58725	7.56523	8.1846	9.76161	9.21462
ENSMUST00000216328	0.0432734	0.568481	2.91187	down	ASMM10AP1B119478151V4	ENSMUSG00000061972	Olfr99	protein_coding	Yes	chr17:37279043-37283460:-	chr17	-	37279043	37283460				GENCODE	olfactory receptor 99 [Source:MGI Symbol;Acc:MGI:2177482]	1778	ACCTCAGGAGGCCATTCAGTTTCCATTGCTCAATCAATGCTGTGAGGGAGACCCACTGCC		62.6567	121.392	5.50857	7.05051	83.5353	48.1618	56.273	81.4307	88.1674	194.578	5.91513	5.386	5.22457	6.42258	6.72359	8.00538
ENSMUST00000103095	0.0138842	0.555727	2.86069	down	ASMM10AP1B113993278V4	ENSMUSG00000017300	Tnnc2	protein_coding	Yes	chr2:164777161-164779741:-	chr2	-	164777161	164779741				GENCODE	troponin C2, fast [Source:MGI Symbol;Acc:MGI:98780]	700	CGGCCGCATTGACTTTGATGAGTTTCTGAAGATGATGGAGGGCGTTCAGTAAGGAGACGG	NM_009394	32.1109	57.7915	4.46025	5.97662	35.6319	31.1607	29.54	43.8678	76.8373	52.6693	4.61002	4.73833	4.0324	5.50489	6.50561	5.91935
ENSMUST00000057416	0.0474389	0.570721	2.84598	down	ASMM10AP1B103276014V4	ENSMUSG00000046675	Tmem251	protein_coding	Yes	chr12:102743762-102747561:+	chr12	+	102743762	102747561				GENCODE	transmembrane protein 251 [Source:MGI Symbol;Acc:MGI:2443862]	3367	GGGGGAACAGGAAGATTTTCGGGACCACTGCACAGAGCATGGAGAATGATGAACTTCCGT	NM_177140	478.648	827.541	8.51263	10.0216	328.935	358.096	748.914	652.025	1211.74	618.861	7.93023	8.33581	9.27184	9.5113	10.7072	9.84615
ENSMUST00000180101	0.00636027	0.555727	2.8409	down	ASMM10AP1B113111904V4	ENSMUSG00000096094	A630095N17Rik	protein_coding	Yes	chr1:75220256-75232090:-	chr1	-	75220256	75232090				GENCODE	RIKEN cDNA A630095N17 gene [Source:MGI Symbol;Acc:MGI:2686470]	571	GCTCAGGAGTCTACCTGCAGGAGCGTCATGTGAAGCCATGACACCGAGGCAGCCGTTTGT	NM_001243090	7.5133	15.2394	2.40268	3.90903	5	5	12.5399	11.5884	21.1785	12.9513	2.34422	2.36662	2.4972	3.5347	4.46557	3.72681
ENSMUST00000038287	0.0335942	0.555727	2.83982	down	ASMM10AP1B100124404V4	ENSMUSG00000034765	Dusp5	protein_coding	Yes	chr19:53529109-53542431:+	chr19	+	53529109	53542431				GENCODE	dual specificity phosphatase 5 [Source:MGI Symbol;Acc:MGI:2685183]	2473	CAGGGGGAAAGGCAATAAGTTCCCGTAAACCCATGTGAATGTGAAGAGAAGCAGTGTTGC	NM_001085390	2066.6	4001.79	10.7088	12.2146	1872.89	1977.33	2349.57	3150.75	6716.21	2138.4	10.4497	10.7749	10.9018	11.777	13.1229	11.7439
ENSMUST00000052622	0.0317184	0.555727	2.80989	down	ASMM10AP1B100041005V4	ENSMUSG00000056313	Tcim	protein_coding	Yes	chr8:24437180-24438984:-	chr8	-	24437180	24438984				GENCODE	transcriptional and immune response regulator [Source:MGI Symbol;Acc:MGI:1916318]	1805	GATGAAGTTTCTGTGGGTCATTATAACATTAATATCTCTCTCCTTATTCCAGTATAATTT	NM_026931	466.509	856.686	8.54287	10.0334	419.327	369.684	610.516	747.585	1317.51	504.958	8.28093	8.37949	8.96821	9.72578	10.8402	9.5342
ENSMUST00000113132	0.00852568	0.555727	2.76106	down	ASMM10AP1B100200484V4	ENSMUSG00000038718	Pbx3	protein_coding	No	chr2:34171457-34372038:-	chr2	-	34171457	34372038		Yes	Nucleus	GENCODE	pre B cell leukemia homeobox 3 [Source:MGI Symbol;Acc:MGI:97496]	2734	CCTTGTGGTAGTTATATGTAGTTTCAAACATGAATAAACTTTGCTTTCCTGATTAAACTT	NM_001290576	639.854	1094.58	9.00401	10.4692	663.676	470.05	785.838	1118.29	1423.71	741.739	8.94462	8.72571	9.3417	10.3199	10.9477	10.1401
ENSMUST00000102864	0.0066185	0.555727	2.72298	down	ASMM10AP1B100145739V4	ENSMUSG00000020275	Rel	protein_coding	Yes	chr11:23736847-23770970:-	chr11	-	23736847	23770970		Yes		GENCODE	reticuloendotheliosis oncogene [Source:MGI Symbol;Acc:MGI:97897]	7466	GTTAGCTCTCTACCACTAAGTTGTCTGCATTTCAAACTGATTTTATATGCTTGATGATGA	NM_009044	7721.28	13110.2	12.5895	14.0347	8214.6	6237.4	8711.84	10834.8	18329.1	10166.8	12.5206	12.4197	12.8283	13.5753	14.4381	14.0907
ENSMUST00000085425	0.00172848	0.555727	2.70308	down	ASMM10AP1B100157742V4	ENSMUSG00000035692	Isg15	protein_coding	Yes	chr4:156199424-156200818:-	chr4	-	156199424	156200818				GENCODE	ISG15 ubiquitin-like modifier [Source:MGI Symbol;Acc:MGI:1855694]	756	CTGAGCTTCGAGGGAAGGCCCATGGAGGACAAGGAGCTGCTGGGGGAGTATGGCCTAAAG	NM_015783	258.452	432.783	7.68408	9.11868	277.702	194.901	302.752	410.6	478.095	409.656	7.68144	7.45919	7.91161	8.84406	9.31354	9.19845
ENSMUST00000056470	0.0380431	0.558768	2.66412	down	ASMM10AP1B115416256V4	ENSMUSG00000055560	Zfp459	protein_coding	Yes	chr13:67405709-67421418:-	chr13	-	67405709	67421418		Yes		GENCODE	zinc finger protein 459 [Source:MGI Symbol;Acc:MGI:3040701]	3334	AACACTCGTCAATCTTCCCGAAAGTTGGACTGGAGTCCTGTGATGCTGAAGATTCCTGTA	NM_177811	74.6208	135.7	5.82666	7.24032	69.8549	64.217	89.7905	82.8663	201.005	123.229	5.64018	5.81822	6.02157	6.44942	8.00873	7.2628
ENSMUST00000030811	0.0307282	0.555727	2.66038	down	ASMM10AP1B122176058V4	ENSMUSG00000028967	Errfi1	protein_coding	Yes	chr4:150855073-150868887:+	chr4	+	150855073	150868887				GENCODE	ERBB receptor feedback inhibitor 1 [Source:MGI Symbol;Acc:MGI:1921405]	3043	CGGGGTCCCGCTCCCTTGGGGGAATGAAAGCTACTGGTTGACTTAAAAACACCTGGGCTT	NM_133753	376.447	666.228	8.25512	9.66675	347.51	347.39	434.44	518.018	1034.57	446.1	8.00835	8.29503	8.46198	9.18567	10.4836	9.33098
ENSMUST00000161976	0.0315012	0.555727	2.64694	down	ASMM10AP1B100223353V4	ENSMUSG00000022346	Myc	protein_coding	No	chr15:61985391-61990350:+	chr15	+	61985391	61990350		Yes	Ribosome	GENCODE	myelocytomatosis oncogene [Source:MGI Symbol;Acc:MGI:97250]	2338	GATCCTGAGTCGCAGTATAAAAGAAGCTTTTCGGGCGTTTTTTTCTGACTCGCTGTAGTA		40.1796	66.3242	4.76331	6.16764	28.0021	28.9255	63.6112	82.7041	71.3655	44.9029	4.23103	4.62831	5.4306	6.44633	6.38875	5.66784
ENSMUST00000075296	0.00409683	0.555727	2.64249	down	ASMM10AP1B100092769V4	ENSMUSG00000059408	Mrgprh	protein_coding	Yes	chr17:12876034-12877977:+	chr17	+	12876034	12877977				GENCODE	MAS-related GPR, member H [Source:MGI Symbol;Acc:MGI:1934134]	1944	ATGTTCCCACCTGGTGGCTCACTATGATTAAAGTCTTTCATTCCTCCTGGAAATAGATGA	NM_030726	199.113	336.154	7.30027	8.70217	194.682	150.589	252.07	434.474	256.665	317.324	7.16799	7.09009	7.64273	8.92693	8.38659	8.79299
ENSMUST00000224491	0.0237832	0.555727	2.63139	down	ASMM10AP1B102457496V4	ENSMUSG00000042567	Nek10	protein_coding	Yes	chr14:14803415-15012059:+	chr14	+	14803415	15012059				GENCODE	NIMA (never in mitosis gene a)- related kinase 10 [Source:MGI Symbol;Acc:MGI:2685128]	9567	CGCCCTCCTGCGCGGAATGCAATGTTAATTCTGAGGTGTTGATGTTTTACAATGCCCGAT		50.7855	88.9359	5.21791	6.61373	55.2163	41.7657	55.3746	56.5203	120.469	89.8187	5.2831	5.17346	5.19716	5.87415	7.20722	6.75983
ENSMUST00000165774	0.0486939	0.572843	2.61813	down	ASMM10AP1B119066752V4	ENSMUSG00000028270	Gbp2	protein_coding	Yes	chr3:142620602-142638008:+	chr3	+	142620602	142638008				GENCODE	guanylate binding protein 2 [Source:MGI Symbol;Acc:MGI:102772]	2516	AGCAGAACAGGAAAACATCATAGCTGCTAAACTTCGGGAACAGGAAAAATTTCTTAAGGA	NM_010260	791.623	1211.15	9.21061	10.5991	622.819	472.847	1279.2	1632.69	793.192	1207.56	8.85083	8.73661	10.0444	10.8459	10.0681	10.8835
ENSMUST00000061653	0.0163967	0.555727	2.61518	down	ASMM10AP1B126354002V4	ENSMUSG00000061780	Cfd	protein_coding	Yes	chr10:79890853-79892655:+	chr10	+	79890853	79892655				GENCODE	complement factor D (adipsin) [Source:MGI Symbol;Acc:MGI:87931]	922	GCTCCGTGTACTTCGTGGCTCTGGTGATCCTGGGAGCGGCTGTATGTGCAGCACAGCCCC	NM_013459	482.361	795.599	8.61869	10.0056	469.495	461.054	516.534	590.095	1065.32	731.386	8.43745	8.69618	8.72245	9.37603	10.5257	10.1151
ENSMUST00000017255	0.0331837	0.555727	2.60015	down	ASMM10AP1B100060904V4	ENSMUSG00000020913	Krt24	protein_coding	Yes	chr11:99279959-99285262:-	chr11	-	99279959	99285262			Cytoplasm	GENCODE	keratin 24 [Source:MGI Symbol;Acc:MGI:1922956]	1847	AAATTGGCTCTGACTGTTTCTGTAGCTCAATAAATGTACTTTTGCAAGCTAGCAAAGCCA	NM_029393	60.9554	108.134	5.46834	6.84693	50.5031	44.592	87.771	170.092	84.4076	69.9025	5.14744	5.27454	5.98303	7.51649	6.65696	6.36734
ENSMUST00000086843	0.0469024	0.569026	2.5972	down	ASMM10AP1B118231336V4	ENSMUSG00000026311	Asb1	protein_coding	Yes	chr1:91540544-91556088:+	chr1	+	91540544	91556088		Yes		GENCODE	ankyrin repeat and SOCS box-containing 1 [Source:MGI Symbol;Acc:MGI:1929735]	2490	GGAAGTGGAGACCCCAGCACCCTCCGTCCGGAGCAGGAAGTACGAAAAGGAGGCTCATAC	NM_001039126	139.179	244.253	6.77332	8.15028	170.053	110.725	136.759	174.113	177.991	380.654	6.97529	6.63839	6.70628	7.55499	7.80912	9.08672
ENSMUST00000064795	0.00712838	0.555727	2.55956	down	ASMM10AP1B104814003V4	ENSMUSG00000038418	Egr1	protein_coding	Yes	chr18:34859823-34864984:+	chr18	+	34859823	34864984		Yes		GENCODE	early growth response 1 [Source:MGI Symbol;Acc:MGI:95295]	4484	TGAATGCGCTCTATTGCCCATGGGATATGTGGTGTGTATCCTTCAGAAAAATTAAAAGGA		43424.4	74666.8	15.1013	16.4572	43910.2	32573.8	53789.1	71524	91449.9	61026.5	14.9357	14.755	15.6131	16.3447	16.5329	16.4939
ENSMUST00000043696	0.00273164	0.555727	2.55936	down	ASMM10AP1B116063259V4	ENSMUSG00000038224	Serpinf2	protein_coding	Yes	chr11:75431736-75439501:-	chr11	-	75431736	75439501				GENCODE	serine (or cysteine) peptidase inhibitor, clade F, member 2 [Source:MGI Symbol;Acc:MGI:107173]	2192	TGAGATACAGGTGGCTCATTTCCCCTTTAAGAACAACATGAGCTTTGTGGTCGTGATGCC	NM_008878	103.262	171.824	6.32194	7.67772	87.7668	88.4592	133.56	198.343	170.021	147.107	5.99435	6.30302	6.66846	7.74806	7.7376	7.54751
ENSMUST00000102628	0.00815666	0.555727	2.54959	down	ASMM10AP1B100602413V4	ENSMUSG00000028889	Yrdc	protein_coding	Yes	chr4:124850679-124855242:+	chr4	+	124850679	124855242			Cytoplasm	GENCODE	yrdC domain containing (E.coli) [Source:MGI Symbol;Acc:MGI:2387201]	1634	CCTTGTCCCCGGGGGAAGGTTATATTTATTTATTCTGTACATTTATTTGTCAGCCAAGAA	NM_153566	1608.73	2556.5	10.3568	11.707	1469.65	1411.47	1945.08	2376.72	3361.93	1930.85	10.1051	10.3261	10.6392	11.3861	12.151	11.584
ENSMUST00000036177	0.0495504	0.572843	2.54554	down	ASMM10AP1B100064744V4	ENSMUSG00000039095	En2	protein_coding	Yes	chr5:28165694-28172166:+	chr5	+	28165694	28172166		Yes		GENCODE	engrailed 2 [Source:MGI Symbol;Acc:MGI:95390]	3539	CAAAATTGTGACCATTCCAATCTGTGAATTTTTGTGTGTTTAAATTCCTGAAAGTTACAT	NM_010134	30.9215	50.9117	4.36212	5.71009	29.4119	18.0643	45.2882	56.0056	68.2805	28.4492	4.31305	3.92277	4.85054	5.86173	6.31868	4.94986
ENSMUST00000020982	0.0150976	0.555727	2.52263	down	ASMM10AP1B104366883V4	ENSMUSG00000020653	Klf11	protein_coding	Yes	chr12:24651274-24662789:+	chr12	+	24651274	24662789		Yes		GENCODE	Kruppel-like factor 11 [Source:MGI Symbol;Acc:MGI:2653368]	4086	CCCACCTTAAAGCTCATCTTCGCACTCACACAGGGGAGAAGCCTTTTACCTGCAGCTGGG	NM_178357	750.839	1125.19	9.22535	10.5603	700.703	553.173	998.64	1098.92	955.21	1321.42	9.0239	8.96645	9.68568	10.2985	10.3595	11.0228
ENSMUST00000120101	0.0258571	0.555727	2.5203	down	ASMM10AP1B129194804V4	ENSMUSG00000043587	Pxylp1	protein_coding	Yes	chr9:96823344-96889474:-	chr9	-	96823344	96889474				GENCODE	2-phosphoxylose phosphatase 1 [Source:MGI Symbol;Acc:MGI:2442444]	3189	GGGTGGAGATCCCTACGCACAGCGACGGAGGCCGGGACCGTAGGCGCTGAGGCATGTGTT	NM_153420	28.6873	43.3789	4.22083	5.55442	35.9937	26.9274	23.1407	38.3797	41.9848	49.7721	4.62326	4.52324	3.51599	5.29732	5.5366	5.82936
ENSMUST00000108074	0.000957477	0.555727	2.51875	down	ASMM10AP1B103400348V4	ENSMUSG00000066571	4931406P16Rik	protein_coding	Yes	chr7:34236707-34313551:-	chr7	-	34236707	34313551				GENCODE	RIKEN cDNA 4931406P16 gene [Source:MGI Symbol;Acc:MGI:1924311]	6224	GGGGCGCTTCGCAGGTGAGGAAATGACTTAGAGGCCTTATGAATACATCTGTGCTTTCTT		153.364	252.284	6.92698	8.25969	179.258	135.677	145.159	310.797	253.022	193.033	7.04959	6.93578	6.79558	8.42407	8.36136	7.99364
ENSMUST00000028160	0.0154707	0.555727	2.50365	down	ASMM10AP1B114987133V4	ENSMUSG00000026819	Slc25a25	protein_coding	Yes	chr2:32414487-32451422:-	chr2	-	32414487	32451422			Cytoplasm	GENCODE	solute carrier family 25 (mitochondrial carrier, phosphate carrier), member 25 [Source:MGI Symbol;Acc:MGI:1915913]	3294	GGAGGGCGAGCTCCGGAAAATTGTGCAAGCAGGTGACAAGGACCTTGATGGGCAACTGGA	NM_146118	27.3743	42.2328	4.16104	5.48507	22.024	18.0065	42.0924	52.274	42.116	32.3084	3.85624	3.91664	4.71022	5.75886	5.54113	5.15522
ENSMUST00000030556	0.00543852	0.555727	2.48877	down	ASMM10AP1B103798581V4	ENSMUSG00000028771	Ptpn12	protein_coding	Yes	chr5:20986645-21055911:-	chr5	-	20986645	21055911	Yes		Exosome	GENCODE	protein tyrosine phosphatase, non-receptor type 12 [Source:MGI Symbol;Acc:MGI:104673]	3280	AAGAGTCCGGATCACAATGGGGAGGACAACTTCGCCCGGGACTTCATGCGATTGAGAAGA	NM_011203	5287.31	7598.61	12.011	13.3265	4773.67	4505.99	6582.27	7546.03	8299.15	6950.65	11.7265	11.9162	12.3905	13.0609	13.3989	13.5197
ENSMUST00000218828	0.0107367	0.555727	2.48533	down	ASMM10AP1B109796666V4	ENSMUSG00000058799	Nap1l1	protein_coding	Yes	chr10:111480617-111498150:+	chr10	+	111480617	111498150				GENCODE	nucleosome assembly protein 1-like 1 [Source:MGI Symbol;Acc:MGI:1855693]	3934	TTTCCTTGTAGACATTTGGAGTTCTTACAAGATGGCCGACATTGACAACAAAGAACAGTC	NM_001146707	545.36	864.876	8.78875	10.1022	549.767	460.051	626.263	901.357	1131.83	561.443	8.66592	8.69321	9.00713	10.0069	10.6099	9.68982
ENSMUST00000022218	0.0310554	0.555727	2.47957	down	ASMM10AP1B100086694V4	ENSMUSG00000021707	Dhfr	protein_coding	Yes	chr13:92354726-92389053:+	chr13	+	92354726	92389053				GENCODE	dihydrofolate reductase [Source:MGI Symbol;Acc:MGI:94890]	5347	TGGTTTGACTGAGACTCATTGAGTTTGAGGTGTCTTTAGGAAAGGAAGAAAGAAGGGAAC	NM_010049	429.757	715.226	8.42379	9.73387	449.866	311.355	528.051	1042.53	734.979	368.173	8.38057	8.13685	8.75394	10.2182	9.95182	9.0316
ENSMUST00000173954	0.0273654	0.555727	2.46839	down	ASMM10AP1B129630529V4	ENSMUSG00000040123	Zmym5	protein_coding	Yes	chr14:56790588-56811464:-	chr14	-	56790588	56811464		Yes		GENCODE	zinc finger, MYM-type 5 [Source:MGI Symbol;Acc:MGI:3041170]	5357	GCCGCGCTGATGTCCAGGGCGGCTTCGCGTGCGGCCGGAGGGATTCGAGGACGCGTTTAC	NM_001253753	21.5943	31.1084	3.74656	5.05013	26.1633	20.4609	18.1586	30.7716	28.5512	34.0024	4.12604	4.11144	3.00221	4.97588	4.93837	5.23615
ENSMUST00000080403	0.0165849	0.555727	2.4657	down	ASMM10AP1B100032476V4	ENSMUSG00000056972	Magel2	protein_coding	Yes	chr7:62377010-62381640:+	chr7	+	62377010	62381640				GENCODE	melanoma antigen, family L, 2 [Source:MGI Symbol;Acc:MGI:1351648]	4631	GATGTTAATATGACTCATCGGTAAAATACTGTCTGGAGAAAAGTAAAGATCTATACTATA	NM_013779	47.6346	77.1424	5.11475	6.41675	40.444	43.2819	59.1778	65.4065	61.9498	104.071	4.80544	5.22755	5.31128	6.09388	6.16404	6.99234
ENSMUST00000075452	0.00870199	0.555727	2.46436	down	ASMM10AP1B107818169V4	ENSMUSG00000029229	Chic2	protein_coding	Yes	chr5:74997988-75044774:-	chr5	-	74997988	75044774	Yes			GENCODE	cysteine-rich hydrophobic domain 2 [Source:MGI Symbol;Acc:MGI:1921527]	9699	TGGAGACTGAGCAAAAGGAAATGTGAAACGAACAACATGATGGAATATGTCATCCTCATA	NM_028850	6809.1	10067.8	12.3881	13.6893	6416.79	5543.25	8467.25	9315.81	13072.8	7814.79	12.151	12.2297	12.7835	13.3653	14.0051	13.6974
ENSMUST00000213657	0.00558775	0.555727	2.4571	down	ASMM10AP1B110520885V4	ENSMUSG00000046650	Olfr1440	protein_coding	Yes	chr19:12387300-12401584:+	chr19	+	12387300	12401584			Cytoplasm	GENCODE	olfactory receptor 1440 [Source:MGI Symbol;Acc:MGI:3031274]	7588	GGGAGACCTCTGTTCAAAGTGCTCCGAGACGATGCCTGGAGGGAGGAATAGCACAGTCAT		82.0255	130.414	5.963	7.25996	96.2787	63.7135	86.0843	115.28	116.164	159.798	6.13437	5.80655	5.94808	6.94523	7.15282	7.68182
ENSMUST00000055322	0.0255145	0.555727	2.45425	down	ASMM10AP1B100176918V4	ENSMUSG00000056708	Ier5	protein_coding	Yes	chr1:155096361-155099636:-	chr1	-	155096361	155099636				GENCODE	immediate early response 5 [Source:MGI Symbol;Acc:MGI:1337072]	3276	GGAGCTGTTACTTTTCTACTCCATCACCATAATCATGTACATAATACATAGAATAATAAT	NM_010500	1799.27	2820.11	10.5091	11.8044	1939.87	1387.6	2070.33	2170.47	4204.52	2085.34	10.5009	10.3012	10.7253	11.2474	12.4565	11.7094
ENSMUST00000140920	0.0307578	0.555727	2.45095	down	ASMM10AP1B112070455V4	ENSMUSG00000039929	Urb1	protein_coding	Yes	chr16:90751527-90810392:-	chr16	-	90751527	90810392				GENCODE	URB1 ribosome biogenesis 1 homolog (S. cerevisiae) [Source:MGI Symbol;Acc:MGI:2146468]	7344	GGCCCTGTGCCTTGATTCTCTGAATGAAAAGGAAGAAGCCAAACGAGCTCCTGCAGCGTT	NM_029497	608.672	876.244	8.86998	10.1633	412.238	487.317	926.46	1044.69	911.511	672.531	8.25252	8.78082	9.57661	10.2212	10.2834	9.98536
ENSMUST00000178679	0.0312671	0.555727	2.44311	down	ASMM10AP1B117138985V4	ENSMUSG00000094985	Topaz1	protein_coding	Yes	chr9:122747346-122802135:+	chr9	+	122747346	122802135				GENCODE	testis and ovary specific PAZ domain containing 1 [Source:MGI Symbol;Acc:MGI:3779933]	5030	GCGCCCACACAGGTGCTGCAGATTGTCCTGAAAAGATGTGAAGAAAGCAAATCTCGAAGC	NM_001199736	18.0685	27.1885	3.49432	4.78305	17.4417	17.094	19.6697	18.5545	38.6123	24.3987	3.48576	3.83679	3.16041	4.22674	5.41349	4.7089
ENSMUST00000061835	0.0190566	0.555727	2.43826	down	ASMM10AP1B104092999V4	ENSMUSG00000049598	Vsig8	protein_coding	Yes	chr1:172555938-172563717:+	chr1	+	172555938	172563717				GENCODE	V-set and immunoglobulin domain containing 8 [Source:MGI Symbol;Acc:MGI:3642995]	1801	ACAGGGAGAATGTTTTTCTTACTTATCAAGACAAGAGGATAGGTCATGGCAACCTCCCCC	NM_177723	55.4232	88.7981	5.34345	6.6293	59.0452	60.2995	46.9251	102.98	61.7869	101.627	5.38847	5.73106	4.91082	6.77467	6.15985	6.95338
ENSMUST00000030724	0.00892268	0.555727	2.43412	down	ASMM10AP1B100003435V4	ENSMUSG00000028893	Sesn2	protein_coding	Yes	chr4:132492032-132510501:-	chr4	-	132492032	132510501			Cytoplasm	GENCODE	sestrin 2 [Source:MGI Symbol;Acc:MGI:2651874]	3475	GCAGAAATCTTGGACCTTGTAAACAGTAATAGAAATAAAAGTGCTGAGGTTTGTTTTGTA	NM_144907	14419.2	22291	13.4802	14.7636	14909.2	13089.1	15259.4	18434.6	32854	15584.2	13.3375	13.4516	13.6514	14.3487	15.224	14.7179
ENSMUST00000106406	0.000846596	0.555727	2.41683	down	ASMM10AP1B125620721V4	ENSMUSG00000033326	Kdm4a	protein_coding	Yes	chr4:118136957-118180043:-	chr4	-	118136957	118180043		Yes		GENCODE	lysine (K)-specific demethylase 4A [Source:MGI Symbol;Acc:MGI:2446210]	4663	AGGAGGCGGAGCTCTGTCTTTCGCCCTCAAGAAAGACAGTGGGATCGGCGAGTGGCGACA	NM_001161823	9.72523	13.966	2.55091	3.82402	9.58111	5	14.5946	12.1613	14.9532	14.7834	2.64438	2.36662	2.64173	3.60905	3.93052	3.9325
ENSMUST00000032774	0.034269	0.555727	2.40956	down	ASMM10AP1B117511212V4	ENSMUSG00000030555	Ttc23	protein_coding	Yes	chr7:67647410-67726711:+	chr7	+	67647410	67726711				GENCODE	tetratricopeptide repeat domain 23 [Source:MGI Symbol;Acc:MGI:1914259]	2492	TCACATGGAGACCCTTCTACAGCAGTCAGGTGGATGAGGAAGAGGCACATCTCATCATCC	NM_025905	77.2904	123.457	5.86205	7.13082	96.813	59.9328	75.1254	87.7168	107.828	174.826	6.14321	5.72315	5.71979	6.53392	7.03189	7.82665
ENSMUST00000055341	0.0482896	0.572843	2.40601	down	ASMM10AP1B115372498V4	ENSMUSG00000051335	Gfod1	protein_coding	Yes	chr13:43195245-43304172:-	chr13	-	43195245	43304172				GENCODE	glucose-fructose oxidoreductase domain containing 1 [Source:MGI Symbol;Acc:MGI:2145304]	6928	CAAAACCCTGGGAATAGGCAAGAATGTCATCTGTGACCGTACCGCCACGCCGCTGGACGC	NM_001033399	41.1014	66.0514	4.86795	6.1346	44.792	40.4202	38.0921	42.607	97.9354	57.6117	4.96065	5.12569	4.51752	5.45969	6.88289	6.06121
ENSMUST00000064107	0.0307372	0.555727	2.40059	down	ASMM10AP1B115373253V4	ENSMUSG00000052302	Tbc1d30	protein_coding	Yes	chr10:121263820-121311189:-	chr10	-	121263820	121311189				GENCODE	TBC1 domain family, member 30 [Source:MGI Symbol;Acc:MGI:1921944]	5695	CCGGTTGCTCTGCACCTTGGAGCCGGGAGTTGATACAAAATTGAAGTTCACACTTGAGCC	NM_029057	244.952	358.179	7.56364	8.82703	195.516	179.982	359.359	299.91	417.627	356.999	7.17383	7.34119	8.17591	8.37379	9.12504	8.98226
ENSMUST00000033979	0.0023323	0.555727	2.38512	down	ASMM10AP1B111903987V4	ENSMUSG00000031574	Star	protein_coding	Yes	chr8:25808474-25815982:+	chr8	+	25808474	25815982				GENCODE	steroidogenic acute regulatory protein [Source:MGI Symbol;Acc:MGI:102760]	4046	CACACATTTTGGGGAGATGCCGGAGCAGAGTGGTGTCATCAGAGCTGAACACGGCCCCAC	NM_011485	62.3243	95.6945	5.52909	6.78315	58.0451	47.8504	81.0776	98.7891	102.691	85.603	5.36112	5.37631	5.84984	6.71061	6.95493	6.68391
ENSMUST00000070659	0.0347041	0.555727	2.36636	down	ASMM10AP1B103352486V4	ENSMUSG00000056508	1700001K19Rik	protein_coding	Yes	chr12:110667688-110682619:-	chr12	-	110667688	110682619				GENCODE	RIKEN cDNA 1700001K19 gene [Source:MGI Symbol;Acc:MGI:1913573]	955	TGCTCTGAGGGTTCCGGAGTCGCTGAATGACATGAGACTTCACGGAGAACCCCGCGCTTT	NM_025488	35.4101	55.558	4.62707	5.86974	41.0957	29.4258	35.7088	40.9054	43.9103	81.8584	4.82887	4.65316	4.3992	5.39288	5.6068	6.60954
ENSMUST00000078084	0.0206683	0.555727	2.36609	down	ASMM10AP1B101552604V4	ENSMUSG00000037266	Rsrp1	protein_coding	Yes	chr4:134923592-134927671:+	chr4	+	134923592	134927671			Nucleus	GENCODE	arginine/serine rich protein 1 [Source:MGI Symbol;Acc:MGI:106498]	1749	CTGTTTCCAGCAGTGGGCCAAAGGTGGAGCATTCAGAAAAGCAGACTGAAGATGCAACTA	NM_023665	8595.83	12808.5	12.7297	13.9722	9940.6	7263.35	8583.54	9310.71	19215.5	9899.38	12.7696	12.6212	12.7982	13.3643	14.5008	14.0514
ENSMUST00000111899	0.028374	0.555727	2.35032	down	ASMM10AP1B108148507V4	ENSMUSG00000055491	Pprc1	protein_coding	Yes	chr19:46056539-46072911:+	chr19	+	46056539	46072911		Yes		GENCODE	peroxisome proliferative activated receptor, gamma, coactivator-related 1 [Source:MGI Symbol;Acc:MGI:2385096]	5246	AGGCAGAGAGTGCTACAGAAGGAGCGTGCAATAGAAGAGAGAAGGGTGGTCTTCATTGGG	NM_001346801	968.629	1332.25	9.54679	10.7797	713.447	712.465	1479.98	1667.68	1246	1083.07	9.05301	9.33098	10.2564	10.8783	10.7463	10.7143
ENSMUST00000033671	0.00186342	0.555727	2.31023	down	ASMM10AP1B103058343V4	ENSMUSG00000031309	Rps6ka3	protein_coding	Yes	chrX:159255858-159368244:+	chrX	+	159255858	159368244			Nucleus	GENCODE	ribosomal protein S6 kinase polypeptide 3 [Source:MGI Symbol;Acc:MGI:104557]	7244	CGTGGCAGAAGATGGCTGTGGAGAGCCCTTCCGACAGCGCGGAGAATGGACAGCAAATTA	NM_001346675	69.3266	105.094	5.7126	6.92064	77.8758	59.1611	70.9428	113.973	83.8916	117.417	5.80961	5.70468	5.62352	6.92757	6.64661	7.18774
ENSMUST00000106307	0.0189921	0.555727	2.30557	down	ASMM10AP1B105374843V4	ENSMUSG00000028634	Hivep3	protein_coding	Yes	chr4:119814495-120138045:+	chr4	+	119814495	120138045		Yes	Exosome	GENCODE	human immunodeficiency virus type I enhancer binding protein 3 [Source:MGI Symbol;Acc:MGI:106589]	11838	TGCAGCGCAGAAGACCGTGATTTCTCCTCCGAGGCTGCTATTCTCCAATACAGAATTCAA	NM_010657	100.286	154.215	6.28668	7.4918	96.1063	83.0155	121.736	122.766	205.648	134.232	6.13217	6.2097	6.51818	7.03657	8.04117	7.39767
ENSMUST00000111913	0.0193503	0.555727	2.30491	down	ASMM10AP1B127277739V4	ENSMUSG00000006010	Odr4	protein_coding	Yes	chr1:150361305-150393080:-	chr1	-	150361305	150393080				GENCODE	odr4 GPCR localization factor homolog [Source:MGI Symbol;Acc:MGI:2385108]	3273	GCGCGGGGGCGCTACATAAGTACGCAGCCACCCTCGTCCTTATCCCGGAGGAGCAAGACG	NM_145511	77.1678	117.816	5.87348	7.0782	85.7271	59.5115	86.2648	86.1843	151.487	115.776	5.9558	5.71318	5.95148	6.5063	7.56245	7.16584
ENSMUST00000054836	0.00414077	0.555727	2.30075	down	ASMM10AP1B100201437V4	ENSMUSG00000046607	Hrk	protein_coding	Yes	chr5:118169748-118189478:+	chr5	+	118169748	118189478			Cytoplasm	GENCODE	harakiri, BCL2 interacting protein (contains only BH3 domain) [Source:MGI Symbol;Acc:MGI:1201608]	5382	CCTGGATGCTTTGTACATATTTGTTACACTTTTATTTAAAAATTGACTGTGCACCTCTAA	NM_007545	32.1851	48.5321	4.48894	5.69104	31.0462	28.9209	36.5883	62.9555	45.6169	37.024	4.39419	4.62771	4.44491	6.03239	5.66954	5.37118
ENSMUST00000023616	0.011745	0.555727	2.29795	down	ASMM10AP1B100446382V4	ENSMUSG00000022899	Slc15a2	protein_coding	Yes	chr16:36750177-36784962:-	chr16	-	36750177	36784962				GENCODE	solute carrier family 15 (H+/peptide transporter), member 2 [Source:MGI Symbol;Acc:MGI:1890457]	3994	ACAAGGCTCTGATGACTCACTGGATGGAGACTGACCCCTGGCTCTGATATCAGCCATCGC	NM_021301	2521.45	3486.53	10.9797	12.18	2877.11	2084.68	2602.58	3978.05	2539.25	3942.28	11.0352	10.8533	11.0505	12.1265	11.7489	12.6647
ENSMUST00000216114	0.0242301	0.555727	2.29505	down	ASMM10AP1B112299865V4	ENSMUSG00000093804	Olfr1303	protein_coding	Yes	chr2:111812247-111820340:-	chr2	-	111812247	111820340				GENCODE	olfactory receptor 1303 [Source:MGI Symbol;Acc:MGI:3031137]	2976	TGTCTTCTAAGCTCTCATAAGTGTATCTATAGTCCAGTTGGCTGAACCAATGGATGGGGA		11.9191	17.4127	2.95589	4.15441	17.5524	9.63475	8.57003	16.1851	20.0526	16.0005	3.4961	2.98486	2.38671	4.03214	4.37773	4.05337
ENSMUST00000026084	0.00995158	0.555727	2.28221	down	ASMM10AP1B100197589V4	ENSMUSG00000025094	Slc18a2	protein_coding	Yes	chr19:59260878-59296012:+	chr19	+	59260878	59296012			Nucleus	GENCODE	solute carrier family 18 (vesicular monoamine), member 2 [Source:MGI Symbol;Acc:MGI:106677]	3803	TGAGGTAGTAATGAATACTCAACTTCCTTTTGACTGCTAACTGTATCTGTGCTGGTTGCA	NM_172523	336.167	464.116	8.02268	9.21311	486.873	268.645	252.984	516.167	489.07	387.111	8.49332	7.92675	7.64796	9.1805	9.34622	9.11261
ENSMUST00000082024	0.0392375	0.561826	2.26953	down	ASMM10AP1B120232783V4	ENSMUSG00000021112	Mpp5	protein_coding	Yes	chr12:78748992-78840714:+	chr12	+	78748992	78840714	Yes			GENCODE	membrane protein, palmitoylated 5 (MAGUK p55 subfamily member 5) [Source:MGI Symbol;Acc:MGI:1927339]	5470	GCCGCCGGGGCTTGGAGAAAAAAGAAAGCTAACCTGAATATTGGGAGAGGAAAAAAACAG	NM_019579	432.182	631.158	8.43792	9.62032	454.565	497.917	344.066	525.272	911.146	457.056	8.39503	8.80925	8.10949	9.20384	10.2831	9.37405
ENSMUST00000070742	0.0359595	0.555727	2.23525	down	ASMM10AP1B100098281V4	ENSMUSG00000032344	Mb21d1	protein_coding	Yes	chr9:78430526-78443204:-	chr9	-	78430526	78443204				GENCODE	Mab-21 domain containing 1 [Source:MGI Symbol;Acc:MGI:2442261]	4049	GTGTAACAAATAATGTCTGCCATGTATGTTGTCTTCACTTTTTAAAAGTATCTCTCAATA	NM_173386	647.033	887.059	8.96829	10.1287	592.751	413.8	934.547	1287.1	713.406	660.672	8.77533	8.53881	9.59073	10.5174	9.91231	9.95645
ENSMUST00000228985	0.0199194	0.555727	2.23492	down	ASMM10AP1B108465126V4	ENSMUSG00000023034	Nr4a1	protein_coding	Yes	chr15:101254269-101274795:+	chr15	+	101254269	101274795		Yes		GENCODE	nuclear receptor subfamily 4, group A, member 1 [Source:MGI Symbol;Acc:MGI:1352454]	2553	TCACCCAGAGTGGAGATGCCCTGTATTCAAGCTCAATATGGAACACCAGCAACGAGCCCA		88.8966	129.88	6.0874	7.24763	106.033	82.1039	78.5532	101.014	129.146	159.479	6.27411	6.19441	5.79369	6.74675	7.31783	7.6783
ENSMUST00000077478	0.0274881	0.555727	2.22503	down	ASMM10AP1B102618402V4	ENSMUSG00000070458	Vmn2r73	protein_coding	Yes	chr7:85850673-85876266:-	chr7	-	85850673	85876266				GENCODE	vomeronasal 2, receptor 73 [Source:MGI Symbol;Acc:MGI:3646433]	9758	TGGCAAGGAACTGGAATTTGACTCTTGGAAGATGTTTTCTATTCTGAAGACAATGCAATT	NM_001105186	14.9472	19.6966	3.1833	4.33712	16.6876	14.334	13.8199	20.1617	16.8087	22.1195	3.41534	3.57466	2.5599	4.34658	4.11032	4.55447
ENSMUST00000226622	0.0388938	0.560968	2.21267	down	ASMM10AP1B107278248V4	ENSMUSG00000043308	Vmn1r75	protein_coding	Yes	chr7:11874630-11884307:+	chr7	+	11874630	11884307				GENCODE	vomeronasal 1 receptor 75 [Source:MGI Symbol;Acc:MGI:2159645]	6638	TTTAAAGTCTATAAACAAAATTCCACTGTGTAGTGATACCATACTTCCATTATCTGCTGA		26.7237	36.5818	4.13413	5.27992	29.3438	27.2758	23.5515	29.6115	33.8784	46.2554	4.30866	4.5408	3.55293	4.91803	5.20633	5.71539
ENSMUST00000035163	0.048013	0.572843	2.20666	down	ASMM10AP1B121148771V4	ENSMUSG00000033688	1300017J02Rik	protein_coding	Yes	chr9:103250521-103288297:-	chr9	-	103250521	103288297				GENCODE	RIKEN cDNA 1300017J02 gene [Source:MGI Symbol;Acc:MGI:1919025]	2284	GCCACGGAGGAGACCCCTGAGGACTGCATCGCTGCCACCATGAAAGGAGAAGCGGACGCC	NM_027918	94.9572	139.918	6.17826	7.32012	119.919	80.5024	84.4504	111.029	106.278	202.449	6.4524	6.1636	5.91878	6.88675	7.00672	8.06689
ENSMUST00000025218	0.0451542	0.568793	2.20646	down	ASMM10AP1B102056821V4	ENSMUSG00000024360	Etf1	protein_coding	Yes	chr18:34902785-34932007:-	chr18	-	34902785	34932007	Yes		Nucleus	GENCODE	eukaryotic translation termination factor 1 [Source:MGI Symbol;Acc:MGI:2385071]	3709	TGGTGGAATTGGAGGTATCTTGCGGTACCGAGTAGATTTCCAGGGAATGGAGTACCAAGG	NM_144866	8241.72	11659.2	12.6604	13.8021	7415.66	6562.45	10747	9576.1	18217	7184.51	12.3635	12.4834	13.1342	13.4074	14.4281	13.5708
ENSMUST00000080665	0.0127582	0.555727	2.19705	down	ASMM10AP1B118641220V4	ENSMUSG00000056752	Dnah9	protein_coding	Yes	chr11:65831282-66168533:-	chr11	-	65831282	66168533				GENCODE	dynein, axonemal, heavy chain 9 [Source:MGI Symbol;Acc:MGI:1289279]	13798	ACACAAAGCCCTGGACAACTTCACTCAGGACACTCTGGAGATGTGTTCCCGGGAGACAGA	NM_001099633	141.831	202.229	6.80458	7.94015	169.089	133.963	122.443	169.476	238.722	198.489	6.96627	6.91843	6.52906	7.51066	8.27515	8.03463
ENSMUST00000100222	0.0195527	0.555727	2.19046	down	ASMM10AP1B118923868V4	ENSMUSG00000022534	Mefv	protein_coding	Yes	chr16:3707686-3718085:-	chr16	-	3707686	3718085		Yes		GENCODE	Mediterranean fever [Source:MGI Symbol;Acc:MGI:1859396]	2739	AATTTAAATCTTTCCTGAAATGGAAACCTTCATTCATTGGGAGCACCTTGGGAGAAGCCC	NM_001161790	17.7018	23.5631	3.46034	4.59158	18.387	13.762	20.9565	16.1329	25.6843	28.8722	3.57149	3.50931	3.30023	4.02685	4.77251	4.97537
ENSMUST00000021413	0.0327326	0.555727	2.17984	down	ASMM10AP1B118076554V4	ENSMUSG00000021025	Nfkbia	protein_coding	Yes	chr12:55489410-55492647:-	chr12	-	55489410	55492647		Yes	Exosome	GENCODE	nuclear factor of kappa light polypeptide gene enhancer in B cells inhibitor, alpha [Source:MGI Symbol;Acc:MGI:104741]	1578	GGAGTCAGAATTCACAGAGGATGAGCTGCCCTATGATGACTGTGTGTTTGGAGGCCAGCG	NM_010907	36944.5	55549	14.8684	15.9926	37141.6	37167.9	36524.1	35276.8	84787.2	46582.8	14.6988	14.939	14.9673	15.3289	16.4543	16.1947
ENSMUST00000141722	0.0102346	0.555727	2.17201	down	ASMM10AP1B110013803V4	ENSMUSG00000019790	Stxbp5	protein_coding	Yes	chr10:9759958-9901079:-	chr10	-	9759958	9901079				GENCODE	syntaxin binding protein 5 (tomosyn) [Source:MGI Symbol;Acc:MGI:1926058]	4702	GGGAGACCCTTGGGCGAGACCATGAGGAAATTCAACATCAGGAAGGTGCTGGACGGCCTG	NM_001081344	64.431	93.2383	5.60168	6.72071	66.4571	56.688	70.1477	90.4983	71.2889	117.928	5.56198	5.6377	5.60536	6.58007	6.38689	7.19518
ENSMUST00000032262	0.0174549	0.555727	2.16381	down	ASMM10AP1B109457206V4	ENSMUSG00000030159	Clec1b	protein_coding	Yes	chr6:129397297-129405333:+	chr6	+	129397297	129405333			Exosome	GENCODE	C-type lectin domain family 1, member b [Source:MGI Symbol;Acc:MGI:1913287]	1090	TCTCATCCATGGGGCTGGTTGTTGGACTCGTGGCTCTGGGGATCATGTCGGTCACACAGC	NM_019985	325.088	449.226	8.03901	9.15259	340.536	341.648	293.079	366.133	566.122	415.423	7.97948	8.27115	7.8664	8.67572	9.56333	9.21871
ENSMUST00000027083	0.0310578	0.555727	2.14193	down	ASMM10AP1B103693525V4	ENSMUSG00000025946	Pth2r	protein_coding	Yes	chr1:65311257-65389244:+	chr1	+	65311257	65389244				GENCODE	parathyroid hormone 2 receptor [Source:MGI Symbol;Acc:MGI:2180917]	2414	GGTGGGAGATCCGCATGCACTGTGAACTCTTCTTCAACTCCTTCCAGGGTTTCTTCGTGT	NM_139270	121.452	172.292	6.5733	7.67222	143.406	104.314	116.635	132.888	153.307	230.681	6.72239	6.54747	6.45005	7.15464	7.58348	8.27852
ENSMUST00000040972	0.0361791	0.555727	2.14144	down	ASMM10AP1B106432686V4	ENSMUSG00000041747	Utp15	protein_coding	Yes	chr13:98246845-98263041:-	chr13	-	98246845	98263041				GENCODE	UTP15 small subunit processome component [Source:MGI Symbol;Acc:MGI:2145443]	4120	GGAGGTTACCCGGGTCCTTAACTTTTTGATAAGGAATCTGTCTCAGCCGAGGTTCGCCCC	NM_178918	241.34	333.168	7.57001	8.66859	198.654	198.272	327.093	333.809	431.127	234.568	7.19799	7.48286	8.02917	8.53497	9.16512	8.30566
ENSMUST00000050542	0.0226567	0.555727	2.13721	down	ASMM10AP1B102861955V4	ENSMUSG00000024240	Epc1	protein_coding	No	chr18:6489160-6490856:-	chr18	-	6489160	6490856	Yes	Yes		GENCODE	enhancer of polycomb homolog 1 [Source:MGI Symbol;Acc:MGI:1278322]	565	GCCGCAGATGCCCACCGGGATGGAGAAGGAAGAGGAGTCGGTACAGCCACTTATACAGGG	NM_001276350	679.066	923.311	9.12175	10.2175	696.402	664.366	676.43	774.066	1275.96	719.907	9.01639	9.22875	9.12011	9.77932	10.7857	10.0874
ENSMUST00000051532	0.0100833	0.555727	2.13132	down	ASMM10AP1B100151512V4	ENSMUSG00000056379	Taar1	protein_coding	Yes	chr10:23920356-23921469:+	chr10	+	23920356	23921469				GENCODE	trace amine-associated receptor 1 [Source:MGI Symbol;Acc:MGI:2148258]	1114	TTCATGAAACCCATGTATTTTACAGTTTTTAAAAGCAGTTGGTGATTGGGGGCTGAAGAG	NM_053205	12.6926	16.1505	2.94788	4.03963	14.1933	11.2244	12.6602	17.5252	16.5414	14.3849	3.14707	3.19602	2.50056	4.14837	4.08502	3.88549
ENSMUST00000028100	0.0132465	0.555727	2.1277	down	ASMM10AP1B114122946V4	ENSMUSG00000024240	Epc1	protein_coding	Yes	chr18:6435953-6490856:-	chr18	-	6435953	6490856	Yes	Yes		GENCODE	enhancer of polycomb homolog 1 [Source:MGI Symbol;Acc:MGI:1278322]	3965	GCAGATGCCCACCGGGATGGAGAAGGAAGAGGAGTCGGAACACCATCTTCAGCGGGCTAT	NM_027497	530.104	717.506	8.75379	9.84309	527.591	495.307	567.413	655.665	937.047	559.807	8.60643	8.80132	8.85361	9.52012	10.325	9.68417
ENSMUST00000120717	0.0010054	0.555727	2.12674	down	ASMM10AP1B112200443V4	ENSMUSG00000058626	Capn11	protein_coding	Yes	chr17:45630204-45659325:-	chr17	-	45630204	45659325				GENCODE	calpain 11 [Source:MGI Symbol;Acc:MGI:1352490]	2591	TTTGCTTGGATATTAACCAGTGGCTGCAAATAACCATGTGGGGGTAGGGAGATGCGAAGC	NM_001013767	20.5489	26.8833	3.73099	4.81963	18.9101	17.8506	24.8859	28.3611	28.8489	23.4399	3.62055	3.9036	3.66883	4.8571	4.95618	4.64562
ENSMUST00000029919	0.0260423	0.555727	2.12537	down	ASMM10AP1B101354132V4	ENSMUSG00000028255	Clca1	protein_coding	Yes	chr3:145003817-145032776:-	chr3	-	145003817	145032776				GENCODE	chloride channel accessory 1 [Source:MGI Symbol;Acc:MGI:1346342]	3655	CCTGGGGATGACTACGACCACGGGAGAGCTTCCAACTACATCATCCGAATGAGCACCAGT	NM_017474	246.86	336.987	7.62498	8.7127	264.668	194.647	281.265	314.955	256.363	439.643	7.61058	7.45762	7.80675	8.44506	8.38418	9.30887
ENSMUST00000063417	0.039607	0.561826	2.1054	down	ASMM10AP1B118161433V4	ENSMUSG00000024097	Srsf7	protein_coding	Yes	chr17:80200089-80207305:-	chr17	-	80200089	80207305				GENCODE	serine/arginine-rich splicing factor 7 [Source:MGI Symbol;Acc:MGI:1926232]	2279	TCGAGGTATTTCCAATCCCGCTCAAGGTCGAGATCAAGATCCAGGTCTATTTCACGACCA	NM_001195485	6485.73	8559.55	12.32	13.3941	6450.76	5239.32	7767.1	6799.25	12780	6099.38	12.1562	12.1466	12.6574	12.8873	13.9706	13.3246
ENSMUST00000161740	0.0348978	0.555727	2.09698	down	ASMM10AP1B104002673V4	ENSMUSG00000038925	E330034G19Rik	protein_coding	Yes	chr14:24293319-24309966:+	chr14	+	24293319	24309966				GENCODE	RIKEN cDNA E330034G19 gene [Source:MGI Symbol;Acc:MGI:2145557]	1544	TCTGGGAAGACCCGCTCCTACCACAGGCCAACTACATTTTATGAGAAATTGCATTTGCAA	NM_001033214	164.763	230.18	7.03576	8.10408	181.507	132.92	179.863	212.299	165.77	312.47	7.06733	6.90766	7.13231	7.85	7.69651	8.76573
ENSMUST00000179483	0.0458515	0.568793	2.09636	down	ASMM10AP1B125488164V4	ENSMUSG00000096768	Gm47283	protein_coding	Yes	chrY:90784738-90816439:+	chrY	+	90784738	90816439			Exosome	GENCODE	predicted gene, 47283 [Source:MGI Symbol;Acc:MGI:6096131]	688	GAGAAGGCTCGGTCGGAGCCGGGAATGCTGGGACTTGTACCTCCGCCGGTCACGGCCGCC		244.572	343.895	7.58812	8.65601	206.945	193.907	332.863	533.467	252.935	245.282	7.25648	7.45072	8.05718	9.22548	8.36119	8.38137
ENSMUST00000030490	0.0254572	0.555727	2.09154	down	ASMM10AP1B120081397V4	ENSMUSG00000028718	Stil	protein_coding	Yes	chr4:115000159-115043196:+	chr4	+	115000159	115043196				GENCODE	Scl/Tal1 interrupting locus [Source:MGI Symbol;Acc:MGI:107477]	5285	CGACCCCAACGTCCCAGAGGCGGGGCCGCAGTCATCTGAGACGCTACCTGGATCCTGACT	NM_001304559	12.5895	15.3057	2.87493	3.9395	14.9456	6.24641	16.5765	11.1508	17.4919	17.2743	3.23202	2.53557	2.85721	3.47765	4.17143	4.16943
ENSMUST00000214209	0.0421586	0.565832	2.09096	down	ASMM10AP1B109059460V4	ENSMUSG00000075150	Olfr1137	protein_coding	Yes	chr2:87708873-87713179:-	chr2	-	87708873	87713179				GENCODE	olfactory receptor 1137 [Source:MGI Symbol;Acc:MGI:3030971]	3073	GAAAAGACTCACTGAGCTCTGACCAAGAACAAAGGAAACATGGACAAAGAAAACTGTTCT		36.8436	50.9222	4.69855	5.76271	30.8255	31.6181	48.0872	38.348	44.2317	70.1869	4.3811	4.75915	4.95539	5.296	5.6179	6.37424
ENSMUST00000091641	0.0425683	0.566761	2.08791	down	ASMM10AP1B110837642V4	ENSMUSG00000021431	Snrnp48	protein_coding	Yes	chr13:38204945-38227665:+	chr13	+	38204945	38227665			Nucleus;Exosome	GENCODE	small nuclear ribonucleoprotein 48 (U11/U12) [Source:MGI Symbol;Acc:MGI:1915047]	1785	TCATACACTGAGGTGATCCGGGATGTGATCAAGGTGCACATGGAGGAGCTGAGCAGCCAC	NM_026382	2610.72	3418.4	11.027	12.089	2451.02	2080.14	3300.99	2858.55	4920.31	2476.33	10.8264	10.8482	11.4063	11.6333	12.6758	11.9581
ENSMUST00000216871	0.0395975	0.561826	2.08505	down	ASMM10AP1B113893848V4	ENSMUSG00000073896	Olfr716	protein_coding	Yes	chr7:107138327-107150581:+	chr7	+	107138327	107150581			Cytoplasm	GENCODE	olfactory receptor 716 [Source:MGI Symbol;Acc:MGI:3030550]	4062	GGTCTAGTCCGATCAATTCTGTAAGGTTGGCTGGAGATTGGGGTGGAAGATTGGCTGTGT		95.8638	135.703	6.21351	7.27359	104.559	97.3336	85.6985	114.929	189.797	102.381	6.25467	6.44372	5.94215	6.94166	7.91454	6.96458
ENSMUST00000026846	0.0107678	0.555727	2.08114	down	ASMM10AP1B114979023V4	ENSMUSG00000025747	Tyms	protein_coding	Yes	chr5:30058827-30073617:-	chr5	-	30058827	30073617				GENCODE	thymidylate synthase [Source:MGI Symbol;Acc:MGI:98878]	3163	GGAAGGTCCTGGTTTTGTCGCTGACTACACTGCTGCCAGACTGCTCCGTTATGCTGGTGG	NM_021288	195.826	264.5	7.29831	8.35568	193.509	177.917	216.051	221.643	301.252	270.604	7.15916	7.32685	7.40891	7.91296	8.6211	8.53299
ENSMUST00000047740	0.0326018	0.555727	2.08071	down	ASMM10AP1B100065140V4	ENSMUSG00000041523	Upk2	protein_coding	Yes	chr9:44452715-44454976:-	chr9	-	44452715	44454976				GENCODE	uroplakin 2 [Source:MGI Symbol;Acc:MGI:98913]	1083	CAACACTGATTTATCTCTTAACTGTACTTAATTCTCACAATAAAGGCTGACCCACGTAGT	NM_009476	17.3285	21.1049	3.37969	4.43676	22.0446	11.9816	17.9595	17.504	19.3333	26.4774	3.8574	3.29519	2.98647	4.14607	4.32316	4.84105
ENSMUST00000110171	0.0244509	0.555727	2.07015	down	ASMM10AP1B103731862V4	ENSMUSG00000027338	Prnd	protein_coding	No	chr2:131950862-131956130:+	chr2	+	131950862	131956130				GENCODE	prion like protein doppel [Source:MGI Symbol;Acc:MGI:1346999]	1938	CCAAGCTTCAGAGGCCACAGTAGCAGAGAACCGAGATTCACCATGAAGAACCGGCTGGGT	NM_001126338	14.3627	17.3545	3.08286	4.1326	10.2007	10.2138	22.6737	13.8175	21.5479	16.698	2.71814	3.05622	3.47423	3.79152	4.49315	4.11312
ENSMUST00000128775	0.0276161	0.555727	2.06212	down	ASMM10AP1B121081791V4	ENSMUSG00000022469	Rapgef3	protein_coding	No	chr15:97744956-97767664:-	chr15	-	97744956	97767664		Yes	Cytoplasm	GENCODE	Rap guanine nucleotide exchange factor (GEF) 3 [Source:MGI Symbol;Acc:MGI:2441741]	3586	CCACACCTGGGAGGACCCTTCCTGGAACCACCGAGTGTACCGATTGGCTCTCACCAAGCT	NM_001177811	207.753	277.552	7.37061	8.41473	251.213	173.82	198.226	249.95	220.308	362.397	7.53852	7.29353	7.27977	8.08716	8.15016	9.00688
ENSMUST00000019625	0.0204844	0.555727	2.05695	down	ASMM10AP1B113783947V4	ENSMUSG00000055775	Myh8	protein_coding	Yes	chr11:67277124-67308634:+	chr11	+	67277124	67308634				GENCODE	myosin, heavy polypeptide 8, skeletal muscle, perinatal [Source:MGI Symbol;Acc:MGI:1339712]	6149	TACCTACCAGACTGAGGAAGACCGCAAGAATGTGCTCCGGCTGCAGGACCTGGTGGACAA	NM_177369	33.5018	45.0394	4.55306	5.59356	30.4033	31.7735	38.3284	36.8375	39.7478	58.5328	4.362	4.76741	4.52975	5.23864	5.45669	6.08536
ENSMUST00000023774	0.0281178	0.555727	2.05324	down	ASMM10AP1B104437755V4	ENSMUSG00000023030	Slc11a2	protein_coding	Yes	chr15:100387898-100423055:-	chr15	-	100387898	100423055				GENCODE	solute carrier family 11 (proton-coupled divalent metal ion transporters), member 2 [Source:MGI Symbol;Acc:MGI:1345279]	3025	GTCTTTCCTGGACTGTGGACGCTCGTACCGCCTGGGACTGACCGCTCAGCCTGAACTCTA	NM_008732	1074.96	1319.23	9.75168	10.7896	902.766	871.548	1450.57	1210.65	1555.51	1191.53	9.40195	9.62526	10.2278	10.4392	11.067	10.8626
ENSMUST00000041226	0.0334868	0.555727	2.0411	down	ASMM10AP1B103960851V4	ENSMUSG00000037390	Muc3	protein_coding	Yes	chr5:137134922-137149322:-	chr5	-	137134922	137149322				GENCODE	mucin 3, intestinal [Source:MGI Symbol;Acc:MGI:1203527]	1853	TACGGCAAATGTCAGCTGCAGCGAAGTGGACCCCAGTGCCTCTGCCTGATCACGGATACT		1075.9	1345.91	9.77669	10.806	996.15	932.273	1299.27	1055.74	1624.61	1357.39	9.54799	9.7188	10.0633	10.2355	11.1225	11.0601
ENSMUST00000131374	0.0176247	0.555727	2.03822	down	ASMM10AP1B100026086V4	ENSMUSG00000008683	Rps15a	protein_coding	Yes	chr7:118104372-118116188:-	chr7	-	118104372	118116188			Exosome	GENCODE	ribosomal protein S15A [Source:MGI Symbol;Acc:MGI:2389091]	5179	GCTCTCCTCTTACTCAATTTCTCGAATTTATGGCCTCTCTTTGTGCGAACATGTGTGTGT	NM_170669	1664.74	2061.41	10.3728	11.4001	1569.51	1217.26	2207.43	2254.42	2409.26	1520.56	10.1957	10.1066	10.8161	11.3033	11.6773	11.2197
ENSMUST00000219368	0.00889475	0.555727	2.0337	down	ASMM10AP1B102771029V4	ENSMUSG00000020250	Txnrd1	protein_coding	No	chr10:82833951-82897712:+	chr10	+	82833951	82897712			Nucleus	GENCODE	thioredoxin reductase 1 [Source:MGI Symbol;Acc:MGI:1354175]	3622	ACAGCCGTGCGGTGGACACTCTACTAAGTGCCCTGCATTGAAGGAGAAGCCCTGGTCACC	NM_001042523	36.9932	48.6583	4.70756	5.73166	34.4629	29.0986	47.418	42.7168	58.9027	44.3554	4.55787	4.63645	4.92835	5.46385	6.08208	5.64906
ENSMUST00000155737	0.00958394	0.555727	2.03258	down	ASMM10AP1B120073171V4	ENSMUSG00000027669	Gnb4	protein_coding	Yes	chr3:32580332-32616585:-	chr3	-	32580332	32616585				GENCODE	guanine nucleotide binding protein (G protein), beta 4 [Source:MGI Symbol;Acc:MGI:104581]	5997	CCCGTCCGGCGTGCAGGGCTCTGGGTGTGGTCGCCGTCTTGTGTGGTGGAGCCAGCTAGC	NM_001348062	7011.83	8283.6	12.4356	13.4589	7912.72	7449.31	5673.45	8145.81	8499.45	8205.53	12.4658	12.6596	12.1813	13.1844	13.4223	13.77
ENSMUST00000066597	0.0168434	0.555727	2.02222	down	ASMM10AP1B100927754V4	ENSMUSG00000055707	Klhl26	protein_coding	Yes	chr8:70450268-70476905:-	chr8	-	70450268	70476905		Yes		GENCODE	kelch-like 26 [Source:MGI Symbol;Acc:MGI:2443079]	2991	CAAGGTGGTCTTGGCAGCCTGCAGTGACTACTTTAGGGCCATGTTCACTGGCGGCATGCG	NM_001364258	202.982	267.596	7.34926	8.3652	190.884	184.808	233.253	225.205	323.966	253.616	7.14064	7.38113	7.526	7.93563	8.72949	8.43047
ENSMUST00000085939	0.0148761	0.555727	2.02097	down	ASMM10AP1B106618774V4	ENSMUSG00000066705	Fxyd6	protein_coding	Yes	chr9:45370185-45396155:+	chr9	+	45370185	45396155				GENCODE	FXYD domain-containing ion transport regulator 6 [Source:MGI Symbol;Acc:MGI:1890226]	1788	GCAGCTGAGAAGGAGAAAGAAAAGGATCCTTTCTATTACGACTACCAGACCCTGAGGATT	NM_022004	71.4397	96.9516	5.76162	6.77667	69.6295	61.7523	82.9373	104.901	69.7437	116.21	5.63481	5.76242	5.88763	6.80465	6.35343	7.17192
ENSMUST00000029795	0.036721	0.556223	2.01457	down	ASMM10AP1B119054721V4	ENSMUSG00000028150	Rorc	protein_coding	Yes	chr3:94372794-94397840:+	chr3	+	94372794	94397840		Yes		GENCODE	RAR-related orphan receptor gamma [Source:MGI Symbol;Acc:MGI:104856]	2136	ACCCACACCTCACAAATTGAAGTGATCCCTTGCAAGATCTGTGGGGACAAGTCATCTGGG	NM_011281	14.0956	16.6096	3.0419	4.05237	15.154	7.42038	19.7125	11.3567	18.0978	20.3743	3.25587	2.7066	3.16323	3.50511	4.22316	4.42886
ENSMUST00000063089	0.0279639	0.555727	2.00886	down	ASMM10AP1B111348493V4	ENSMUSG00000050312	Nsun3	protein_coding	Yes	chr16:62732444-62786777:-	chr16	-	62732444	62786777				GENCODE	NOL1/NOP2/Sun domain family member 3 [Source:MGI Symbol;Acc:MGI:2146565]	3813	GGGAGATGCCCAGCCTGCAACATTTGACAAGGTGTTAGTTGACGCTCCATGTTCAAATGA	NM_178925	246.783	319.982	7.63027	8.63665	268.651	205.274	266.424	285.598	258.658	415.69	7.63241	7.53146	7.72693	8.29102	8.3997	9.21922
ENSMUST00000086248	0.0286014	0.555727	2.0084	down	ASMM10AP1B126145480V4	ENSMUSG00000070837	Aurkc	protein_coding	Yes	chr7:6995383-7003091:+	chr7	+	6995383	7003091				GENCODE	aurora kinase C [Source:MGI Symbol;Acc:MGI:1321119]	1154	TGCCAAAGCGCAATCTGGAAACCTCTTGAGTGCGGCAGTGCTAGTGGATTACCAGTGTGT	NM_001080965	14.5962	17.3505	3.10884	4.11489	16.865	8.89012	18.0336	17.3918	22.1463	12.5133	3.43531	2.89811	2.99309	4.13648	4.53793	3.67025
ENSMUST00000168345	0.0483861	0.572843	2.00261	down	ASMM10AP1B102649356V4	ENSMUSG00000091512	Lamtor3	protein_coding	Yes	chr3:137918526-137928765:+	chr3	+	137918526	137928765				GENCODE	late endosomal/lysosomal adaptor, MAPK and MTOR activator 3 [Source:MGI Symbol;Acc:MGI:1929467]	1295	GCGCGTGCGTCTGCAGAGGAGTGGAGATCGATTCTGCGAGGAAAAGGGGTTCATCATGGC	NM_019920	1600.07	2087.82	10.3572	11.359	1587.74	1401.53	1810.95	1753.38	3129.03	1381.04	10.2144	10.3149	10.5422	10.9472	12.0407	11.0892
ENSMUST00000072514	0.0312577	0.555727	1.99978	down	ASMM10AP1B100068505V4	ENSMUSG00000009471	Myod1	protein_coding	Yes	chr7:46376474-46379099:+	chr7	+	46376474	46379099		Yes		GENCODE	myogenic differentiation 1 [Source:MGI Symbol;Acc:MGI:97275]	1861	GACTTTTGTAATCTATTCGTGTAAATAAGAGTTGCTTGGCCAGAGCGGGAGCCCCTTGGG	NM_010866	27.403	34.2712	4.19326	5.19311	20.7874	31.6004	29.8211	36.8133	30.1181	35.8823	3.76988	4.75838	4.05153	5.23735	5.02124	5.32073
ENSMUST00000070918	0.0046352	0.555727	1.99522	down	ASMM10AP1B106864751V4	ENSMUSG00000022235	Cmbl	protein_coding	Yes	chr15:31568798-31590119:+	chr15	+	31568798	31590119				GENCODE	carboxymethylenebutenolidase-like (Pseudomonas) [Source:MGI Symbol;Acc:MGI:1916824]	1155	GGGCAAACTCATGGCTTTGTGCATCGGAAGAGAGAAGACTGCTCCCCTGCTGACAAGCCC	NM_181588	1564.82	1908.64	10.3316	11.3282	1728.19	1536.56	1429.7	1975.57	1759.72	1990.62	10.3412	10.4435	10.2102	11.1138	11.2279	11.6429
ENSMUST00000098460	0.0263349	0.555727	1.99341	down	ASMM10AP1B100169217V4	ENSMUSG00000074123	7420426K07Rik	protein_coding	Yes	chr9:98903119-98904622:+	chr9	+	98903119	98904622			Cytoplasm	GENCODE	RIKEN cDNA 7420426K07 gene [Source:MGI Symbol;Acc:MGI:3588253]	1504	ATGAAATGTTCAGTCATTGTTGAATTTGCCTCATGGTGTATGGAAATAAAATATTACCTG	NM_001033983	18.2857	22.3331	3.52276	4.51799	16.8972	17.2014	20.7586	17.4906	28.739	20.7698	3.43895	3.84868	3.28064	4.14507	4.95168	4.45724
ENSMUST00000112730	0.0318317	0.555727	1.98895	down	ASMM10AP1B114660085V4	ENSMUSG00000067006	Serpinb5	protein_coding	Yes	chr1:106861203-106883348:+	chr1	+	106861203	106883348			Cytoplasm	GENCODE	serine (or cysteine) peptidase inhibitor, clade B, member 5 [Source:MGI Symbol;Acc:MGI:109579]	2672	CCCGGGATACCTGCAACTCAAGGTCTAAGGTACAAATTGCAATCCTGTCCATGCACTTGT	NM_001360853	14.2591	16.8671	3.07981	4.07181	15.0117	10.0832	17.6824	11.1833	20.1095	19.3084	3.23959	3.03907	2.96076	3.48169	4.38341	4.35034
ENSMUST00000107624	0.00048851	0.555727	1.98794	down	ASMM10AP1B109969873V4	ENSMUSG00000018678	Sp2	protein_coding	Yes	chr11:96953341-96977711:-	chr11	-	96953341	96977711		Yes	Cytoplasm	GENCODE	Sp2 transcription factor [Source:MGI Symbol;Acc:MGI:1926162]	3055	AGGCCAGGGAGGAAGATGTCGTAATGAGCGCAGATCCACAGATGAGCATGGCCGCCACTG	NM_001363226	46.1364	60.2238	5.06798	6.05925	44.7944	38.2728	55.3419	68.6786	58.7177	53.2753	4.96101	5.04696	5.19598	6.16503	6.07635	5.93638
ENSMUST00000046929	0.0398669	0.562724	1.98628	down	ASMM10AP1B104180449V4	ENSMUSG00000063317	Usp31	protein_coding	Yes	chr7:121642021-121707253:-	chr7	-	121642021	121707253			Cytoplasm	GENCODE	ubiquitin specific peptidase 31 [Source:MGI Symbol;Acc:MGI:1923429]	10198	AGGGGAGAGGAGTGAAGATGATGGAGGCTTTTCTACTCGACCGTTCGTGAGAAGCGTGCA	NM_001033173	98.8187	128.891	6.23205	7.22213	81.3609	76.9295	138.166	127.094	158.764	100.816	5.87683	6.09711	6.72222	7.08942	7.63603	6.94093
ENSMUST00000129433	0.00564035	0.555727	1.97944	down	ASMM10AP1B105443557V4	ENSMUSG00000030203	Dusp16	protein_coding	No	chr6:134715468-134792475:-	chr6	-	134715468	134792475	Yes			GENCODE	dual specificity phosphatase 16 [Source:MGI Symbol;Acc:MGI:1917936]	3993	TGCCTACATCATGAAGAGGATGGACATGTCTCTAGATGAGGCTTACAGGCGGCAGAAGCC	NM_001048054	73.5276	98.3338	5.80839	6.79349	76.3272	72.0959	72.1597	127.89	84.2748	82.8366	5.78091	5.99384	5.65042	7.09703	6.65491	6.62852
ENSMUST00000073116	0.0467891	0.569	1.97707	down	ASMM10AP1B119633832V4	ENSMUSG00000025225	Nfkb2	protein_coding	No	chr19:46304737-46312090:+	chr19	+	46304737	46312090		Yes		GENCODE	nuclear factor of kappa light polypeptide gene enhancer in B cells 2, p49/p100 [Source:MGI Symbol;Acc:MGI:1099800]	3054	AGCAACGACCGGTCCGGGGAAGGGCTCGGAAAGAAGTCGGAACCAGAGCCGCCACCACGG	NM_001177369	45.1995	57.542	4.97964	5.96301	33.0247	34.628	67.9456	73.7723	50.3871	48.4666	4.48938	4.89812	5.55142	6.27236	5.83112	5.78555
ENSMUST00000114700	0.0386448	0.559333	1.97001	down	ASMM10AP1B105410413V4	ENSMUSG00000029165	Agbl5	protein_coding	Yes	chr5:30889006-30906666:+	chr5	+	30889006	30906666				GENCODE	ATP/GTP binding protein-like 5 [Source:MGI Symbol;Acc:MGI:2441745]	3296	AGCTGGTTCTCATGTGGAGAGTGTCAGAGGGAGGGAGTTGGTAAAGATGACAGAGACACA	NM_001048192	102.219	135.041	6.30537	7.28357	122.042	87.5697	97.0441	102.158	180.227	122.737	6.47912	6.28892	6.14807	6.76358	7.82913	7.25802
ENSMUST00000023790	0.0487052	0.572843	1.96892	down	ASMM10AP1B112116891V4	ENSMUSG00000046834	Krt1	protein_coding	Yes	chr15:101845426-101850794:-	chr15	-	101845426	101850794				GENCODE	keratin 1 [Source:MGI Symbol;Acc:MGI:96698]	2455	GAAACTTCTGGAAGGAGAGGAGATCAGGATGTCTGGAGAGTGCACTCCCAACGTGAGCGT	NM_008473	392.976	472.086	8.25956	9.23697	478.05	443.402	257.477	432.668	563.951	419.641	8.46547	8.6385	7.67471	8.92054	9.55607	9.2343
ENSMUST00000226968	0.0172166	0.555727	1.96874	down	ASMM10AP1B111510039V4	ENSMUSG00000115236	Vmn1r11	protein_coding	Yes	chr6:57133455-57139617:+	chr6	+	57133455	57139617				GENCODE	vomeronasal 1 receptor 11 [Source:MGI Symbol;Acc:MGI:2148524]	2522	GGCCTCATTCTACATGGATGTTTTTCAAAGGCCCTGATGTAAGAAATATGACTCAACAAT		51.7091	67.9785	5.25449	6.23176	51.5713	47.2198	56.3361	59.0627	57.4825	87.3903	5.18121	5.3557	5.22654	5.94055	6.03905	6.71567
ENSMUST00000020877	0.014282	0.555727	1.96548	down	ASMM10AP1B118044231V4	ENSMUSG00000020561	Twistnb	protein_coding	Yes	chr12:33429635-33441392:+	chr12	+	33429635	33441392			Nucleus	GENCODE	twist basic helix-loop-helix transcription factor 1 neighbor [Source:MGI Symbol;Acc:MGI:106292]	4325	CTGCTGGAGTGTTCTGCATTCGAGGAAAACTGAGTACCACCAGTTTGCAACTTAAGCACT	NM_172253	3255.69	3824.72	11.3294	12.3043	2845.73	2694.35	4226.98	4330.01	4252.68	2891.49	11.0211	11.2126	11.7544	12.2481	12.4689	12.1957
ENSMUST00000176667	0.01628	0.555727	1.96444	down	ASMM10AP1B107469884V4	ENSMUSG00000093445	Lrch4	protein_coding	No	chr5:137629178-137641099:+	chr5	+	137629178	137641099				GENCODE	leucine-rich repeats and calponin homology (CH) domain containing 4 [Source:MGI Symbol;Acc:MGI:1917193]	2209	GAGAGTTTCCTAGAAGCCTGTCGGAAAATGGGTGTGCCTGAGGAGTCCCTGTGCCAGCCC	NM_001168652	652.941	784.088	9.03857	10.0127	522.812	603.102	832.908	890.337	784.606	677.32	8.59385	9.08939	9.43248	9.99247	10.0519	9.99375
ENSMUST00000039191	0.0270627	0.555727	1.96403	down	ASMM10AP1B103250828V4	ENSMUSG00000041707	Tmem273	protein_coding	Yes	chr14:32785963-32817984:+	chr14	+	32785963	32817984				GENCODE	transmembrane protein 273 [Source:MGI Symbol;Acc:MGI:1916319]	1489	GAACTCATGGCCTTGCAGTCTGAGCTGTCGGGAGATCCCCACTTTAAAGACAAACCGTGC	NM_001163616	123.048	159.54	6.58582	7.55964	139.282	92.8746	136.989	147.347	126.142	205.132	6.67598	6.37264	6.70884	7.31011	7.27965	8.08914
ENSMUST00000062535	0.00874715	0.555727	1.9546	down	ASMM10AP1B100048609V4	ENSMUSG00000045528	Olfr891	protein_coding	Yes	chr9:38179871-38180821:-	chr9	-	38179871	38180821				GENCODE	olfactory receptor 891 [Source:MGI Symbol;Acc:MGI:3030725]	951	TTGGTGCCTTTGCTGAATCCCTTTATTTACAGTCTCAAGAATAAGGAAGTCAAGCTTGCT	NM_146478	155.017	196.959	6.94531	7.91218	138.331	173.909	152.809	198.331	199.011	193.534	6.66653	7.29443	6.87496	7.74792	7.99128	7.99734
ENSMUST00000058845	0.0137623	0.555727	1.95165	down	ASMM10AP1B105697907V4	ENSMUSG00000045763	Basp1	protein_coding	Yes	chr15:25363277-25413764:-	chr15	-	25363277	25413764			Exosome	GENCODE	brain abundant, membrane attached signal protein 1 [Source:MGI Symbol;Acc:MGI:1917600]	1855	GAAGAAGGGCTACAATGTGAACGACGAGAAGGCCAAGGACAAAGACAAGAAGGCCGAAGG	NM_027395	234.841	294.09	7.54846	8.51315	261.885	251.694	190.943	288.577	339.939	253.755	7.59539	7.82785	7.22213	8.30865	8.79974	8.43107
ENSMUST00000026500	0.0129805	0.555727	1.95016	down	ASMM10AP1B116592927V4	ENSMUSG00000025432	Avil	protein_coding	Yes	chr10:127000709-127020994:+	chr10	+	127000709	127020994				GENCODE	advillin [Source:MGI Symbol;Acc:MGI:1333798]	3033	CTGTGCGGCCATTGCTGAAACAGGCTTCAGGACGGGCTGCTTTGGGAGACCTCATCAGTA	NM_009635	91.2235	117.409	6.13383	7.09743	105.576	85.2776	82.8172	107.985	104.289	139.953	6.26865	6.24722	5.88562	6.84758	6.97771	7.46699
ENSMUST00000161023	0.000828092	0.555727	1.94569	down	ASMM10AP1B116495244V4	ENSMUSG00000021040	Slirp	protein_coding	Yes	chr12:87443896-87452206:+	chr12	+	87443896	87452206				GENCODE	SRA stem-loop interacting RNA binding protein [Source:MGI Symbol;Acc:MGI:1916394]	2701	TTTTTCTACACGTTTTTATTTGAAATGAGGTGCACTAAGCAAGACCTTAGTTCCCCATGG	NM_026958	429.184	533.342	8.44094	9.40122	488.722	409.298	389.534	651.443	525.267	423.316	8.49851	8.52388	8.30044	9.51043	9.44617	9.24707
ENSMUST00000030456	0.0320762	0.555727	1.94331	down	ASMM10AP1B106175316V4	ENSMUSG00000028693	Nasp	protein_coding	Yes	chr4:116601609-116627941:-	chr4	-	116601609	116627941				GENCODE	nuclear autoantigenic sperm protein (histone-binding) [Source:MGI Symbol;Acc:MGI:1355328]	2520	AGAGAGACGAACAGATGAAAGAGGGTGAAGAAACTGAAGGCTCAGAGGAAGAGGACAGAG	NM_016777	268.143	328.692	7.73259	8.6911	298.774	303.268	202.386	293.746	382.87	309.46	7.78818	8.09919	7.3104	8.33919	8.98531	8.74881
ENSMUST00000088244	0.0334062	0.555727	1.93776	down	ASMM10AP1B120578573V4	ENSMUSG00000056367	Actr3b	protein_coding	Yes	chr5:25760026-25850342:+	chr5	+	25760026	25850342				GENCODE	ARP3 actin-related protein 3B [Source:MGI Symbol;Acc:MGI:2661120]	1712	ATCCCGTCATGTATCGCCATCCGAGAATCTGCAAAGGTAGTTGATCAAGCCCAAAGGAGG	NM_001004365	298.957	367.82	7.88475	8.83914	353.093	208.777	335.001	428.995	254.891	419.573	8.03087	7.55623	8.06714	8.90879	8.37463	9.234
ENSMUST00000054871	0.00808091	0.555727	1.93698	down	ASMM10AP1B119532986V4	ENSMUSG00000079700	Fpr3	protein_coding	Yes	chr17:17887852-17971677:+	chr17	+	17887852	17971677				GENCODE	formyl peptide receptor 3 [Source:MGI Symbol;Acc:MGI:1194495]	1268	AGAAGGAGACCTCAGCTGGTTGTGCAGTCAAAATGGAAACCAACTACTCTATCCCTTTGA		83.361	107.599	6.00909	6.9629	83.6926	79.4616	86.9288	99.1235	96.09	127.584	5.91843	6.14339	5.96545	6.71552	6.85424	7.31895
ENSMUST00000106459	0.0441271	0.568793	1.93581	down	ASMM10AP1B100682910V4	ENSMUSG00000033985	Tesk2	protein_coding	No	chr4:116720969-116805956:+	chr4	+	116720969	116805956				GENCODE	testis-specific kinase 2 [Source:MGI Symbol;Acc:MGI:2385204]	2444	GGGAGACTGCCCCTCAGACTTCCTGCAGCTCACCTTTAACTGCTGTAATTCTCGAGGCTA		1019.63	1212.5	9.69249	10.6454	1059.54	793.592	1205.75	1132.69	955.679	1549.13	9.63592	9.48353	9.95804	10.3358	10.3605	11.24
ENSMUST00000094615	0.0481608	0.572843	1.93237	down	ASMM10AP1B103417110V4	ENSMUSG00000070690	5830473C10Rik	protein_coding	Yes	chr5:90561107-90597871:+	chr5	+	90561107	90597871				GENCODE	RIKEN cDNA 5830473C10 gene [Source:MGI Symbol;Acc:MGI:1923342]	2308	TGCTGCGGTGCACAGAGGAGAGACGTGTGTTTTCAAGAAGAGGGACCTCAACTGATCACG	NM_001252661	22.1393	26.1438	3.81945	4.76982	25.5617	20.0705	20.7856	20.8905	26.192	31.349	4.08882	4.08551	3.284	4.39785	4.80222	5.10938
ENSMUST00000164666	0.0160977	0.555727	1.92925	down	ASMM10AP1B122922398V4	ENSMUSG00000071856	Mcc	protein_coding	No	chr18:44429280-44662266:-	chr18	-	44429280	44662266	Yes			GENCODE	mutated in colorectal cancers [Source:MGI Symbol;Acc:MGI:96930]	3606	GCTGAGCGAGCTCCACTTGGCAGCCCTGGCATCACTCAAGGGAGACATTGTAGAGCTGAA	NM_001085374	80.956	101.807	5.92741	6.87545	67.1109	65.204	110.553	117.02	95.8939	92.508	5.57497	5.8428	6.36447	6.96931	6.85121	6.80584
ENSMUST00000106301	0.0362422	0.555727	1.929	down	ASMM10AP1B129474863V4	ENSMUSG00000000085	Scmh1	protein_coding	Yes	chr4:120447147-120530184:+	chr4	+	120447147	120530184	Yes	Yes		GENCODE	sex comb on midleg homolog 1 [Source:MGI Symbol;Acc:MGI:1352762]	2584	GCTGAAGCAGGTTTTTTGGAAGAGGGAGACCATCCTCTGGTCCAGAGAGGGCCTCTCCAG	NM_001159630	120.073	153.356	6.55157	7.49942	118.539	94.9689	146.712	131.819	128.709	199.539	6.43761	6.40403	6.81307	7.14203	7.31314	8.0431
ENSMUST00000042118	0.0256481	0.555727	1.92457	down	ASMM10AP1B100014178V4	ENSMUSG00000038415	Foxq1	protein_coding	Yes	chr13:31556134-31560976:+	chr13	+	31556134	31560976		Yes	Exosome	GENCODE	forkhead box Q1 [Source:MGI Symbol;Acc:MGI:1298228]	4843	TTATTTGTGTCTGTGTATATATTTGTATATAAATTTTATGAACCCCAGGCATACTGCTTG	NM_008239	529.343	620.321	8.71626	9.6608	622.639	592.153	373.238	671.94	557.76	631.262	8.84992	9.0648	8.23407	9.56066	9.54003	9.8817
ENSMUST00000041956	0.00453349	0.555727	1.92286	down	ASMM10AP1B120023675V4	ENSMUSG00000020859	Spag9	protein_coding	Yes	chr11:93996103-94126085:+	chr11	+	93996103	94126085	Yes		Nucleus	GENCODE	sperm associated antigen 9 [Source:MGI Symbol;Acc:MGI:1918084]	7340	GCAAGCACGCCGAGGAGAAATTCATTGAATTTGAAGACTCTCAAGAACAGGAAAAAAAGG	NM_001363157	3269.6	3820.47	11.3463	12.2895	3612.59	3402.65	2793.55	5220.96	3224.03	3016.41	11.3438	11.5298	11.1652	12.5206	12.0878	12.2602
ENSMUST00000016463	0.0197292	0.555727	1.92056	down	ASMM10AP1B100170514V4	ENSMUSG00000016319	Slc25a5	protein_coding	Yes	chrX:36795651-36798807:+	chrX	+	36795651	36798807			Exosome	GENCODE	solute carrier family 25 (mitochondrial carrier, adenine nucleotide translocator), member 5 [Source:MGI Symbol;Acc:MGI:1353496]	1240	GGTGGCGCCTTTGTGCTTGTCTTGTATGATGAGATCAAGAAATACACATAATTATGTCCT	NM_007451	15927.1	18654.1	13.604	14.5455	15967.1	11871.8	19942.4	22316.5	21265.3	12380.5	13.4413	13.3114	14.0592	14.6344	14.6503	14.3518
ENSMUST00000039164	0.0478215	0.572443	1.91892	down	ASMM10AP1B100099258V4	ENSMUSG00000036832	Lpar3	protein_coding	Yes	chr3:146220963-146286186:+	chr3	+	146220963	146286186				GENCODE	lysophosphatidic acid receptor 3 [Source:MGI Symbol;Acc:MGI:1929469]	2464	TCTGTATATTATCTAAGCAAAAATACAGCATGTGGTAACTGTGACTCACACTTGTATTGT	NM_022983	17.3114	19.3903	3.36517	4.30547	22.2109	11.1379	18.5854	15.7652	17.9073	24.4985	3.86896	3.18293	3.04363	3.99207	4.20792	4.71642
ENSMUST00000102917	0.0243197	0.555727	1.91726	down	ASMM10AP1B109396716V4	ENSMUSG00000028339	Col15a1	protein_coding	Yes	chr4:47208161-47313167:+	chr4	+	47208161	47313167				GENCODE	collagen, type XV, alpha 1 [Source:MGI Symbol;Acc:MGI:88449]	5172	AGGCCCGGGATGTACCACAGAACTTGGATTTGAGATTGAAGGCTCTGGGGACGTCCGGCT	NM_009928	18.841	21.55	3.53692	4.47597	16.3055	11.8721	28.3453	18.0209	25.5542	21.0748	3.38062	3.282	3.94814	4.18619	4.76422	4.47749
ENSMUST00000003017	0.0188185	0.555727	1.90677	down	ASMM10AP1B103045248V4	ENSMUSG00000029925	Tbxas1	protein_coding	Yes	chr6:38918980-39084585:+	chr6	+	38918980	39084585				GENCODE	thromboxane A synthase 1, platelet [Source:MGI Symbol;Acc:MGI:98497]	1990	AGGCACACTCTAAGAAAGAGCACTTTTGGGGGACTCACTTGATGGGATGTTCAGCTGACT	NM_011539	378.558	459.144	8.26845	9.19958	384.526	361.214	389.935	441.183	380.666	555.583	8.15487	8.34799	8.30248	8.94966	8.97606	9.67302
ENSMUST00000022861	0.0298834	0.555727	1.90631	down	ASMM10AP1B113873847V4	ENSMUSG00000072664	Ugt3a1	protein_coding	Yes	chr15:9279829-9315032:+	chr15	+	9279829	9315032				GENCODE	UDP glycosyltransferases 3 family, polypeptide A1 [Source:MGI Symbol;Acc:MGI:2146055]	2244	AAGACCAGAGGTACAAGACTGCAGCAATGGCCTCCAAGGTTATCAGGCAATCCCACCCAC	NM_207216	30.7719	37.4227	4.38897	5.31975	28.0752	21.7318	42.5087	28.7853	43.9178	39.565	4.23463	4.20184	4.73045	4.87816	5.60714	5.47396
ENSMUST00000206692	0.0251035	0.555727	1.89942	down	ASMM10AP1B108961914V4	ENSMUSG00000053907	Mat2a	protein_coding	No	chr6:72434545-72439556:-	chr6	-	72434545	72439556			Nucleus	GENCODE	methionine adenosyltransferase II, alpha [Source:MGI Symbol;Acc:MGI:2443731]	1400	CCTGGGGTCATTGTCAGGGTGCTACATTAAGAATAAGCTAAAGTGGGATGCTCAAAGTTA		3080.21	3405.09	11.2274	12.1529	2846.84	2173.4	4220.38	4035.44	3423.55	2756.27	11.0217	10.9076	11.7529	12.1454	12.1792	12.1342
ENSMUST00000108451	0.00112736	0.555727	1.897	down	ASMM10AP1B119312006V4	ENSMUSG00000040564	Apoc1	protein_coding	Yes	chr7:19689481-19692638:-	chr7	-	19689481	19692638				GENCODE	apolipoprotein C-I [Source:MGI Symbol;Acc:MGI:88053]	532	ACCAAGACCCGGGCCTGGTTCTCAGAGGCATTTGGCAAAGTGAAGGAGAAGTTGAAGACC	NM_007469	13.7629	15.1334	3.02043	3.94415	13.6855	9.55793	18.0454	13.3393	16.4198	15.6411	3.09063	2.97599	2.99468	3.73677	4.07473	4.02096
ENSMUST00000169082	0.00375321	0.555727	1.8931	down	ASMM10AP1B100258042V4	ENSMUSG00000044217	Aqp5	protein_coding	Yes	chr15:99590782-99594829:+	chr15	+	99590782	99594829				GENCODE	aquaporin 5 [Source:MGI Symbol;Acc:MGI:106215]	1797	GACTTCCAGAGCTCGGTGCGAGAGGAGAGCCGGGACCGCGCTCAGCCGCCAGGAGAGCCC	NM_009701	8.54737	11.6694	2.62705	3.5478	11.6617	7.03174	6.94871	12.2546	11.2563	11.4974	2.87006	2.64959	2.3615	3.61753	3.48708	3.5388
ENSMUST00000166650	0.00888065	0.555727	1.89115	down	ASMM10AP1B113609854V4	ENSMUSG00000035429	Ptprh	protein_coding	Yes	chr7:4548992-4604041:-	chr7	-	4548992	4604041				GENCODE	protein tyrosine phosphatase, receptor type, H [Source:MGI Symbol;Acc:MGI:3026877]	3642	GAAAGTCCATCCAGTAGAGGTTGCAGAGCCGGGACTCCTGCATCCCCTGCGCAGTATCGG	NM_207270	139.612	174.796	6.79612	7.71538	139.722	122.758	156.356	172.312	148.418	203.658	6.68172	6.79566	6.91097	7.53626	7.53198	8.07791
ENSMUST00000120009	0.0248793	0.555727	1.88815	down	ASMM10AP1B100291849V4	ENSMUSG00000005980	Dnase1	protein_coding	No	chr16:4037031-4040024:+	chr16	+	4037031	4040024				GENCODE	deoxyribonuclease I [Source:MGI Symbol;Acc:MGI:103157]	1286	GGCAGGTTGGCATTGCCTGGACAGCGACCCTGAGAGCTAGCAGACATCTCTGTGAGTGTC	NM_001357143	93.4582	114.016	6.14119	7.05816	111.946	96.7929	71.6357	118.142	119.724	104.182	6.34967	6.43545	5.63844	6.98366	7.1967	6.99411
ENSMUST00000105056	0.0138248	0.555727	1.88453	down	ASMM10AP1B128577585V4	ENSMUSG00000078259	Gm11554	protein_coding	Yes	chr11:99803557-99804446:-	chr11	-	99803557	99804446				GENCODE	predicted gene 11554 [Source:MGI Symbol;Acc:MGI:3705237]	890	AGCTGCTGTGTGTCCAGCTGCTGCCGCCCCAGCTGCTGTGTATCCAGCTGCTGCAGGCCT	NM_001099313	1184.67	1376.52	9.92307	10.8373	1292.45	1053.79	1207.76	1502.84	1063.46	1563.26	9.91695	9.89101	9.96125	10.7346	10.5229	11.2543
ENSMUST00000204830	0.00893245	0.555727	1.88429	down	ASMM10AP1B118570742V4	ENSMUSG00000045291	E330021D16Rik	protein_coding	Yes	chr6:136400317-136415569:-	chr6	-	136400317	136415569				GENCODE	RIKEN cDNA E330021D16 gene [Source:MGI Symbol;Acc:MGI:2141773]	1813	TCAGGCTGGTTCACTCCTCCACAGAAAGATGGGTAAATAGTAGAGCATCATGTATTTGGT	NM_001201390	112.147	139.241	6.45522	7.36925	99.4326	97.2524	139.755	135.703	150.985	131.035	6.18463	6.44226	6.73878	7.18844	7.55658	7.36272
ENSMUST00000165559	0.00934444	0.555727	1.87942	down	ASMM10AP1B106545343V4	ENSMUSG00000052928	Ctif	protein_coding	Yes	chr18:75431224-75697696:-	chr18	-	75431224	75697696	Yes			GENCODE	CBP80/20-dependent translation initiation factor [Source:MGI Symbol;Acc:MGI:2685518]	6173	ACACATCGACAGAGAAGGGTGTGGAAAGGGAAAGCTGGAAGATGGAGATGGTATCAGCCT	NM_201354	459.212	554.18	8.52804	9.43833	555.611	428.963	393.061	754.203	498.3	410.035	8.68169	8.58988	8.31256	9.74	9.37466	9.20033
ENSMUST00000022709	0.01085	0.555727	1.87799	down	ASMM10AP1B100180041V4	ENSMUSG00000022114	Spry2	protein_coding	Yes	chr14:105891947-105896819:-	chr14	-	105891947	105896819				GENCODE	sprouty RTK signaling antagonist 2 [Source:MGI Symbol;Acc:MGI:1345138]	2087	GCCAAGGAGAGGTTACAGATGCTATGTTCAATATAAAATAGAAAATATATTAACGTTTGA	NM_011897	4870.23	5466.13	11.9073	12.8165	5359.06	4516.13	4735.5	5114.64	7032.98	4250.76	11.8885	11.9204	11.9129	12.4925	13.1874	12.7696
ENSMUST00000051720	0.0363817	0.555727	1.8769	down	ASMM10AP1B104078502V4	ENSMUSG00000045629	Sh3tc2	protein_coding	Yes	chr18:61953075-62015715:+	chr18	+	61953075	62015715			Cytoplasm	GENCODE	SH3 domain and tetratricopeptide repeats 2 [Source:MGI Symbol;Acc:MGI:2444417]	4536	AAGGTCTATTGTCGCCTTGGCCGACTCACTTTCTACCAACTGAAGGATGCCCATGATGCT	NM_172628	808.68	939.906	9.36954	10.2779	863.916	675.026	887.099	870.111	773.825	1175.78	9.33645	9.25377	9.51839	9.95887	10.0328	10.842
ENSMUST00000031061	0.00571603	0.555727	1.87567	down	ASMM10AP1B115890818V4	ENSMUSG00000029169	Dhx15	protein_coding	Yes	chr5:52150203-52190514:-	chr5	-	52150203	52190514	Yes			GENCODE	DEAH (Asp-Glu-Ala-His) box polypeptide 15 [Source:MGI Symbol;Acc:MGI:1099786]	3010	CCCACAGTGTGAAGCAAAGAGACAGTTGGACCGCATTATTGCCAAACTTCAATCCAAGGA	NM_007839	10641.6	12059.1	13.0447	13.9521	10862.7	8975.96	12086	12773.5	14681.8	8721.88	12.9018	12.921	13.3114	13.8219	14.1542	13.8803
ENSMUST00000079258	0.023279	0.555727	1.87509	down	ASMM10AP1B126796188V4	ENSMUSG00000063160	Numbl	protein_coding	Yes	chr7:27258725-27282141:+	chr7	+	27258725	27282141				GENCODE	numb-like [Source:MGI Symbol;Acc:MGI:894702]	2760	CTGGATGTCCCGCAGCGCGGCGGCCAGCGGCGGACCCAGGAGACCTGATCAGCATTTGTC	NM_010950	9.58482	11.1212	2.54838	3.45534	7.97612	5	15.7783	8.03229	12.7571	12.5743	2.50779	2.36662	2.77074	3.00656	3.68218	3.67729
ENSMUST00000050106	0.0139936	0.555727	1.87049	down	ASMM10AP1B128136339V4	ENSMUSG00000048294	Krtap4-13	protein_coding	Yes	chr11:99809078-99809892:-	chr11	-	99809078	99809892				GENCODE	keratin associated protein 4-13 [Source:MGI Symbol;Acc:MGI:1916714]	815	TGTGTGTCCAGCTGCTGCAGACCCAGCTGCTGCCGCCCCAGCTGCTGTGTATCCAGCTGC	NM_027087	1131.46	1299.49	9.85709	10.7605	1237.84	1027.5	1129.03	1413.08	1017.02	1468.37	9.85699	9.85128	9.86299	10.6491	10.4539	11.1785
ENSMUST00000057717	0.0350185	0.555727	1.86747	down	ASMM10AP1B100192833V4	ENSMUSG00000046556	Zfp319	protein_coding	Yes	chr8:95323011-95331950:-	chr8	-	95323011	95331950		Yes		GENCODE	zinc finger protein 319 [Source:MGI Symbol;Acc:MGI:1890618]	7232	GTCCATTTACTTAACCAGCTATAAAATGGATTTAAAACAACTTACCTCACAGGGCCTGTG	NM_024467	658.956	760.017	9.06025	9.96134	733.017	509.499	734.353	631.441	793.552	855.058	9.09513	8.84228	9.24334	9.46269	10.0684	10.3529
ENSMUST00000090247	0.0403494	0.564731	1.8655	down	ASMM10AP1B127529715V4	ENSMUSG00000022263	Trio	protein_coding	Yes	chr15:27730651-28025848:-	chr15	-	27730651	28025848	Yes			GENCODE	triple functional domain (PTPRF interacting) [Source:MGI Symbol;Acc:MGI:1927230]	11495	AGGAGGCCGCCAAGGACCTAGCCGACATCGCGGCCTTCTTCCGATCCGGGTTTCGGAAAA	NM_001081302	152.016	193.187	6.9261	7.82566	141.13	154.379	160.539	191.388	251.176	136.996	6.69807	7.12896	6.95127	7.69367	8.3517	7.43162
ENSMUST00000033099	0.0255245	0.555727	1.86384	down	ASMM10AP1B100106239V4	ENSMUSG00000030827	Fgf21	protein_coding	Yes	chr7:45613886-45615490:-	chr7	-	45613886	45615490				GENCODE	fibroblast growth factor 21 [Source:MGI Symbol;Acc:MGI:1861377]	951	CTAGGGCTGTTTCTTTTTGGGTTTCCACTTATTTATTACGGGTATTTATCTTATTTATTT	NM_020013	253.072	309.425	7.67388	8.57215	220.521	260.519	278.177	390.208	222.985	315.082	7.3507	7.88019	7.79074	8.76424	8.17158	8.78064
ENSMUST00000084299	0.0420725	0.565777	1.8586	down	ASMM10AP1B104570326V4	ENSMUSG00000028291	Akirin2	protein_coding	Yes	chr4:34550937-34566908:+	chr4	+	34550937	34566908				GENCODE	akirin 2 [Source:MGI Symbol;Acc:MGI:1889364]	1397	TGGAGAACAGCCTGCTAGTTATGTTTCATGAATCGCGCTTTTTGCATTTGTGGGCTGCCT	NM_001007589	3134	3574.69	11.2834	12.1776	3190.06	2541.13	3670.81	3104.63	4934.25	2685.19	11.1694	11.1196	11.5611	11.7597	12.6809	12.0922
ENSMUST00000021018	0.0418841	0.565599	1.85851	down	ASMM10AP1B118074216V4	ENSMUSG00000020680	Taf15	protein_coding	Yes	chr11:83473092-83506743:+	chr11	+	83473092	83506743	Yes	Yes	Nucleus	GENCODE	TATA-box binding protein associated factor 15 [Source:MGI Symbol;Acc:MGI:1917689]	2068	CTACAGAGGTCGTGGGGGCAGAGGTGGAGACCGAGGTGGCTATGGTGGAGACAGAAGTGG	NM_027427	4000.47	4476.91	11.6133	12.5075	3229.78	3842.31	4929.32	4795.94	5671.34	2963.44	11.1871	11.688	11.9649	12.4021	12.8941	12.2263
ENSMUST00000190091	0.0323591	0.555727	1.85813	down	ASMM10AP1B107244032V4	ENSMUSG00000041476	Smpx	protein_coding	Yes	chrX:157698973-157752589:+	chrX	+	157698973	157752589				GENCODE	small muscle protein, X-linked [Source:MGI Symbol;Acc:MGI:1913356]	1087	AGTTCACATTGGATGCTTAGAATCAGGAGATGCATTTCGTTGACGTGTTTTTCCAAGGGA	NR_103722	64.7917	78.4033	5.57531	6.46916	78.3284	63.9699	52.0768	82.0499	65.2495	87.9105	5.81933	5.81321	5.09339	6.43431	6.24903	6.72415
uc007ljs.1	0.0189681	0.555727	1.85797	down	ASMM10AP1B100110920V4	OTTMUSG00000002180	OTTMUSG00000002180	protein_coding	Yes	chr11:99798186-99809892:+	chr11	+	99798186	99809892				knownGene	n/a	777	GTGTCAGAGGTGGAGGTTCTGGATGGGTTTACAAGAAGATAGGTTGGAAGGTTTGGAAGT		110.255	138.325	6.44142	7.33515	103.686	106.924	120.155	129.485	172.31	113.18	6.24264	6.58529	6.49634	7.1181	7.75717	7.13019
ENSMUST00000206151	0.00968751	0.555727	1.85711	down	ASMM10AP1B106652354V4	ENSMUSG00000075704	Txnrd2	protein_coding	Yes	chr16:18426445-18479070:+	chr16	+	18426445	18479070				GENCODE	thioredoxin reductase 2 [Source:MGI Symbol;Acc:MGI:1347023]	2874	CCTGGATCCAGGTGAGCAGGCTTGAGAAGAGAGTATGTAGTTATCGTCATGGGAGCCACC		25.0585	29.3882	4.06599	4.95905	25.916	21.5794	27.6802	24.0693	32.9076	31.1879	4.11144	4.18885	3.89769	4.61797	5.1585	5.10067
ENSMUST00000000388	0.00384805	0.555727	1.85348	down	ASMM10AP1B125048439V4	ENSMUSG00000000378	Ccm2	protein_coding	Yes	chr11:6546887-6596744:+	chr11	+	6546887	6596744			Cytoplasm	GENCODE	cerebral cavernous malformation 2 [Source:MGI Symbol;Acc:MGI:2384924]	1858	GGAGGAGGGCAAGAAGGGCAAGAAGCCTGGAATTGTGTCGCCATTTAAACGAGTATTCCT	NM_146014	561.37	659.939	8.83357	9.72381	584.358	474.109	625.642	843.593	641.009	495.214	8.75333	8.7413	9.0061	9.91514	9.75427	9.50202
ENSMUST00000041827	0.0333677	0.555727	1.85313	down	ASMM10AP1B100183370V4	ENSMUSG00000037451	Slc22a20	protein_coding	Yes	chr19:5970234-5986143:-	chr19	-	5970234	5986143				GENCODE	solute carrier family 22 (organic anion transporter), member 20 [Source:MGI Symbol;Acc:MGI:2685809]	1897	CCTCCAGGGACCCAAGGAGATCATGTTGTCCACTGCAATAAAAGCACTACTGTCCAGGGC	NM_198650	35.8489	43.6461	4.6544	5.54436	39.9824	29.1197	38.4447	33.8365	40.35	56.7519	4.78886	4.63906	4.53529	5.115	5.47677	6.04132
ENSMUST00000020049	0.033779	0.555727	1.85005	down	ASMM10AP1B125963868V4	ENSMUSG00000019897	Ccdc59	protein_coding	Yes	chr10:105841067-105847833:+	chr10	+	105841067	105847833		Yes		GENCODE	coiled-coil domain containing 59 [Source:MGI Symbol;Acc:MGI:1289302]	1813	ACCGCCAGGTGGTCACCAGCCACAGCCAGAAGAGCTGAACACAGGAAGTTCTGTGACTTT	NM_025602	4658.89	5075	11.8346	12.7222	4385.07	3673.24	5918.36	4709.22	6310.45	4205.34	11.6184	11.6391	12.2463	12.3787	13.0322	12.7557
ENSMUST00000165720	0.0200001	0.555727	1.84894	down	ASMM10AP1B104708814V4	ENSMUSG00000033813	Tcea1	protein_coding	Yes	chr1:4858038-4897909:+	chr1	+	4858038	4897909		Yes		GENCODE	transcription elongation factor A (SII) 1 [Source:MGI Symbol;Acc:MGI:1196624]	2854	AGCCAGCTTCACTTGAATCTCTTCTTCCAGACGCAGCAGGCTGGCGCATTGGATTTGCTG	NM_001159751	67.2271	82.744	5.65407	6.54077	59.2071	55.3175	87.1567	94.6747	89.9623	63.595	5.39215	5.59922	5.97084	6.64848	6.7577	6.21612
ENSMUST00000023769	0.0313211	0.555727	1.8478	down	ASMM10AP1B102857691V4	ENSMUSG00000023027	Atf1	protein_coding	Yes	chr15:100227819-100261244:+	chr15	+	100227819	100261244		Yes		GENCODE	activating transcription factor 1 [Source:MGI Symbol;Acc:MGI:1298366]	2365	TGATGGAGGGAGAATGGAGATGACCTGCAGGAAGCTACTGTCTCAATTGGAAGCTCCGAA	NM_007497	2364.91	2705	10.8922	11.778	2525.09	1912.6	2657.04	2417.13	3677.85	2020.02	10.8634	10.7307	11.0825	11.4078	12.2602	11.6661
ENSMUST00000196296	0.0268616	0.555727	1.84619	down	ASMM10AP1B102387902V4	ENSMUSG00000038276	Asic3	protein_coding	Yes	chr5:24413712-24417746:+	chr5	+	24413712	24417746				GENCODE	acid-sensing (proton-gated) ion channel 3 [Source:MGI Symbol;Acc:MGI:2159339]	1593	GCTGGATGTACAGCAGGAGGAGTATCTGCCCATCTGGAAGGACATGGAAGAGACCCCATT	NM_183000	39.9144	48.7775	4.83364	5.71819	42.8164	36.1777	40.7492	41.9162	41.6663	62.75	4.89148	4.96334	4.64611	5.43308	5.52543	6.19607
ENSMUST00000017891	0.00133032	0.555727	1.84304	down	ASMM10AP1B113208323V4	ENSMUSG00000017747	Ghdc	protein_coding	Yes	chr11:100766032-100770957:-	chr11	-	100766032	100770957				GENCODE	GH3 domain containing [Source:MGI Symbol;Acc:MGI:1931556]	2462	TTAAAGTCATCACTTCAACTTTCAGGACTGCGACCAGACACACTGAGGGACCCTGAGGGG	NM_031871	16.0093	17.2829	3.2678	4.14989	15.4575	10.5701	22.0004	17.2617	16.1616	18.4253	3.29303	3.10436	3.40601	4.12502	4.04885	4.2758
ENSMUST00000034590	0.00651084	0.555727	1.84122	down	ASMM10AP1B104667983V4	ENSMUSG00000032085	Tagln	protein_coding	Yes	chr9:45929619-45936058:-	chr9	-	45929619	45936058				GENCODE	transgelin [Source:MGI Symbol;Acc:MGI:106012]	1595	ACCTCTATGAAGGTAAGGATATGGCAGCAGTGCAGAGGACTCTAATGGCTTTGGGCAGTT	NM_011526	33.4886	39.4143	4.52505	5.40571	39.0174	22.548	38.9005	42.4181	41.9315	33.8934	4.75184	4.26137	4.56193	5.45171	5.53521	5.2302
ENSMUST00000020270	0.0206342	0.555727	1.83885	down	ASMM10AP1B118042889V4	ENSMUSG00000020076	Ddx50	protein_coding	Yes	chr10:62616015-62651218:-	chr10	-	62616015	62651218			Nucleus	GENCODE	DEAD (Asp-Glu-Ala-Asp) box polypeptide 50 [Source:MGI Symbol;Acc:MGI:2182303]	2535	AGAGTCCGAGAGCCAGAGGAAGGAGCGGCAAAAGAGTGATAGAAGGAAGTCAAGGCACCA	NM_053183	610.951	730.596	8.96158	9.84038	655.603	612.745	564.506	1046.01	526.682	619.094	8.92625	9.11233	8.84615	10.2235	9.45007	9.84759
ENSMUST00000115859	0.0456726	0.568793	1.83749	down	ASMM10AP1B117988228V4	ENSMUSG00000005983	1700037C18Rik	protein_coding	Yes	chr16:3904303-3908689:-	chr16	-	3904303	3908689				GENCODE	RIKEN cDNA 1700037C18 gene [Source:MGI Symbol;Acc:MGI:1920511]	2592	GAGAGGAGAGCTGTGCCAGGAAGGGTGGGCGATAAGGAAAATGGATGCAGTGAGCTGGGC	NM_028484	1247.47	1364.35	9.96696	10.8447	1404.42	1482.67	855.326	1325.02	1486.7	1281.32	10.0337	10.3961	9.47103	10.5529	11.0086	10.9726
ENSMUST00000020755	0.028518	0.555727	1.83731	down	ASMM10AP1B103586889V4	ENSMUSG00000020463	Ppp4r3b	protein_coding	Yes	chr11:29172890-29220797:+	chr11	+	29172890	29220797			Exosome	GENCODE	protein phosphatase 4 regulatory subunit 3B [Source:MGI Symbol;Acc:MGI:2144474]	5125	CCTGCTGGAAGAGGAAGAGAAAGGCAGAGAGTCGGGTTACAAGATGGCGGATCTGTAGTA	NM_001363358	355.835	401.711	8.13436	9.01196	402.483	409.855	255.167	420.19	407.871	377.073	8.2176	8.5253	7.66019	8.87888	9.08652	9.07047
ENSMUST00000067543	0.0464249	0.568793	1.83696	down	ASMM10AP1B100190785V4	ENSMUSG00000032501	Trib1	protein_coding	Yes	chr15:59648350-59657099:+	chr15	+	59648350	59657099				GENCODE	tribbles pseudokinase 1 [Source:MGI Symbol;Acc:MGI:2443397]	4330	GGCTTTCTGATACTGTGGAAGCTGAGACAGGTACATCAAGAGTTCAAGACCAGCTTGGGC	NM_144549	48.6334	58.5377	5.1322	6.00953	59.2957	42.5943	44.0102	45.3595	73.2284	57.0251	5.39449	5.20573	4.79639	5.55488	6.4263	6.0474
ENSMUST00000114159	0.0087143	0.555727	1.83689	down	ASMM10AP1B100061980V4	ENSMUSG00000026932	Nacc2	protein_coding	Yes	chr2:26055535-26092177:-	chr2	-	26055535	26092177		Yes		GENCODE	nucleus accumbens associated 2, BEN and BTB (POZ) domain containing [Source:MGI Symbol;Acc:MGI:1915241]	6675	TCTGGCACCAACGCGCCACTGTTTTTAAAGCTGGGGCTGGGAGCTGGCATTTACTTCAGC	NM_001037098	212.209	250.416	7.40665	8.28392	247.649	200.058	188.92	231.569	264.928	254.751	7.51759	7.49503	7.20733	7.97684	8.43712	8.43779
ENSMUST00000075304	0.0317886	0.555727	1.82928	down	ASMM10AP1B113679650V4	ENSMUSG00000041488	Stx3	protein_coding	No	chr19:11775118-11818811:-	chr19	-	11775118	11818811				GENCODE	syntaxin 3 [Source:MGI Symbol;Acc:MGI:103077]	2430	TCTCTGCACCGATCCCAGAGCCAAAAACCAAAGATGACCTTGAACAGCTCACAACTGAGA	NM_001286543	43.7883	52.6032	4.97491	5.84619	35.9769	38.8757	56.5123	48.282	65.0112	44.5164	4.62252	5.06999	5.23222	5.64282	6.24236	5.65339
ENSMUST00000045593	0.0246794	0.555727	1.82756	down	ASMM10AP1B112842182V4	ENSMUSG00000039206	Daglb	protein_coding	Yes	chr5:143464584-143505942:+	chr5	+	143464584	143505942				GENCODE	diacylglycerol lipase, beta [Source:MGI Symbol;Acc:MGI:2442032]	4651	TAAGCCGAAGTACAAGATCTTGCTGCATGGCTGTTGGTACGGACTGTTCGGAGGAAGCCC	NM_144915	99.7364	121.346	6.2741	7.14402	113.332	93.6579	92.2191	100.933	147.599	115.506	6.36929	6.38661	6.0664	6.74551	7.5243	7.16224
ENSMUST00000159335	0.0241841	0.555727	1.8257	down	ASMM10AP1B115511597V4	ENSMUSG00000089862	Umad1	protein_coding	No	chr6:8259288-8459470:+	chr6	+	8259288	8459470				GENCODE	UMAP1-MVP12 associated (UMA) domain containing 1 [Source:MGI Symbol;Acc:MGI:3840148]	2615	CCCGATTCTGCATGACTACTTTGCATCTGGGAAAAGTACCATCCTCATCACCCACCGTGT		61.9765	74.848	5.5278	6.39625	63.9342	48.555	73.4404	60.0667	90.1536	74.3236	5.50444	5.39923	5.67975	5.96563	6.76054	6.46259
ENSMUST00000070524	0.0118846	0.555727	1.82532	down	ASMM10AP1B100066322V4	ENSMUSG00000056429	Tgoln1	protein_coding	Yes	chr6:72608432-72617000:-	chr6	-	72608432	72617000				GENCODE	trans-golgi network protein [Source:MGI Symbol;Acc:MGI:105080]	5013	GAGCTTCTGTAAATGGAATCATAGCATAGTTTCATGTCATTATTGAACAGAAATCAATAA	NM_009443	21204.2	24371.8	14.0456	14.9137	21403.9	18241.3	23967.6	26379.2	31158.3	15577.9	13.8753	13.9054	14.3561	14.8902	15.1376	14.7134
ENSMUST00000101495	0.0296664	0.555727	1.82532	down	ASMM10AP1B114678746V4	ENSMUSG00000073130	Gm1141	protein_coding	Yes	chrX:71932438-71940870:+	chrX	+	71932438	71940870				GENCODE	predicted gene 1141 [Source:MGI Symbol;Acc:MGI:2685987]	2147	ACAAAGTGAGATGCATAGACGTTGGGAGACTCCTGTTGATCATGCTCCTCCACTTCTGCA	NR_027801	156.938	189.189	6.9612	7.82935	182.462	132.27	156.08	165.759	164.245	237.562	7.07425	6.90078	6.90857	7.4788	7.68111	8.32814
ENSMUST00000005108	0.0161204	0.555727	1.82453	down	ASMM10AP1B101418736V4	ENSMUSG00000030180	Kdm5a	protein_coding	Yes	chr6:120364124-120444574:+	chr6	+	120364124	120444574	Yes	Yes	Nucleus	GENCODE	lysine (K)-specific demethylase 5A [Source:MGI Symbol;Acc:MGI:2136980]	10944	GCTGTGTGTGCAGCCCAAAACTGCCAAAGGCCGTGTAAGGACAAGGTAGACTGGGTACAG	NM_145997	1231.86	1398.23	9.96651	10.834	1432.21	1299.43	963.954	1654.24	1537.06	1003.39	10.0635	10.2001	9.63592	10.8639	11.0509	10.5872
ENSMUST00000058162	0.0377067	0.558318	1.82126	down	ASMM10AP1B100184773V4	ENSMUSG00000051510	Mafg	protein_coding	Yes	chr11:120625117-120633600:-	chr11	-	120625117	120633600		Yes	Nucleus	GENCODE	v-maf musculoaponeurotic fibrosarcoma oncogene family, protein G (avian) [Source:MGI Symbol;Acc:MGI:96911]	4923	ACCCGTGCCCTGCGCAGTATTTATTGCTAAATTATTGTCCAGGAGGGGCGGCACTGGGCC	NM_010756	5017.04	5232.58	11.917	12.7819	4072.93	4147.08	6831.11	5791.46	5356.06	4550.22	11.5038	11.8064	12.4406	12.6638	12.8113	12.8706
ENSMUST00000127896	0.00217847	0.555727	1.82092	down	ASMM10AP1B122856246V4	ENSMUSG00000036781	Rps27l	protein_coding	Yes	chr9:66946091-66949514:+	chr9	+	66946091	66949514				GENCODE	ribosomal protein S27-like [Source:MGI Symbol;Acc:MGI:1915191]	575	TCAACTGTGTTGTGCCAGCCCACAGGAGGAAAAGCCAGGCTCACAGAAGAGAGCTGTGAA	NM_001311101	11018	11862.7	13.0995	13.9642	11833.5	10877.6	10342.8	12087.2	12924.5	10576.3	13.0328	13.1854	13.0804	13.7539	13.9895	14.1491
ENSMUST00000029018	0.0399159	0.562724	1.81789	down	ASMM10AP1B122383603V4	ENSMUSG00000027514	Zbp1	protein_coding	Yes	chr2:173206612-173218923:-	chr2	-	173206612	173218923		Yes		GENCODE	Z-DNA binding protein 1 [Source:MGI Symbol;Acc:MGI:1927449]	1989	TGGGTATTTGTTTCCGGGATGGTAACAGCTGGTGCCTGCAGGTCCAAGCAGCCATTCTTG	NM_021394	12.8651	14.0471	2.96885	3.83112	12.7806	12.9967	12.818	12.0625	15.2057	14.873	2.98217	3.41704	2.50734	3.59823	3.95245	3.94268
ENSMUST00000032182	0.0149563	0.555727	1.81703	down	ASMM10AP1B103026740V4	ENSMUSG00000030094	Xpc	protein_coding	Yes	chr6:91489305-91515888:-	chr6	-	91489305	91515888		Yes		GENCODE	xeroderma pigmentosum, complementation group C [Source:MGI Symbol;Acc:MGI:103557]	3634	GGGAGAATGAACAGGCCATCATTGAAAAGAAGGAGAAGGAGAAAAAGGAAAAGCGGGCGC	NM_009531	913.774	1004.51	9.52939	10.391	1073.7	983.825	683.798	1076.27	1033.63	903.637	9.65866	9.79203	9.13748	10.2607	10.482	10.4302
ENSMUST00000020339	0.0101521	0.555727	1.81102	down	ASMM10AP1B100345683V4	ENSMUSG00000020130	Tbc1d15	protein_coding	Yes	chr10:115197872-115251467:-	chr10	-	115197872	115251467	Yes			GENCODE	TBC1 domain family, member 15 [Source:MGI Symbol;Acc:MGI:1913937]	3752	AGCAAACTGCTGATCGAGTCTCTTGAGAAATACGTGGTATTGTGTGAGTCACCACAAGAT	NM_025706	1156.31	1308.99	9.88099	10.7378	1280.51	941.901	1246.51	1461.9	1535.37	929.69	9.9034	9.73269	10.0069	10.6953	11.0493	10.4687
ENSMUST00000111171	0.0177781	0.555727	1.80743	down	ASMM10AP1B100185085V4	ENSMUSG00000053293	Pom121	protein_coding	Yes	chr5:135376141-135394546:-	chr5	-	135376141	135394546				GENCODE	nuclear pore membrane protein 121 [Source:MGI Symbol;Acc:MGI:2137624]	5580	GTATGAATGTGAGATTGTTCTTGCTTATGTCATTAAAAATAAAACTGTGATCTGTCATAG	NM_148932	15129.6	16493.2	13.5146	14.3685	19231.8	15353.5	10803.5	17754.6	20468.5	11256.6	13.7319	13.6688	13.143	14.2904	14.597	14.2181
ENSMUST00000193398	0.0301794	0.555727	1.80457	down	ASMM10AP1B103778328V4	ENSMUSG00000028069	Gpatch4	protein_coding	Yes	chr3:88043128-88055976:+	chr3	+	88043128	88055976			Nucleus	GENCODE	G patch domain containing 4 [Source:MGI Symbol;Acc:MGI:1913864]	2210	TCCATGTGAAGCAGTTAATAGCAGGTTCGTGAGGATAGTGCCATGTTTTCCCTGGTGAGA	NM_001286857	397.91	459.762	8.33822	9.18988	403.48	389.239	401.011	474.862	348.568	555.855	8.22129	8.45323	8.34015	9.0556	8.84002	9.67404
ENSMUST00000207484	0.007132	0.555727	1.80148	down	ASMM10AP1B100039525V4	ENSMUSG00000039361	Picalm	protein_coding	Yes	chr7:90130215-90213465:+	chr7	+	90130215	90213465	Yes	Yes	Nucleus	GENCODE	phosphatidylinositol binding clathrin assembly protein [Source:MGI Symbol;Acc:MGI:2385902]	8209	GCTGGAAAAACAAAACTAGAAATGCTGGAAATTACTATGATGTTTTGTTTAAAAGGATTG	NM_146194	91.7194	107.904	6.12636	6.97554	106.806	65.6541	102.698	105.295	115.364	103.053	6.28256	5.85221	6.24431	6.81076	7.14203	6.97384
ENSMUST00000107276	0.00580268	0.555727	1.80139	down	ASMM10AP1B100050502V4	ENSMUSG00000078655	Gm10972	protein_coding	Yes	chr3:94643112-94643600:+	chr3	+	94643112	94643600				GENCODE	predicted gene 10972 [Source:MGI Symbol;Acc:MGI:3779183]	81	ACAGTTATTCAAATCAAGCCAGAAGAGGAGACTGCACAGAAGAAAAAGACTTACAGTTTA		1735.17	1909.45	10.4703	11.3194	1928.95	1669.73	1606.84	1852.81	2097.45	1778.1	10.4925	10.5464	10.3719	11.0211	11.4843	11.4527
ENSMUST00000179857	0.0147048	0.555727	1.80134	down	ASMM10AP1B104262949V4	ENSMUSG00000093904	Tomm20	protein_coding	Yes	chr8:126930667-126945840:-	chr8	-	126930667	126945840			Exosome	GENCODE	translocase of outer mitochondrial membrane 20 [Source:MGI Symbol;Acc:MGI:1915202]	4902	GCTGAAGATGATGTGGAATGAGCCAGATACCAACAAGATAAAATCTCAGTAAAATAATTT	NM_024214	43975.4	51906	15.1172	15.9663	45755.2	39201	46970	43164.7	71807.1	40746.2	15.0022	15.0022	15.3473	15.6318	16.199	16.068
ENSMUST00000069285	0.0453971	0.568793	1.80122	down	ASMM10AP1B116899220V4	ENSMUSG00000041488	Stx3	protein_coding	Yes	chr19:11777485-11818942:-	chr19	-	11777485	11818942				GENCODE	syntaxin 3 [Source:MGI Symbol;Acc:MGI:103077]	2810	GGGCTGCTGCACTGAAATAACCAGCTTTCACTCCAGCTTGGCCTGACCACTCTTGTCTCC	NM_152220	174.29	208.351	7.11421	7.96319	189.09	136.335	197.444	170.601	273.138	181.313	7.12604	6.94273	7.27387	7.52225	8.48179	7.88552
ENSMUST00000034351	0.00576667	0.555727	1.80033	down	ASMM10AP1B113516960V4	ENSMUSG00000031880	Rrad	protein_coding	Yes	chr8:104628070-104631327:-	chr8	-	104628070	104631327				GENCODE	Ras-related associated with diabetes [Source:MGI Symbol;Acc:MGI:1930943]	1577	TGGAGAAGAAGCGTCACTATTGGTCTATGACATTTGGGAACAGGATGGGGGCTGCTGGCT	NM_019662	117.598	143.955	6.53305	7.38131	127.576	102.733	122.486	187.557	113.665	130.642	6.54474	6.52429	6.53013	7.665	7.12074	7.35819
ENSMUST00000073942	0.0479983	0.572843	1.79939	down	ASMM10AP1B108787155V4	ENSMUSG00000038085	Cnbd2	protein_coding	No	chr2:156312592-156357102:+	chr2	+	156312592	156357102				GENCODE	cyclic nucleotide binding domain containing 2 [Source:MGI Symbol;Acc:MGI:1918123]	1758	ATTCATGACAATGGGTTTCTCTGTGTAGCCCTGGCTGTCCTGGTGAAAGACCCCCGAGGT	NM_001316755	2521.46	2670.82	10.9624	11.8099	2103.61	2025.25	3435.54	2908.21	2356.05	2748.2	10.617	10.8103	11.4599	11.6597	11.6406	12.1294
ENSMUST00000178258	0.0417262	0.565599	1.7991	down	ASMM10AP1B105060609V4	ENSMUSG00000094053	Scgb2b7	protein_coding	Yes	chr7:31703779-31705757:-	chr7	-	31703779	31705757				GENCODE	secretoglobin, family 2B, member 7 [Source:MGI Symbol;Acc:MGI:3782864]	520	AGCTTCCAGACAACAGAAGCATGTTTTCCTTTCTTTGAAGCCTATGCAAGTGTTCTCTCA	NM_001198871	184.128	218.436	7.20278	8.05005	197.209	187.861	167.314	195.155	182.982	277.169	7.18844	7.40327	7.01663	7.72367	7.85398	8.57251
ENSMUST00000110721	0.0110459	0.555727	1.79622	down	ASMM10AP1B102636368V4	ENSMUSG00000079110	Capn3	protein_coding	No	chr2:120463579-120504913:+	chr2	+	120463579	120504913				GENCODE	calpain 3 [Source:MGI Symbol;Acc:MGI:107437]	2898	AGAGACCTCCGGAAATTTGTGAGAATCCCCGGTTTATCATTGGTGGAGCCAACAGGACTG	NM_001177799	22.7698	25.6338	3.90356	4.74852	20.1042	18.0145	30.1906	21.7922	25.5935	29.5157	3.71822	3.91738	4.07509	4.4658	4.76699	5.01278
ENSMUST00000100484	0.00250625	0.555727	1.79471	down	ASMM10AP1B107551500V4	ENSMUSG00000016554	Eif3d	protein_coding	Yes	chr15:77958998-77970813:-	chr15	-	77958998	77970813				GENCODE	eukaryotic translation initiation factor 3, subunit D [Source:MGI Symbol;Acc:MGI:1933181]	1899	GGAAGAGGAAGAGGAAGAAACTTAAATGAGTTGGCCTGGCGCCTGCGTGTGTTGCACCCA	NM_018749	16844.7	18232.5	13.7086	14.5523	18067.9	16150.1	16316.2	18065	21331.2	15301.3	13.6193	13.7427	13.7637	14.3199	14.6535	14.6835
ENSMUST00000165594	0.0453016	0.568793	1.79178	down	ASMM10AP1B128150917V4	ENSMUSG00000001833	Sept7	protein_coding	Yes	chr9:25252451-25308566:+	chr9	+	25252451	25308566	Yes		Pseudopodium	GENCODE	septin 7 [Source:MGI Symbol;Acc:MGI:1335094]	2516	ACGCCGGGCGGCTACGCTGCGGAATCGGCGTAGGTGGTTTTGGAGAATCCGCCGGCTGCG	NM_009859	13.6642	14.1807	3.00006	3.84145	18.1037	7.88394	15.0048	12.6948	15.968	13.8794	3.54519	2.76949	2.6855	3.66688	4.02716	3.8303
ENSMUST00000194918	0.0314946	0.555727	1.79142	down	ASMM10AP1B106152239V4	ENSMUSG00000026645	Olah	protein_coding	Yes	chr2:3341987-3397210:-	chr2	-	3341987	3397210				GENCODE	oleoyl-ACP hydrolase [Source:MGI Symbol;Acc:MGI:2139018]	1764	CTGGAGGCAAAGACTGAAAAAGAGATCGCAGAGGAGTCCTGCTTAAAGGCTTTCCGTGCC		15.7705	16.9629	3.26174	4.10285	14.758	14.1093	18.4441	12.9617	17.9462	19.9807	3.21062	3.54529	3.02932	3.69644	4.21098	4.40112
ENSMUST00000173055	0.0196852	0.555727	1.79065	down	ASMM10AP1B100186265V4	ENSMUSG00000092244	Esp34	protein_coding	No	chr17:38554192-38560621:+	chr17	+	38554192	38560621				GENCODE	exocrine gland secreted peptide 34 [Source:MGI Symbol;Acc:MGI:5141875]	1413	TTTTGAACAGACTCACTTTTTGGGCTCTCTTGTTTTCATCCATCTCCCTTGAGCATATTA		2030.92	2190.19	10.6858	11.5263	2300.63	2021.53	1770.59	2138.58	2029.89	2402.09	10.7413	10.8079	10.5081	11.23	11.4317	11.917
ENSMUST00000037099	0.0132234	0.555727	1.78814	down	ASMM10AP1B100124540V4	ENSMUSG00000037242	Clic4	protein_coding	Yes	chr4:135213969-135272814:-	chr4	-	135213969	135272814	Yes			GENCODE	chloride intracellular channel 4 (mitochondrial) [Source:MGI Symbol;Acc:MGI:1352754]	4119	GCTCATTACAAAATGCTTGCGTTTTCTTTTCTCTGGAACATCAACACCAGTGTATTGCTG	NM_013885	43692.7	50199.3	15.1166	15.9551	46347.8	35046.1	49684.3	49559.5	59215	41823.5	15.0226	14.8596	15.4676	15.8181	15.9605	16.0866
ENSMUST00000090782	0.00725818	0.555727	1.78728	down	ASMM10AP1B100152194V4	ENSMUSG00000068855	Hist2h2ac	protein_coding	Yes	chr3:96220361-96220880:-	chr3	-	96220361	96220880				GENCODE	histone cluster 2, H2ac [Source:MGI Symbol;Acc:MGI:2448316]	520	GCCACCAAATCTTTTACAAAGGAGCTAGCTAACGCGCCAGTTTGTGACCAGCCCTTTGGA	NM_175662	16.4598	17.3224	3.30517	4.14293	18.6002	10.5704	20.2089	19.1807	15.7324	17.0543	3.59071	3.10447	3.22032	4.27592	4.00596	4.14693
ENSMUST00000170651	0.00678352	0.555727	1.78023	down	ASMM10AP1B114360721V4	ENSMUSG00000033826	Dnah8	protein_coding	Yes	chr17:30624354-30875264:+	chr17	+	30624354	30875264				GENCODE	dynein, axonemal, heavy chain 8 [Source:MGI Symbol;Acc:MGI:107714]	14583	GCCCCCAGCGGAAGGCGTGTATATTTACGGGCTGTATATGGATGGAGCATCCTGGGACAG	NM_013811	12.0251	12.7532	2.8336	3.66566	10.6414	8.29372	17.1402	15.594	11.461	11.2048	2.76697	2.82447	2.90936	3.97836	3.51905	3.49957
ENSMUST00000168162	0.0394461	0.561826	1.77479	down	ASMM10AP1B127798655V4	ENSMUSG00000029231	Pdgfra	protein_coding	Yes	chr5:75155899-75198201:+	chr5	+	75155899	75198201			Nucleus	GENCODE	platelet derived growth factor receptor, alpha polypeptide [Source:MGI Symbol;Acc:MGI:97530]	6834	GGGACCCGGAGCCTGAGCTTTGAGCGACGCCGGAGCCAGCGGGTCTCAGGAGCTATGGGG	NM_001083316	11.1094	12.069	2.72789	3.55554	10.2423	7.3011	15.7849	14.4232	13.7006	8.08311	2.72188	2.69039	2.77141	3.86254	3.79453	3.00953
ENSMUST00000030003	0.0127824	0.555727	1.77393	down	ASMM10AP1B108616948V4	ENSMUSG00000028322	Exosc3	protein_coding	Yes	chr4:45316613-45320629:-	chr4	-	45316613	45320629				GENCODE	exosome component 3 [Source:MGI Symbol;Acc:MGI:1913612]	1077	GAAGTAGATACCGGAAGCTGCGATGGTGACGCCTGCCATGGCTGAAGTACTGTCCGCGGG	NM_025513	15.683	16.5704	3.25726	4.08421	14.5257	14.5867	17.9366	16.8246	17.7388	15.1477	3.1841	3.60282	2.98486	4.08633	4.19347	3.97283
ENSMUST00000208667	0.0385726	0.559333	1.77364	down	ASMM10AP1B118756258V4	ENSMUSG00000109520	Olfr1493-ps1	protein_coding	Yes	chr19:13723278-13727983:+	chr19	+	13723278	13727983				GENCODE	olfactory receptor 1493, pseudogene 1 [Source:MGI Symbol;Acc:MGI:3031327]	1828	ACCTGATTAGAAAGGAGAATATTTGTGGTTTCAATGACCTGGGAGAACCACTCAGTGTTG		19.0406	20.6736	3.56992	4.39663	20.2069	12.3549	24.5602	15.9629	19.34	26.7179	3.7263	3.34445	3.639	4.01047	4.32391	4.85551
ENSMUST00000003207	0.0378924	0.558768	1.77054	down	ASMM10AP1B109123570V4	ENSMUSG00000003123	Lipe	protein_coding	Yes	chr7:25379527-25396379:-	chr7	-	25379527	25396379				GENCODE	lipase, hormone sensitive [Source:MGI Symbol;Acc:MGI:96790]	3613	GGCCTTTTAAAAATAGGGAGTGTGTTTTCCCAGCAGATGGCAGCACTGAACTAAAGTTGC	NM_010719	159.276	191.202	6.99388	7.81807	172.915	150.612	154.301	219.863	129.811	223.934	7.00053	7.09034	6.89076	7.90099	7.32562	8.2276
ENSMUST00000214152	0.0473177	0.570717	1.76867	down	ASMM10AP1B104098057V4	ENSMUSG00000048080	Olfr731	protein_coding	Yes	chr14:50233531-50241866:-	chr14	-	50233531	50241866				GENCODE	olfactory receptor 731 [Source:MGI Symbol;Acc:MGI:3030565]	5572	TGCATAGCTGAGCAGAGTCTACAGGTAGATGGAGAGGCTTAACCATTCCAGAGTGCCGGA		26.6766	29.147	4.13371	4.95638	29.6752	26.4446	23.9101	27.4453	29.417	30.5786	4.32476	4.49536	3.58102	4.8135	4.98638	5.06925
ENSMUST00000112932	0.00287094	0.555727	1.76851	down	ASMM10AP1B119493670V4	ENSMUSG00000066798	Zbtb6	protein_coding	Yes	chr2:37425503-37443171:-	chr2	-	37425503	37443171		Yes		GENCODE	zinc finger and BTB domain containing 6 [Source:MGI Symbol;Acc:MGI:2442998]	5077	GGCAAGGCCTTCAGTGCCAACCGCGAGTCTACTCGGAAAAAGAGAGGAAGAAAGAGCATC		33.7581	39.2584	4.56634	5.38887	32.4103	28.8132	40.0507	47.494	35.7597	34.5216	4.4615	4.62108	4.61645	5.61803	5.2897	5.2589
ENSMUST00000165738	0.0317389	0.555727	1.76625	down	ASMM10AP1B122703278V4	ENSMUSG00000063268	Parp10	protein_coding	Yes	chr15:76233003-76243420:-	chr15	-	76233003	76243420			Cytoplasm	GENCODE	poly (ADP-ribose) polymerase family, member 10 [Source:MGI Symbol;Acc:MGI:3712326]	3367	TTCTCCTCCCATGTGTTGCCGCCCAGGACTCTGATGGCAGAGGTGGAGGCAGGGGCAGCC	NM_001163576	944.577	1048.15	9.59388	10.4146	933.88	809.116	1090.73	1060.42	1342.63	741.399	9.45111	9.51623	9.8143	10.2395	10.8658	10.1384
ENSMUST00000034173	0.0139843	0.555727	1.76618	down	ASMM10AP1B105806544V4	ENSMUSG00000061959	Ces1e	protein_coding	Yes	chr8:93201218-93229619:-	chr8	-	93201218	93229619				GENCODE	carboxylesterase 1E [Source:MGI Symbol;Acc:MGI:95432]	2073	ACTGCCGACAGAACACACTGAGCTGTGAATGGGAGACTCTGTCAGCCTCACCCTCAGGGG	NM_133660	82.5122	98.0823	5.99403	6.81466	83.3813	76.3935	87.7618	95.8627	80.7559	117.628	5.91216	6.08699	5.98293	6.66796	6.58457	7.19146
ENSMUST00000032998	0.0147718	0.555727	1.76525	down	ASMM10AP1B101447751V4	ENSMUSG00000030744	Rps3	protein_coding	Yes	chr7:99477896-99483738:-	chr7	-	99477896	99483738		Yes		GENCODE	ribosomal protein S3 [Source:MGI Symbol;Acc:MGI:1350917]	1908	TAAAATAAAGACATTTAATAAAATCTTGAACAAAGACAAGGCCTGACTGGATTGTGTCCA	NM_012052	10039.2	10757.7	12.9669	13.7868	10383.3	9312.17	10422	9903.43	14037.6	8331.99	12.8331	12.9682	13.0993	13.4619	14.0999	13.7985
ENSMUST00000112479	0.0163286	0.555727	1.76181	down	ASMM10AP1B101270364V4	ENSMUSG00000023249	Parp3	protein_coding	Yes	chr9:106470989-106476669:-	chr9	-	106470989	106476669				GENCODE	poly (ADP-ribose) polymerase family, member 3 [Source:MGI Symbol;Acc:MGI:1891258]	2030	TGGGAAATCCCTACCAAAAACTAGCTGAAGGCTCACGAAGGGTCGCTAGATGGGATCCCA	NM_001311150	15.3289	16.1043	3.22515	4.0422	16.2552	13.4336	16.2979	15.5149	16.123	16.6749	3.37508	3.47318	2.82718	3.97108	4.04438	4.11115
ENSMUST00000167015	0.00888153	0.555727	1.7615	down	ASMM10AP1B108449279V4	ENSMUSG00000022185	Acin1	protein_coding	No	chr14:54642728-54653239:-	chr14	-	54642728	54653239				GENCODE	apoptotic chromatin condensation inducer 1 [Source:MGI Symbol;Acc:MGI:1891824]	1746	ACAGCAGAGCAGGTGAAGAGAAGGAGGAAGTGACCATGGACACCAGTGAAAACAGACCTG		348.697	391.234	8.13419	8.95099	326.29	288.542	431.258	463.675	383.69	326.337	7.91907	8.03152	8.45197	9.02232	8.98939	8.84126
ENSMUST00000088696	0.0101268	0.555727	1.75818	down	ASMM10AP1B119447531V4	ENSMUSG00000059142	Zfp945	protein_coding	Yes	chr17:22847482-22867105:-	chr17	-	22847482	22867105		Yes		GENCODE	zinc finger protein 945 [Source:MGI Symbol;Acc:MGI:2445132]	5683	AGAACCCTGGATGGTGAAGAGAGAGGAGACTATAGTAAAGAATCCAGAAACTTGGAAAAG	NM_001110254	1943.99	2061.18	10.6282	11.4423	2155.45	1915.58	1760.94	1994.09	2145.84	2043.6	10.6484	10.7342	10.5019	11.1287	11.5157	11.6824
ENSMUST00000071703	0.0498201	0.573329	1.75702	down	ASMM10AP1B112780965V4	ENSMUSG00000035248	Tut7	protein_coding	Yes	chr13:59771561-59823147:-	chr13	-	59771561	59823147		Yes	Nucleus	GENCODE	terminal uridylyl transferase 7 [Source:MGI Symbol;Acc:MGI:2387179]	5869	AGAGAAGGACACATTAAAAAGGAATGCCCACAGTTCAAAGGCTCTCCAGGCAGTGCTTTT	NM_153538	3338.33	3613.92	11.3866	12.1998	3206.31	3099.83	3708.85	3121.49	4946.49	2773.8	11.1752	11.4073	11.5774	11.7664	12.6904	12.1426
ENSMUST00000077772	0.0306015	0.555727	1.75248	down	ASMM10AP1B108146848V4	ENSMUSG00000056055	Sag	protein_coding	Yes	chr1:87803680-87845158:+	chr1	+	87803680	87845158				GENCODE	S-antigen, retina and pineal gland (arrestin) [Source:MGI Symbol;Acc:MGI:98227]	1719	CAGCAAAAGAAAGTGTTCAGGATGAAAATTTGGTTTTTGAAGAGTTTGCTCGCCAAAATC	NM_009118	37.6417	42.8713	4.7154	5.52481	45.7787	27.6234	39.523	40.4748	53.3743	34.7648	4.99749	4.55892	4.5898	5.37907	5.92513	5.27022
ENSMUST00000161029	0.0337079	0.555727	1.75246	down	ASMM10AP1B100050525V4	ENSMUSG00000090206	Tepp	protein_coding	Yes	chr8:95311515-95321329:+	chr8	+	95311515	95321329				GENCODE	testis, prostate and placenta expressed [Source:MGI Symbol;Acc:MGI:1920657]	968	CAATCAGGTTGCACTGGGCATTGTCTCTGTGATGCTCCTTAGCCTGCAGTTGCCTGGAAG	NM_199455	868.478	957.65	9.46618	10.2756	796.58	1043.85	765.004	1287.25	758.817	826.886	9.21772	9.8758	9.30502	10.5176	10.0018	10.3072
ENSMUST00000180270	0.0302979	0.555727	1.75221	down	ASMM10AP1B128802252V4	ENSMUSG00000093803	Ppp2r3d	protein_coding	No	chr9:124422622-124424154:-	chr9	-	124422622	124424154				GENCODE	protein phosphatase 2 (formerly 2A), regulatory subunit B'', delta [Source:MGI Symbol;Acc:MGI:1335093]	450	CTGAGAACGACGGGACCCAGGACGGTCCATGCCCACAGGAAGGAGGAGCCCCCGCCCCAG		74.9013	87.6463	5.82721	6.63639	86.2546	60.6757	77.7736	74.227	78.7999	109.912	5.96619	5.73813	5.77732	6.28236	6.54336	7.08344
ENSMUST00000055242	0.0324681	0.555727	1.75174	down	ASMM10AP1B122941920V4	ENSMUSG00000002981	Clptm1	protein_coding	Yes	chr7:19631571-19665033:-	chr7	-	19631571	19665033				GENCODE	cleft lip and palate associated transmembrane protein 1 [Source:MGI Symbol;Acc:MGI:1927155]	4143	AGCCTGGGCTATTTAACACCTTGTTTGAAAGAATAAAAAATGGAAAACACCATGGATGCA	NM_019649	806.984	851.651	9.32643	10.1352	718.823	601.11	1101.02	997.213	822.301	735.439	9.0648	9.08523	9.82925	10.1538	10.1246	10.1273
ENSMUST00000135502	0.0204855	0.555727	1.75035	down	ASMM10AP1B123776359V4	ENSMUSG00000000766	Oprm1	protein_coding	No	chr10:6788809-6979754:+	chr10	+	6788809	6979754				GENCODE	opioid receptor, mu 1 [Source:MGI Symbol;Acc:MGI:97441]	1363	CCTGCAAGAGTTGCATGGACAGGTGAGTGTGACCCGGACTCAGGTGACAAAATAAAAGGC		33.5267	37.9804	4.53813	5.34578	29.8263	24.9677	45.7861	38.4958	32.3452	43.1001	4.33333	4.41004	4.87102	5.30175	5.13238	5.6032
ENSMUST00000215587	0.0377045	0.558318	1.75008	down	ASMM10AP1B118548296V4	ENSMUSG00000043087	Olfr855	protein_coding	Yes	chr9:19582617-19586030:+	chr9	+	19582617	19586030				GENCODE	olfactory receptor 855 [Source:MGI Symbol;Acc:MGI:3030689]	1797	ACCAGTGAGGACATTATACGTGAGGTCTCAGACTGACAAGAAACATGGAGCCCCAAAACA		20.4934	22.1663	3.70735	4.51477	21.6416	18.7473	21.0914	20.7872	19.0401	26.6717	3.83049	3.97716	3.3144	4.39071	4.30055	4.85306
ENSMUST00000041208	0.035901	0.555727	1.7497	down	ASMM10AP1B124318182V4	ENSMUSG00000036678	Aaas	protein_coding	Yes	chr15:102338252-102350759:-	chr15	-	102338252	102350759				GENCODE	achalasia, adrenocortical insufficiency, alacrimia [Source:MGI Symbol;Acc:MGI:2443767]	1811	CAATTCAGACCCCAGATGGAGAGGAGAGACTCGGGGGAGAGGCCCACTCCATGGTGTGGG	NM_153416	700.257	744.376	9.13431	9.94141	824.296	768.738	507.736	724.93	795.189	713.009	9.26549	9.43975	8.69768	9.67915	10.073	10.0721
ENSMUST00000071526	0.00830009	0.555727	1.74776	down	ASMM10AP1B106539748V4	ENSMUSG00000055298	Ctsj	protein_coding	Yes	chr13:61000278-61005911:-	chr13	-	61000278	61005911				GENCODE	cathepsin J [Source:MGI Symbol;Acc:MGI:1349426]	1271	GGCTGATCAAGAACAGCTGGGGTGAAGAATGGGGCATGAATGGCTACATGCAGATTGCCA	NM_012007	4873.9	5006.26	11.8999	12.7055	4807.72	3982.11	5831.88	5912.72	4832.17	4273.89	11.7362	11.7412	12.2225	12.6904	12.6471	12.7789
ENSMUST00000070533	0.0197725	0.555727	1.74618	down	ASMM10AP1B109740047V4	ENSMUSG00000051951	Xkr4	protein_coding	Yes	chr1:3214482-3671498:-	chr1	-	3214482	3671498				GENCODE	X-linked Kx blood group related 4 [Source:MGI Symbol;Acc:MGI:3528744]	3634	GCAGCTCTGCATTATTGTACAGACTCACAGCTTACAGGCCCTCCAAGGTTTCACAGCAGC	NM_001011874	137.529	159.783	6.77687	7.58108	142.606	128.349	141.631	135.822	159.93	183.596	6.7151	6.85739	6.75813	7.18967	7.64639	7.90717
ENSMUST00000087026	0.030074	0.555727	1.7452	down	ASMM10AP1B115480538V4	ENSMUSG00000067148	Polr1c	protein_coding	Yes	chr17:46243920-46248054:-	chr17	-	46243920	46248054		Yes		GENCODE	polymerase (RNA) I polypeptide C [Source:MGI Symbol;Acc:MGI:103288]	1314	ACTGGATGCAGTTGAGATGGACTGAAGCTTACACACATACCTGGGAGGGCGTGGCTGCTC	NM_009085	8654.59	8992.53	12.7384	13.5418	9880.54	8679.31	7403.93	7639.06	11293.6	8044.94	12.7626	12.8717	12.5809	13.0853	13.7926	13.7474
ENSMUST00000001712	0.012992	0.555727	1.74478	down	ASMM10AP1B101149277V4	ENSMUSG00000020196	Cabin1	protein_coding	Yes	chr10:75646112-75764316:-	chr10	-	75646112	75764316				GENCODE	calcineurin binding protein 1 [Source:MGI Symbol;Acc:MGI:1298375]	7417	CCTCATTCAGGTCATCGACTGCAGCATGGCTGTGCAAGAGGAGCCCAAGGAACCCTATGT	NM_172549	16.1552	16.5813	3.27283	4.07587	17.1954	9.60302	21.6671	17.2051	18.4073	14.1314	3.46274	2.98179	3.37395	4.12124	4.25134	3.85502
ENSMUST00000030348	0.0010267	0.555727	1.74424	down	ASMM10AP1B101355181V4	ENSMUSG00000028609	Magoh	protein_coding	Yes	chr4:107879755-107887424:+	chr4	+	107879755	107887424				GENCODE	mago homolog, exon junction complex core component [Source:MGI Symbol;Acc:MGI:1330312]	692	ACGCCAACAACAGCAATTACAAAAATGACGTCATGATCAGGAAAGAGGCTTATGTGCATA	NM_001282737	2123.51	2261.81	10.7488	11.5513	2377.6	1968.98	2023.96	2478.93	2501.59	1804.93	10.787	10.768	10.6913	11.4481	11.7289	11.4771
ENSMUST00000209335	0.0421075	0.565777	1.74382	down	ASMM10AP1B128135083V4	ENSMUSG00000073795	6430531B16Rik	protein_coding	No	chr7:139972442-139978719:-	chr7	-	139972442	139978719				GENCODE	RIKEN cDNA 6430531B16 gene [Source:MGI Symbol;Acc:MGI:2685939]	898	AAAAGAAGGCAGGGACTCAATTGAAGGGCTCTGGGATCACCTGGTCAGCATCCAGCAGCA		72.8975	86.062	5.79477	6.59702	72.9091	62.4758	83.3077	68.4007	110.781	79.0037	5.70729	5.78003	5.89699	6.159	7.0793	6.55277
ENSMUST00000006293	0.00252188	0.555727	1.74025	down	ASMM10AP1B115591351V4	ENSMUSG00000006134	Crkl	protein_coding	Yes	chr16:17451987-17487434:+	chr16	+	17451987	17487434	Yes			GENCODE	v-crk avian sarcoma virus CT10 oncogene homolog-like [Source:MGI Symbol;Acc:MGI:104686]	5042	AAAGGGCGAGCTTCTAGTGATAATAGAAAAGCCTGAAGAGCAGTGGTGGAGTGCCCGCAA	NM_007764	204.028	235.252	7.35834	8.15764	205.366	184.062	222.655	297.253	209.329	199.174	7.24622	7.37413	7.45468	8.36048	8.07209	8.04035
ENSMUST00000229963	0.0252099	0.555727	1.73951	down	ASMM10AP1B114722056V4	ENSMUSG00000095241	Gm5478	protein_coding	Yes	chr15:101643020-101647380:-	chr15	-	101643020	101647380				GENCODE	predicted pseudogene 5478 [Source:MGI Symbol;Acc:MGI:3646318]	2158	ACCAGACTAAATATGAGGAGCTACAGGTCACAGCTGGCAGACATGGGGACAACCTGCGCA		19.9415	21.1047	3.64805	4.44673	18.0788	13.136	28.6095	17.4494	24.3167	21.548	3.54298	3.4324	3.96878	4.14169	4.68566	4.51285
ENSMUST00000062601	0.0218815	0.555727	1.7378	down	ASMM10AP1B123955209V4	ENSMUSG00000062006	Rpl34	protein_coding	Yes	chr3:130726831-130730337:-	chr3	-	130726831	130730337			Exosome	GENCODE	ribosomal protein L34 [Source:MGI Symbol;Acc:MGI:1915686]	624	AGATCAAACCCGGCTTCCGAAGCGGCACTCAGGATGGTCCAGCGTTTGACATACCGCCGT	NM_026724	4454.4	4632.45	11.7815	12.5788	5102.39	4292	3968.81	4249.13	5960.82	3687.41	11.8184	11.8548	11.6713	12.2211	12.9531	12.5621
ENSMUST00000068944	0.0133107	0.555727	1.73676	down	ASMM10AP1B108938947V4	ENSMUSG00000050721	Plekho2	protein_coding	Yes	chr9:65554384-65580040:-	chr9	-	65554384	65580040				GENCODE	pleckstrin homology domain containing, family O member 2 [Source:MGI Symbol;Acc:MGI:2143132]	3273	TATCCTGCTGCGATCCCCAGGGAACAAGGTCAGTGACATCAAATTCCAGGCCCCCAGTGG	NM_153119	143.518	163.559	6.80683	7.60323	152.424	100.574	177.556	189.369	159.304	142.003	6.81475	6.4931	7.11264	7.67947	7.64061	7.48962
ENSMUST00000020640	0.00679796	0.555727	1.73672	down	ASMM10AP1B105192965V4	ENSMUSG00000020372	Rack1	protein_coding	Yes	chr11:48800360-48806434:+	chr11	+	48800360	48806434				GENCODE	receptor for activated C kinase 1 [Source:MGI Symbol;Acc:MGI:101849]	1447	TGAAACTGGCTTCTATATGTGAGTCCTGGAAGCTGAGTCCCTGGTTCTACTGCAAGAGCA	NM_008143	932.451	1003.88	9.58102	10.3774	895.444	885.771	1016.14	1076.89	1137.27	797.47	9.38523	9.64729	9.71054	10.262	10.6149	10.2553
ENSMUST00000023884	0.0151261	0.555727	1.73669	down	ASMM10AP1B114089672V4	ENSMUSG00000023120	Gm853	protein_coding	Yes	chr4:130209109-130222401:-	chr4	-	130209109	130222401				GENCODE	predicted gene 853 [Source:MGI Symbol;Acc:MGI:2685699]	2314	TGGCTTCCCGATCGCAACTGTCTATGATGCCATGAGCCCCCAACTCAGGAGCCTACTGGA	NM_001034872	59.0832	67.7529	5.45392	6.25025	66.2131	51.9227	59.1139	57.3454	70.4156	75.4976	5.5565	5.49658	5.30867	5.89561	6.36957	6.48557
ENSMUST00000099274	0.0492537	0.572843	1.73391	down	ASMM10AP1B100050341V4	ENSMUSG00000074746	Pdzd8	protein_coding	Yes	chr19:59296084-59345780:-	chr19	-	59296084	59345780	Yes			GENCODE	PDZ domain containing 8 [Source:MGI Symbol;Acc:MGI:2677270]	7076	CTTGCCTGATGCCTGCAAACACAGAGAATGCTTTTTAATTAAATACTTACAGCCAAAACA	NM_001033222	4681.47	4676.29	11.8159	12.6099	3921.68	3645.4	6477.33	5506.06	4537.94	3984.87	11.4444	11.634	12.3693	12.5962	12.5538	12.6797
ENSMUST00000232827	0.0494683	0.572843	1.73336	down	ASMM10AP1B111984241V4	ENSMUSG00000035868	Zfp983	protein_coding	Yes	chr17:21650624-21664966:+	chr17	+	21650624	21664966				GENCODE	zinc finger protein 983 [Source:MGI Symbol;Acc:MGI:1920479]	4354	AGGTGGAGAGGGAGGAGACAGTACCTAAGGATCCAGGCTTGGGCTTTAAAACCTTCATCA	NM_001166497	943.824	1028.68	9.59391	10.3875	1114.52	893.587	823.366	931	1400.21	754.829	9.70831	9.65927	9.41416	10.0675	10.9238	10.1711
ENSMUST00000119078	0.00639335	0.555727	1.73143	down	ASMM10AP1B110939479V4	ENSMUSG00000025409	Mbd6	protein_coding	No	chr10:127281956-127289018:-	chr10	-	127281956	127289018		Yes		GENCODE	methyl-CpG binding domain protein 6 [Source:MGI Symbol;Acc:MGI:106378]	4287	TGGCCCCGGCTTTAGACTGGATCCCACAATGTTTGCAGAGATGTTCAGGCACAGGGGAGC	NM_001347171	74.4597	85.5985	5.81807	6.61003	85.8203	60.5301	77.0287	81.1187	97.0297	78.6472	5.95798	5.73509	5.76113	6.4175	6.86815	6.54444
ENSMUST00000044165	0.0494232	0.572843	1.73136	down	ASMM10AP1B105602386V4	ENSMUSG00000039115	Itga9	protein_coding	Yes	chr9:118606690-118901003:+	chr9	+	118606690	118901003				GENCODE	integrin alpha 9 [Source:MGI Symbol;Acc:MGI:104756]	7020	GGGGGCATTGATATGGATGGAAATGGCTATCCTGATGTCACCATCGGAGCCTTCCTGTCC	NM_133721	22.131	23.6212	3.82109	4.61299	26.6833	16.7859	22.9239	18.1472	25.7404	26.9761	4.15791	3.80826	3.49709	4.19569	4.77502	4.86827
ENSMUST00000166277	0.0113074	0.555727	1.72824	down	ASMM10AP1B101847027V4	ENSMUSG00000090336	Cfap97d2	protein_coding	Yes	chr8:13705889-13743084:+	chr8	+	13705889	13743084				GENCODE	CFAP97 domain containing 2 [Source:MGI Symbol;Acc:MGI:2685952]	799	GGCCGAAATAACTTTACACAGAGAAGGAGCTGAGAGGGACGGCCACAGCCTCATCTGGAC	NM_001101519	16.2415	16.8651	3.3095	4.0988	13.2024	13.9586	21.5635	19.5178	15.4012	15.6763	3.03407	3.53075	3.36367	4.29913	3.97205	4.02522
ENSMUST00000161502	0.0453623	0.568793	1.72721	down	ASMM10AP1B112928925V4	ENSMUSG00000046152	Fut10	protein_coding	Yes	chr8:31187347-31261738:+	chr8	+	31187347	31261738				GENCODE	fucosyltransferase 10 [Source:MGI Symbol;Acc:MGI:2384748]	3527	TCTCAGATGGCGTTCTTTTCAGTGTTTTTGGATGGCACCGTGTCTGAGGACTCCAGCTGT	NM_001286422	127.41	142.621	6.62153	7.40998	150.001	135.819	96.411	133.402	148.733	145.728	6.78802	6.93758	6.139	7.1628	7.53559	7.53154
ENSMUST00000020440	0.0218388	0.555727	1.72588	down	ASMM10AP1B100187604V4	ENSMUSG00000020219	Timm13	protein_coding	Yes	chr10:80899450-80900969:-	chr10	-	80899450	80900969				GENCODE	translocase of inner mitochondrial membrane 13 [Source:MGI Symbol;Acc:MGI:1353432]	1225	TTGGAGACATGCCCTGCTCCTGGAGACTCGTGGCTTTGACAGAGGTTCTGAGCCAGTAGG	NM_013895	310.402	336.771	7.95655	8.74388	293.402	249.247	388.557	323.027	341.504	345.782	7.75892	7.81471	8.29602	8.48927	8.80771	8.93466
ENSMUST00000027277	0.0363301	0.555727	1.72549	down	ASMM10AP1B108196271V4	ENSMUSG00000062939	Stat4	protein_coding	Yes	chr1:52008243-52107184:+	chr1	+	52008243	52107184		Yes		GENCODE	signal transducer and activator of transcription 4 [Source:MGI Symbol;Acc:MGI:103062]	2982	AGAGAGCCAGCATGTCTCAGTGGAATCAAGTCCAACAATTAGAAATCAAGTTTTTGGAGC	NM_011487	111.118	128.188	6.44306	7.23007	114.544	118.862	99.948	124.072	106.606	153.886	6.3862	6.74415	6.19884	7.05394	7.01202	7.62425
ENSMUST00000111948	0.0401373	0.564303	1.72432	down	ASMM10AP1B100019428V4	ENSMUSG00000025213	Kazald1	protein_coding	Yes	chr19:45075241-45079289:+	chr19	+	45075241	45079289				GENCODE	Kazal-type serine peptidase inhibitor domain 1 [Source:MGI Symbol;Acc:MGI:2147606]	1625	TTGGCCCCGACATGCTCGAATTTTGCAACCTGTAATCCGGAGCCCAGAGACGCCCTATGG	NM_001362398	20.7332	22.1802	3.72037	4.5064	23.9126	15.6585	22.6283	18.8501	19.4252	28.2654	3.98046	3.71193	3.46872	4.25033	4.33125	4.93763
ENSMUST00000075895	0.0482028	0.572843	1.71901	down	ASMM10AP1B109101381V4	ENSMUSG00000003464	Pex19	protein_coding	Yes	chr1:172126755-172135283:+	chr1	+	172126755	172135283			Cytoplasm	GENCODE	peroxisomal biogenesis factor 19 [Source:MGI Symbol;Acc:MGI:1334458]	1917	TCCTCCAAAAGAGCTGGCTGGGGAGATGCCTCCTGGCCTCAACTTTGACCTGGATGCTCT	NM_023041	586.68	625.247	8.89247	9.67405	572.053	488.106	699.88	577.711	556.222	741.807	8.72234	8.78352	9.17154	9.34481	9.5369	10.1404
ENSMUST00000003726	0.0358949	0.555727	1.71887	down	ASMM10AP1B114923782V4	ENSMUSG00000024002	Brd4	protein_coding	Yes	chr17:32196274-32284097:-	chr17	-	32196274	32284097	Yes	Yes		GENCODE	bromodomain containing 4 [Source:MGI Symbol;Acc:MGI:1888520]	5957	GAAACAGGTAGGGCAGCAAAGCCTGGTGTATCCACGGTACCAAACACAACTCAAGCATCA	NM_001286630	290.951	318.999	7.8498	8.63127	269.419	220.911	382.524	348.481	357.635	250.882	7.63603	7.63984	8.27354	8.59874	8.87998	8.41508
ENSMUST00000106939	0.00218784	0.555727	1.71195	down	ASMM10AP1B102762660V4	ENSMUSG00000020694	Tlk2	protein_coding	No	chr11:105178807-105283959:+	chr11	+	105178807	105283959	Yes		Nucleus	GENCODE	tousled-like kinase 2 (Arabidopsis) [Source:MGI Symbol;Acc:MGI:1346023]	5494	TGGCTCGTGAAACTAGAAATGATGGAAGAACTGCATAGCCTGGACCCACGAAGGCAGGAA	NM_001294331	202.647	228.201	7.34583	8.12148	201.661	174.66	231.619	266.959	225.256	192.388	7.22109	7.30048	7.51593	8.18919	8.18802	7.98721
ENSMUST00000165208	0.00285806	0.555727	1.70938	down	ASMM10AP1B117681805V4	ENSMUSG00000038670	Mybpc2	protein_coding	Yes	chr7:44501699-44524656:-	chr7	-	44501699	44524656				GENCODE	myosin binding protein C, fast-type [Source:MGI Symbol;Acc:MGI:1336170]	3611	AGCCCTGGCTGAATGCAAACTGGATGTCCGAGTGCCACAGTGACAGCTCATCACCTGCTA	NM_146189	41.7715	46.5942	4.89778	5.67126	48.1704	31.207	45.937	46.6275	44.0058	49.1492	5.07354	4.74148	4.87832	5.59342	5.61101	5.80933
ENSMUST00000030684	0.0449694	0.568793	1.70877	down	ASMM10AP1B115057530V4	ENSMUSG00000028869	Gnl2	protein_coding	Yes	chr4:125029992-125055376:+	chr4	+	125029992	125055376			Nucleus	GENCODE	guanine nucleotide binding protein-like 2 (nucleolar) [Source:MGI Symbol;Acc:MGI:2385207]	2366	AGCTAAAAAGTTCTCTGCCGTCAGAATATCCAAGGACTTAAGTGAAAAGGTTTTTGCAAA	NM_145552	5420.86	5627.07	12.0599	12.8329	5292.5	4650.5	6319.57	5446.14	7594.02	3841.04	11.8631	11.9782	12.3384	12.5855	13.286	12.627
ENSMUST00000091554	0.00292182	0.555727	1.70556	down	ASMM10AP1B119187828V4	ENSMUSG00000033063	Cntnap3	protein_coding	Yes	chr13:64736182-64903955:-	chr13	-	64736182	64903955				GENCODE	contactin associated protein-like 3 [Source:MGI Symbol;Acc:MGI:3588199]	6344	TGGGGCCTTTGCTATGCCAGGGAGACAAGTCATTTTGGAACTCAGCTTCCTTCAACACCG	NM_001081129	169.492	190.154	7.08787	7.85811	179.251	162.129	167.097	185.945	191.946	192.572	7.04947	7.2	7.01414	7.65209	7.93283	7.98942
ENSMUST00000033160	0.0434212	0.568793	1.70454	down	ASMM10AP1B113511844V4	ENSMUSG00000030872	Gga2	protein_coding	Yes	chr7:121986722-122021222:-	chr7	-	121986722	122021222				GENCODE	golgi associated, gamma adaptin ear containing, ARF binding protein 2 [Source:MGI Symbol;Acc:MGI:1921355]	4915	TTTTGAGACAGTCACTGTAGCCCTGGCTGGCCTGGAATTCACCATGTAGACCAAGCTGGC	NM_028758	1024.65	1051.65	9.68348	10.4529	874.48	840.937	1358.53	1194.95	891.626	1068.37	9.35233	9.57239	10.1257	10.4198	10.2475	10.6913
ENSMUST00000099442	0.0410318	0.565599	1.7029	down	ASMM10AP1B109063721V4	ENSMUSG00000074862	BC025920	protein_coding	Yes	chr10:81607025-81609809:+	chr10	+	81607025	81609809				GENCODE	cDNA sequence BC025920 [Source:MGI Symbol;Acc:MGI:2670983]	2785	TGAAAGCCTTGCTAGGTGGGATCTCGCCTGAGGTATGAGGATCTCTCCCTGTATTCTATT		585.252	632.798	8.89967	9.66766	530.721	613.107	611.927	591.537	798.555	508.301	8.61593	9.11301	8.97006	9.37925	10.0808	9.54289
ENSMUST00000049449	0.0401709	0.56439	1.70188	down	ASMM10AP1B101455389V4	ENSMUSG00000031506	Ptpn7	protein_coding	Yes	chr1:135132725-135145317:+	chr1	+	135132725	135145317				GENCODE	protein tyrosine phosphatase, non-receptor type 7 [Source:MGI Symbol;Acc:MGI:2156893]	3261	AGAGGCAGCCTGGGGGACATAGCTTCTTCAGTAAGTACTTGAAGCATGCCTCATGGCTGA	NM_001356382	94.2966	105.063	6.15876	6.92589	113.039	95.9276	73.9232	111.602	113.476	90.1108	6.36513	6.42023	5.69091	6.89457	7.11838	6.76472
ENSMUST00000084253	0.0209299	0.555727	1.69976	down	ASMM10AP1B105408009V4	ENSMUSG00000028906	Epb41	protein_coding	No	chr4:131923429-132049078:-	chr4	-	131923429	132049078				GENCODE	erythrocyte membrane protein band 4.1 [Source:MGI Symbol;Acc:MGI:95401]	5141	CCGGCCGAGAACCCCGGGAACATCATGACAACAGAGAAGAGTTTAGCGGCTGAAGCTGAG	NM_001128606	44.218	49.8092	5.00324	5.76857	46.4506	41.2351	44.9683	42.5906	47.7928	59.0443	5.0185	5.15539	4.83582	5.45942	5.74614	6.10014
ENSMUST00000111143	0.0476937	0.571909	1.69924	down	ASMM10AP1B115179915V4	ENSMUSG00000032698	Lmo2	protein_coding	No	chr2:103970129-103981855:+	chr2	+	103970129	103981855		Yes		GENCODE	LIM domain only 2 [Source:MGI Symbol;Acc:MGI:102811]	1654	AGACAGAGGGAAGCTGAGCGAAAATAGACCTTCGCGAGAGAGGAGGGAGCCTGGGGAGAG	NM_001142335	62.0709	68.6963	5.5101	6.27499	71.0866	65.1103	50.0156	66.7549	63.8075	75.5265	5.66631	5.83994	5.02403	6.12479	6.21359	6.48658
ENSMUST00000047970	0.0111514	0.555727	1.69879	down	ASMM10AP1B121788257V4	ENSMUSG00000032842	Abcc10	protein_coding	Yes	chr17:46303233-46327979:-	chr17	-	46303233	46327979				GENCODE	ATP-binding cassette, sub-family C (CFTR/MRP), member 10 [Source:MGI Symbol;Acc:MGI:2386976]	4885	ACTGGCAATGCAGTGCTCTGCTTACAGGTGGCCTGGATGGAGAGCTGGGAGAAAGGGGCC	NM_001347396	41.2	46.1533	4.88093	5.64544	43.1247	31.0923	49.383	47.9747	53.0659	37.4191	4.90477	4.73558	5.00245	5.63473	5.91497	5.38661
ENSMUST00000114876	0.0318785	0.555727	1.69837	down	ASMM10AP1B128938868V4	ENSMUSG00000036109	Mbnl3	protein_coding	Yes	chrX:51120080-51205990:-	chrX	-	51120080	51205990		Yes		GENCODE	muscleblind like splicing factor 3 [Source:MGI Symbol;Acc:MGI:2444912]	2243	GCGTGGCGTCCTCGCAGCGAGACGCCGCTGGAGTCGCTCACTCGGAGAGATTCCTTGAAC	NM_134163	35.9193	39.7489	4.65661	5.42076	29.3121	31.4186	47.0273	36.6437	36.2297	46.3735	4.30569	4.74981	4.91432	5.23143	5.31153	5.71931
ENSMUST00000065856	0.0218336	0.555727	1.69798	down	ASMM10AP1B103327379V4	ENSMUSG00000053414	Hunk	protein_coding	Yes	chr16:90386013-90499553:+	chr16	+	90386013	90499553				GENCODE	hormonally upregulated Neu-associated kinase [Source:MGI Symbol;Acc:MGI:1347352]	5393	CAAGGTGCGCGAGGGGCTGCACGTGCTGACGGGAGAAAAGGTAGCTATCAAGGTCATCGA	NM_015755	50.6765	57.2047	5.21404	5.97785	49.7763	54.4167	47.8365	64.9346	49.0162	57.6632	5.12411	5.57259	4.94541	6.08316	5.78778	6.06262
ENSMUST00000001809	0.00410915	0.555727	1.69677	down	ASMM10AP1B100137938V4	ENSMUSG00000022283	Pabpc1	protein_coding	Yes	chr15:36595661-36608973:-	chr15	-	36595661	36608973			Cytoplasm	GENCODE	poly(A) binding protein, cytoplasmic 1 [Source:MGI Symbol;Acc:MGI:1349722]	2817	TTAAGGAGCAGAACTGATGACTGAGCAAGGAAACGTAATTTGGATTATAAAATTCTTGCT	NM_008774	65559.8	76297.3	15.7341	16.4969	64874.2	63253	68552.3	80647.1	87199.1	61045.6	15.5238	15.7103	15.9682	16.5116	16.4818	16.4973
ENSMUST00000022916	0.0292445	0.555727	1.69361	down	ASMM10AP1B115699470V4	ENSMUSG00000022305	Lrp12	protein_coding	Yes	chr15:39870589-39943788:-	chr15	-	39870589	39943788			Nucleus	GENCODE	low density lipoprotein-related protein 12 [Source:MGI Symbol;Acc:MGI:2443132]	4109	AGGAGTGTCAACTGCTTGTGGGGAGAGTCCAGAACAAATTCGAGCACCGAGTGGAATAAT	NM_172814	49.1624	55.3422	5.14969	5.90979	53.7141	34.6899	59.0833	61.1292	42.2609	62.6366	5.2398	4.90138	5.30788	5.9898	5.54639	6.19319
ENSMUST00000092351	0.00464184	0.555727	1.69279	down	ASMM10AP1B100921902V4	ENSMUSG00000053395	Cacng8	protein_coding	No	chr7:3394117-3415605:+	chr7	+	3394117	3415605				GENCODE	calcium channel, voltage-dependent, gamma subunit 8 [Source:MGI Symbol;Acc:MGI:1932376]	1380	GGCGCAGGGATCCTGTTCGTGGCAGCAGGCTTGAGCAACATCATCGGGGTGATTGTGTAC	NM_133190	51.0617	57.4359	5.23454	5.99395	50.5108	49.6913	52.9831	59.1573	62.0155	51.1348	5.14753	5.43247	5.12362	5.94215	6.16634	5.87334
ENSMUST00000115791	0.0119266	0.555727	1.69203	down	ASMM10AP1B125774547V4	ENSMUSG00000023805	Synj2	protein_coding	Yes	chr17:5941280-6039168:+	chr17	+	5941280	6039168				GENCODE	synaptojanin 2 [Source:MGI Symbol;Acc:MGI:1201671]	5664	GCCGTGGGCACTGGAGCCCGGCACAAAGTGAAACTCCTGGTAGCCGCACACCCTCGGGCG	NM_001113353	33.7484	37.3349	4.56611	5.32486	32.3671	30.2832	38.5948	32.2686	43.6271	36.1091	4.45945	4.69423	4.54464	5.04636	5.59812	5.33011
ENSMUST00000095737	0.00562041	0.555727	1.6898	down	ASMM10AP1B113836526V4	ENSMUSG00000061603	Akap6	protein_coding	Yes	chr12:52699383-53155599:+	chr12	+	52699383	53155599				GENCODE	A kinase (PRKA) anchor protein 6 [Source:MGI Symbol;Acc:MGI:3050566]	14847	TGGGAAAAGAATCTGAGACTCTGAATGTGATTGACCCTGGCTTGATGGACCTGAATGGAA	NM_198111	75.5792	86.9212	5.85217	6.60902	77.2194	65.552	83.9661	109.59	72.431	78.7425	5.79718	5.84944	5.90988	6.86899	6.41085	6.54723
ENSMUST00000003527	0.00616475	0.555727	1.68877	down	ASMM10AP1B129249227V4	ENSMUSG00000003435	Supt5	protein_coding	No	chr7:28314894-28338719:-	chr7	-	28314894	28338719		Yes		GENCODE	suppressor of Ty 5 [Source:MGI Symbol;Acc:MGI:1202400]	3513	AGCGCAGCAGCGAGGCGGAGGAGGCCGAGGTTGAGGAAGACCAGCGAAGTGCTGCAGGCA	NM_013676	146.868	168.387	6.86948	7.62545	163.946	133.951	142.706	215.188	155.085	134.887	6.92102	6.91837	6.76904	7.86871	7.60138	7.40625
ENSMUST00000035775	0.0375495	0.558318	1.68783	down	ASMM10AP1B105536202V4	ENSMUSG00000035215	Lsm7	protein_coding	Yes	chr10:80852825-80855209:-	chr10	-	80852825	80855209			Exosome	GENCODE	LSM7 homolog, U6 small nuclear RNA and mRNA degradation associated [Source:MGI Symbol;Acc:MGI:1913344]	468	AGCGACGTGAGGCGACAAGATGGCGGACAAAGAGAAAAAGAAGAAAGAAAGCATCTTGGA	NM_001359148	1016.8	1071.56	9.68345	10.4386	1238.59	1018.02	793.78	1412.14	794.94	1007.61	9.85799	9.83754	9.35481	10.6475	10.0724	10.5959
ENSMUST00000030042	0.0142299	0.555727	1.68754	down	ASMM10AP1B102991056V4	ENSMUSG00000028357	Kif12	protein_coding	Yes	chr4:63165637-63172131:-	chr4	-	63165637	63172131				GENCODE	kinesin family member 12 [Source:MGI Symbol;Acc:MGI:1098232]	2250	ACAGTCATGCTGTGGTGAGGGTAAGGCATATTAGAAAGGGAAAGAAATCCTGTCCACTAC	NM_010616	69.6201	79.1733	5.72173	6.47666	75.175	60.2267	73.4585	81.5533	93.3549	62.6117	5.75538	5.72982	5.68	6.42593	6.81145	6.19259
ENSMUST00000118209	0.041441	0.565599	1.68647	down	ASMM10AP1B108306184V4	ENSMUSG00000000563	Atp5f1	protein_coding	Yes	chr3:105942698-105960099:-	chr3	-	105942698	105960099			Nucleus	GENCODE	ATP synthase, H+ transporting, mitochondrial F0 complex, subunit B1 [Source:MGI Symbol;Acc:MGI:1100495]	1604	ATCTACGGTGGGGAGAGCAAAGTTATAAGACCCAGACTCGACGAGAGACCCTGACTCGGC	NM_009725	37.3204	40.0122	4.68418	5.43818	31.3529	25.9795	54.6289	39.8064	38.126	42.1042	4.40959	4.46855	5.1744	5.35398	5.39151	5.56907
ENSMUST00000212221	0.0486797	0.572843	1.68588	down	ASMM10AP1B120680347V4	ENSMUSG00000025893	Kbtbd3	protein_coding	Yes	chr9:4309835-4331711:+	chr9	+	4309835	4331711			Cytoplasm	GENCODE	kelch repeat and BTB (POZ) domain containing 3 [Source:MGI Symbol;Acc:MGI:1916399]	2313	ACTGCAGTTGCAGGTTTCTTCGGGTAGCCCTGGCTATCCTGGAACCAGCTCTATAGGCCA	NM_026962	65.0664	71.8338	5.57707	6.33058	60.6475	45.0293	89.5224	73.1576	60.0289	82.315	5.4258	5.2888	6.01662	6.25911	6.11447	6.61815
ENSMUST00000051756	0.00795505	0.555727	1.68584	down	ASMM10AP1B110545614V4	ENSMUSG00000050377	Il31ra	protein_coding	Yes	chr13:112522795-112580662:-	chr13	-	112522795	112580662				GENCODE	interleukin 31 receptor A [Source:MGI Symbol;Acc:MGI:2180511]	3680	AGTGCCGTTCTGTGATCAGCCTGGACTTCCCGAATATAAACTTGAAACTTGAGTGGTTCT	NM_139299	297.065	320.313	7.90727	8.66074	294.325	321.287	275.582	333.363	315.262	312.313	7.76388	8.18217	7.77577	8.53313	8.68502	8.76407
ENSMUST00000028469	0.0245359	0.555727	1.6854	down	ASMM10AP1B100002700V4	ENSMUSG00000027075	Slc43a1	protein_coding	Yes	chr2:84839408-84863586:+	chr2	+	84839408	84863586				GENCODE	solute carrier family 43, member 1 [Source:MGI Symbol;Acc:MGI:1931352]	2539	GGGAGACTCTGTGTTACTCCGGGTGTCAACAGCTGCGGGAGGCAAGTTTGTCGGGGACAG	NM_001081349	35.966	39.3118	4.66007	5.41317	30.1478	38.7199	39.0305	39.7336	38.6188	39.5829	4.34906	5.0629	4.56825	5.35014	5.41421	5.47515
ENSMUST00000033839	0.0190592	0.555727	1.68458	down	ASMM10AP1B103078781V4	ENSMUSG00000031458	Coprs	protein_coding	Yes	chr8:13884794-13890268:-	chr8	-	13884794	13890268			Cytoplasm	GENCODE	coordinator of PRMT5, differentiation stimulator [Source:MGI Symbol;Acc:MGI:1913673]	793	GGGGGAGTTTTTGTGTCCTCCAGATCACAAGTTGTTTCCTGTGTTTCAAGTGAGATACTC	NM_025556	4346.81	4344.4	11.7332	12.4855	4275	3390.62	5374.8	5599.93	3897.13	3536.15	11.5823	11.5228	12.0944	12.6178	12.3447	12.4941
ENSMUST00000028024	0.00849117	0.555727	1.68358	down	ASMM10AP1B100147414V4	ENSMUSG00000026700	Tnfsf4	protein_coding	Yes	chr1:161395409-161418410:+	chr1	+	161395409	161418410				GENCODE	tumor necrosis factor (ligand) superfamily, member 4 [Source:MGI Symbol;Acc:MGI:104511]	1842	GGCTATTGATCTTGATACTAAGTGAATTCAGTTGTATTTGGATTTTTCTGTCTGATAATT	NM_009452	23.6211	25.1576	3.96433	4.71586	24.0528	18.7101	28.1005	21.8925	29.7483	23.832	3.98997	3.97283	3.93019	4.47247	5.00309	4.67203
ENSMUST00000118280	0.0218607	0.555727	1.68186	down	ASMM10AP1B101002781V4	ENSMUSG00000068523	Gng5	protein_coding	Yes	chr3:146499890-146505547:+	chr3	+	146499890	146505547			Exosome	GENCODE	guanine nucleotide binding protein (G protein), gamma 5 [Source:MGI Symbol;Acc:MGI:109164]	2419	CCCCAGAAAGTCTGCTCCTTTTTGTAGTCATCTATCTTGAGGTAAGTTCACACCGCCCCC		11101.5	11392.9	13.1157	13.8658	11280.8	10407.9	11615.9	10385.9	14864.9	8927.91	12.9659	13.1302	13.2512	13.5229	14.1725	13.902
ENSMUST00000116436	0.0305981	0.555727	1.68163	down	ASMM10AP1B103565455V4	ENSMUSG00000019256	Ahr	protein_coding	Yes	chr12:35497974-35535038:-	chr12	-	35497974	35535038		Yes	Cytoplasm	GENCODE	aryl-hydrocarbon receptor [Source:MGI Symbol;Acc:MGI:105043]	5548	CTGGCAGGATTTGCAAGAAGGAGAGTTCTTGTTACAGGCGCTGAATGGCTTTGTGCTGGT	NM_013464	42.9202	47.7657	4.94442	5.69428	49.1801	36.8736	42.7067	45.8029	59.1509	38.3432	5.10425	4.99192	4.73708	5.56724	6.08889	5.42671
ENSMUST00000037831	0.0156701	0.555727	1.6815	down	ASMM10AP1B124553335V4	ENSMUSG00000042279	H1foo	protein_coding	Yes	chr6:115944938-115950231:+	chr6	+	115944938	115950231		Yes		GENCODE	H1 histone family, member O, oocyte-specific [Source:MGI Symbol;Acc:MGI:2176207]	1113	TTGGCCAGCAAGGTCCAGAATAGCGTTGCTTCCCTCGCCAAAAGGAAGATGGCAGACATG	NM_138311	296.351	325.228	7.90519	8.65494	310.2	313.214	265.637	416.168	258.327	301.19	7.84649	8.14624	7.72284	8.8641	8.39748	8.70325
ENSMUST00000167316	0.0249578	0.555727	1.68134	down	ASMM10AP1B113163047V4	ENSMUSG00000007812	Zfp655	protein_coding	Yes	chr5:145231723-145247302:+	chr5	+	145231723	145247302		Yes	Nucleus	GENCODE	zinc finger protein 655 [Source:MGI Symbol;Acc:MGI:1919861]	4104	TCTGCAGGACACGGACATGGAGCAGGGATTCAGTGGGGGATTTCCAATTTCGAAGCCTGA	NM_028298	184.97	204.9	7.19055	7.94017	182.471	137.988	234.451	244.903	209.124	160.674	7.0745	6.9629	7.53426	8.05688	8.07128	7.69235
ENSMUST00000114840	0.0314409	0.555727	1.68077	down	ASMM10AP1B105475026V4	ENSMUSG00000032011	Thy1	protein_coding	Yes	chr9:44043384-44048579:+	chr9	+	44043384	44048579				GENCODE	thymus cell antigen 1, theta [Source:MGI Symbol;Acc:MGI:98747]	1735	AGTGTGTATAGAGACAAGCTGGTCAAGTGTGGCGGCATAAGCCTGCTGGTTCAGAACACA	NM_009382	59.3038	65.3801	5.44994	6.19906	47.9742	52.3608	77.5765	62.4524	71.058	62.63	5.06743	5.50957	5.77283	6.02175	6.38239	6.19305
ENSMUST00000215903	0.0274176	0.555727	1.67952	down	ASMM10AP1B101023823V4	ENSMUSG00000075145	Olfr1155	protein_coding	Yes	chr2:87941645-87945137:-	chr2	-	87941645	87945137				GENCODE	olfactory receptor 1155 [Source:MGI Symbol;Acc:MGI:3030989]	2122	AGGCAAGAGGAGACTGCACTTACTACCAACAGATCAATTTTCAGATCTCACCAGAAGACA		27.465	29.3719	4.20752	4.95557	31.5097	21.0072	29.878	23.2965	32.6927	32.1267	4.41652	4.15034	4.05569	4.57139	5.1484	5.14692
ENSMUST00000016901	0.0386356	0.559333	1.67911	down	ASMM10AP1B100120271V4	ENSMUSG00000016757	Ttll12	protein_coding	Yes	chr15:83575090-83595157:-	chr15	-	83575090	83595157			Cytoplasm	GENCODE	tubulin tyrosine ligase-like family, member 12 [Source:MGI Symbol;Acc:MGI:3039573]	3774	GATGCCGGGGAGATGTTTGGGATAATGCAGGTGGAGGAGGTGGAGGAGGCTGAGGACGAG	NM_183017	3691.67	3658.47	11.486	12.2337	4752.74	3604.73	2717.54	3670.91	4505.17	2799.33	11.719	11.6195	11.1196	11.9972	12.5445	12.1595
ENSMUST00000115573	0.0157659	0.555727	1.67627	down	ASMM10AP1B100119066V4	ENSMUSG00000079704	Gm14459	protein_coding	Yes	chrX:8514052-8524954:-	chrX	-	8514052	8524954				GENCODE	predicted gene 14459 [Source:MGI Symbol;Acc:MGI:3650385]	540	AATATGGAAACAGTGAGCTCCTGTGAAAAGATCCCCATGGAAGTTCTTTGTGAACCAAAG	NM_001126491	13.3253	13.219	2.98645	3.7317	14.2326	10.5591	15.1841	15.2516	11.5924	12.8129	3.15181	3.10342	2.70412	3.947	3.53696	3.71114
ENSMUST00000033522	0.0338078	0.555727	1.67617	down	ASMM10AP1B114287907V4	ENSMUSG00000031179	3830417A13Rik	protein_coding	Yes	chrX:64173548-64178778:+	chrX	+	64173548	64178778				GENCODE	RIKEN cDNA 3830417A13 gene [Source:MGI Symbol;Acc:MGI:1917946]	1649	TGTAAGGGTCCTCAGAAAGGGAAAGTGAGCCTGTACAGCCTGCGGTATCATCAAATAGCA	NM_027512	47.3654	52.8054	5.09099	5.83617	43.7993	35.5624	62.7343	63.8616	54.5012	40.0536	4.92873	4.93691	5.40735	6.05818	5.9566	5.49371
ENSMUST00000092915	0.0199842	0.555727	1.67521	down	ASMM10AP1B109998340V4	ENSMUSG00000020741	Cluh	protein_coding	Yes	chr11:74649515-74670847:+	chr11	+	74649515	74670847				GENCODE	clustered mitochondria (cluA/CLU1) homolog [Source:MGI Symbol;Acc:MGI:1921398]	5379	TGCTGCTTTCCTGCTCTCCTGCCAGATCCCCGGTTTGGTAAAGGATTGCACAGAGTATGC	NM_001081158	2524.49	2541.46	10.9944	11.7388	2613.76	2603.5	2356.2	2727.21	2203.26	2693.92	10.914	11.1612	10.908	11.5693	11.5479	12.099
ENSMUST00000182226	0.0326312	0.555727	1.67027	down	ASMM10AP1B102369006V4	ENSMUSG00000037519	Ppfia1	protein_coding	Yes	chr7:144476978-144552537:-	chr7	-	144476978	144552537				GENCODE	protein tyrosine phosphatase, receptor type, f polypeptide (PTPRF), interacting protein (liprin), alpha 1 [Source:MGI Symbol;Acc:MGI:1924750]	4829	CCAAGCTTAGGAAGGCTGAGGAGAGACATGGCAATATTGAAGAGAGGCTGCGGCAGATGG	NM_001195086	110.122	128.268	6.43417	7.17425	117.767	97.6233	114.975	179.385	92.9855	112.432	6.42821	6.44767	6.42664	7.5986	6.80584	7.11831
ENSMUST00000029803	0.0231591	0.555727	1.67	down	ASMM10AP1B106173832V4	ENSMUSG00000028156	Eif4e	protein_coding	Yes	chr3:138526179-138559696:+	chr3	+	138526179	138559696				GENCODE	eukaryotic translation initiation factor 4E [Source:MGI Symbol;Acc:MGI:95305]	4991	AGCTGGTTACAGTCCTTACCACAGCACACCCTTGTGAGGAGCGGTTGTGCGATCAGATCG	NM_007917	14.4919	14.1892	3.09488	3.83473	12.8112	10.1421	20.5223	11.0217	16.5035	15.0424	2.98564	3.0469	3.2521	3.46057	4.08201	3.96159
ENSMUST00000078834	0.0453698	0.568793	1.66983	down	ASMM10AP1B122774139V4	ENSMUSG00000023206	Il15ra	protein_coding	Yes	chr2:11705777-11733986:+	chr2	+	11705777	11733986				GENCODE	interleukin 15 receptor, alpha chain [Source:MGI Symbol;Acc:MGI:104644]	1600	GTGCTTTGTGTAGACAAAATAAAATATCTATTTTCAGTACAAAAAGCATTAAAATTATCA	NM_008358	2432.43	2428.72	10.8955	11.6352	2765.31	1520.33	3011.64	2930.88	2512.43	1842.86	10.9856	10.4272	11.2737	11.6667	11.7336	11.5052
ENSMUST00000096014	0.000366307	0.555727	1.6674	down	ASMM10AP1B100194433V4	ENSMUSG00000071528	Usmg5	protein_coding	Yes	chr19:47083471-47090625:-	chr19	-	47083471	47090625				GENCODE	upregulated during skeletal muscle growth 5 [Source:MGI Symbol;Acc:MGI:1891435]	341	CTGAAGAAGCTGATGTGAACTCATCATGTAATACTCAATTTGTACAATAAATTATGAACC	NM_023211	23489.5	23680.9	14.1829	14.9205	27195.9	23059.4	20213.2	27273.6	25232	18537	14.2181	14.2471	14.0835	14.9412	14.8384	14.9819
ENSMUST00000189268	0.0251159	0.555727	1.66497	down	ASMM10AP1B128812130V4	ENSMUSG00000000384	Tbrg4	protein_coding	Yes	chr11:6615599-6626067:-	chr11	-	6615599	6626067				GENCODE	transforming growth factor beta regulated gene 4 [Source:MGI Symbol;Acc:MGI:1100868]	2347	GTGAGCGCGCCAGGCCGCGTGGAGGCCGTAGGCTGATGGAGGTCAGTGAGGGTGATCGCC	NM_001130457	14.9058	14.5579	3.13957	3.87507	13.9232	9.25845	21.5359	11.7609	17.2578	14.6549	3.11685	2.94142	3.36045	3.55739	4.14899	3.91882
ENSMUST00000046514	0.0416679	0.565599	1.66464	down	ASMM10AP1B116621700V4	ENSMUSG00000026615	Eprs	protein_coding	Yes	chr1:185363044-185428360:+	chr1	+	185363044	185428360			Nucleus	GENCODE	glutamyl-prolyl-tRNA synthetase [Source:MGI Symbol;Acc:MGI:97838]	4906	TGGGGAAATTGACTGTGAGGACTGGATCAAAAAGATGACTGCCAGGGATCAAGATGTGGA	NM_001357474	17670.5	17766.8	13.7611	14.4963	14635.6	17066.4	21309.5	19942.5	19842.5	13515.6	13.3105	13.8132	14.1597	14.4505	14.5584	14.48
ENSMUST00000189413	0.0493152	0.572843	1.66434	down	ASMM10AP1B108877353V4	ENSMUSG00000041498	Kif14	protein_coding	Yes	chr1:136467935-136531511:+	chr1	+	136467935	136531511				GENCODE	kinesin family member 14 [Source:MGI Symbol;Acc:MGI:1098226]	8943	TGGAGACCGTCCATGACCAAAAAGGACACTTGGTGTCACTTTTCCTCGTGCAGGAGAGCA	NM_001287179	22.9895	24.397	3.91332	4.64827	24.2987	18.0468	26.623	18.9234	22.4047	31.863	4.00687	3.91996	3.81313	4.25548	4.55647	5.13285
ENSMUST00000102593	0.0240817	0.555727	1.66211	down	ASMM10AP1B101391938V4	ENSMUSG00000028798	Eif3i	protein_coding	Yes	chr4:129591960-129600648:-	chr4	-	129591960	129600648			Cytoplasm	GENCODE	eukaryotic translation initiation factor 3, subunit I [Source:MGI Symbol;Acc:MGI:1860763]	1123	TCCATCCTGATGGCAAGAGCTACAGCAGCGGTGGCGAAGATGGTTACGTCCGCATCCACT	NM_018799	8845.46	8624.89	12.79	13.523	8865.87	7822.67	9847.85	9635.97	7663.72	8574.98	12.6136	12.7335	13.0229	13.4169	13.3001	13.852
ENSMUST00000020554	0.00245555	0.555727	1.6611	down	ASMM10AP1B103560211V4	ENSMUSG00000020310	Madcam1	protein_coding	Yes	chr10:79664559-79668537:+	chr10	+	79664559	79668537				GENCODE	mucosal vascular addressin cell adhesion molecule 1 [Source:MGI Symbol;Acc:MGI:103579]	1436	TGCAGCTGCCCAAACTGGTGCTGACCCATAGAAAGGAGATTCCAGTACTACAGAGCCAGA	NM_013591	37.1585	40.383	4.71956	5.4517	36.2614	29.3029	45.9112	39.7382	38.5326	42.8782	4.63429	4.64783	4.87657	5.35035	5.40947	5.59529
ENSMUST00000005849	0.011647	0.555727	1.66002	down	ASMM10AP1B129700952V4	ENSMUSG00000005705	Agrp	protein_coding	No	chr8:105566698-105568298:-	chr8	-	105566698	105568298				GENCODE	agouti related neuropeptide [Source:MGI Symbol;Acc:MGI:892013]	661	CCAGGAACCTTAGGGAGGCACCTCATGCCCTGGCTACAGGAAGCAGTCACGTGTGGACCC	NM_001271806	23.8963	24.8774	3.97282	4.70402	23.0055	16.7812	31.9021	22.1588	24.5656	27.9078	3.92336	3.80789	4.1872	4.49328	4.70191	4.91688
ENSMUST00000169942	0.0451511	0.568793	1.65955	down	ASMM10AP1B114395534V4	ENSMUSG00000036218	Pdzrn4	protein_coding	Yes	chr15:92396881-92771036:+	chr15	+	92396881	92771036				GENCODE	PDZ domain containing RING finger 4 [Source:MGI Symbol;Acc:MGI:3056996]	3102	TGCAGACCGAGCAGATGGCCTGGAGGTTCATGACAAAATCATTGCGGTCAATGGCAGGGA	NM_001164593	25.9049	27.2207	4.10987	4.84066	24.5547	26.9221	26.2379	24.5779	31.5176	25.5666	4.02413	4.52277	3.7827	4.65021	5.09057	4.78119
ENSMUST00000020721	0.0121384	0.555727	1.65931	down	ASMM10AP1B100346506V4	ENSMUSG00000020439	Smtn	protein_coding	No	chr11:3517523-3539292:-	chr11	-	3517523	3539292				GENCODE	smoothelin [Source:MGI Symbol;Acc:MGI:1354727]	3335	GGCCGGACTGAGAGAATTCTGAGTGCCACCAGGACCTGGCGGGAGCTGACATACTGAAGG	NM_001284429	34.4288	37.7495	4.59983	5.33042	31.8994	32.3574	39.0296	44.853	37.4244	30.9712	4.43599	4.79549	4.56802	5.53941	5.36274	5.0891
ENSMUST00000028119	0.0496935	0.572905	1.65304	down	ASMM10AP1B109354983V4	ENSMUSG00000026779	Mastl	protein_coding	Yes	chr2:23115606-23156024:-	chr2	-	23115606	23156024			Nucleus	GENCODE	microtubule associated serine/threonine kinase-like [Source:MGI Symbol;Acc:MGI:1914371]	5590	AGAGAGCTGGAATGAGAGAACTAAAACAGCATCCTCTCTTCAGTGAAGTGGACTGGGAAA	NM_025979	132.34	143.916	6.69637	7.42149	152.87	135.523	108.628	125.841	143.245	162.661	6.81833	6.93346	6.33731	7.07555	7.4762	7.71271
ENSMUST00000102731	0.00888473	0.555727	1.65284	down	ASMM10AP1B120642700V4	ENSMUSG00000020400	Tnip1	protein_coding	Yes	chr11:54910787-54962917:-	chr11	-	54910787	54962917			Cytoplasm	GENCODE	TNFAIP3 interacting protein 1 [Source:MGI Symbol;Acc:MGI:1926194]	2973	AGATCACCTCGTGCATTCTCGGATGAGTGACCTGGGCTGAAGACCCCGCCCCGGCGCCCA	NM_001199275	90.815	101.058	6.14302	6.86797	92.939	82.4374	97.0684	101.11	86.5295	115.535	6.08058	6.19998	6.14851	6.7484	6.69284	7.16267
ENSMUST00000127442	0.0334933	0.555727	1.64753	down	ASMM10AP1B111187097V4	ENSMUSG00000034595	Ppp1r18	protein_coding	No	chr17:35865593-35875591:+	chr17	+	35865593	35875591			Exosome	GENCODE	protein phosphatase 1, regulatory subunit 18 [Source:MGI Symbol;Acc:MGI:1923698]	3524	CTTTTCCTGCAGATGAGTCCTGCCGGCGGTGACCATCTTCCAGTTTGGGCGCATACCTCC		68.8695	76.097	5.70375	6.42405	71.4345	67.7782	67.3957	64.8619	72.7517	90.6776	5.67446	5.90052	5.53627	6.08165	6.41623	6.77428
ENSMUST00000210238	0.0336053	0.555727	1.64746	down	ASMM10AP1B114595692V4	ENSMUSG00000055116	Arntl	protein_coding	Yes	chr7:113207557-113314126:+	chr7	+	113207557	113314126		Yes		GENCODE	aryl hydrocarbon receptor nuclear translocator-like [Source:MGI Symbol;Acc:MGI:1096381]	2976	ACCCTGCCTAGGTCAACAGGAACAAGAAAATGACTGTCTAGGTGGAGGATTTTGGAAGAA		443.861	464.024	8.49045	9.21069	464.035	483.956	383.593	439.827	555.562	396.682	8.42231	8.77179	8.27724	8.94462	9.53448	9.15299
ENSMUST00000102776	0.0228588	0.555727	1.64708	down	ASMM10AP1B105170419V4	ENSMUSG00000020376	Rnf130	protein_coding	Yes	chr11:50025348-50104753:+	chr11	+	50025348	50104753	Yes		Exosome	GENCODE	ring finger protein 130 [Source:MGI Symbol;Acc:MGI:1891717]	1502	AGCCACAGCTAGCTTGAATGCTAATGAGGTAGAATGGTTTTGAAGAAGGAAAACACTGCT	NM_021540	245.398	263.105	7.61567	8.33558	291.33	234.097	210.767	315.489	202.942	270.883	7.74862	7.72725	7.37113	8.44945	8.02249	8.53479
ENSMUST00000154148	0.046333	0.568793	1.64624	down	ASMM10AP1B104270205V4	ENSMUSG00000102805	Gm37240	protein_coding	Yes	chr3:84496426-85887516:-	chr3	-	84496426	85887516			Nucleus	GENCODE	predicted gene, 37240 [Source:MGI Symbol;Acc:MGI:5610468]	2913	AGTCACCAAGAGAAGAGAGGATTTGAAGCATTCATTACCATCTGGACTTGGACTCTCAGA		1122.08	1117.16	9.82813	10.5473	1276.49	1260.46	829.294	1095.59	1245.4	1010.49	9.89948	10.1582	9.42671	10.294	10.7455	10.6025
ENSMUST00000006963	0.0166383	0.555727	1.64509	down	ASMM10AP1B100075000V4	ENSMUSG00000055937	Krt28	protein_coding	Yes	chr11:99364872-99374903:-	chr11	-	99364872	99374903				GENCODE	keratin 28 [Source:MGI Symbol;Acc:MGI:1918093]	1624	TTAGTGACTTTCAAAGGATGCTGGGTGTTTGTGTCCAAATAAAATAATTGATGGCAACAC	NM_027574	255.226	271.315	7.68207	8.40023	278.532	263.05	224.096	260.526	296.845	256.574	7.68603	7.89556	7.46461	8.15145	8.59989	8.44935
ENSMUST00000112727	0.0396821	0.562118	1.64384	down	ASMM10AP1B104501935V4	ENSMUSG00000025269	Apex2	protein_coding	No	chrX:150520352-150588082:-	chrX	-	150520352	150588082		Yes	Cytoplasm	GENCODE	apurinic/apyrimidinic endonuclease 2 [Source:MGI Symbol;Acc:MGI:1924872]	1663	AGGCCGGACCTGTATGGGAGAGAACGATGAGAGAAATAATGGAGGGCTTCTGTGACCTTT		111.957	121.125	6.43651	7.15358	135.792	106.292	93.7883	109.733	115.646	137.996	6.63793	6.57718	6.09442	6.87143	7.14551	7.4438
ENSMUST00000070735	0.0186759	0.555727	1.6404	down	ASMM10AP1B100362281V4	ENSMUSG00000020436	Gabrg2	protein_coding	Yes	chr11:41911709-42000532:-	chr11	-	41911709	42000532				GENCODE	gamma-aminobutyric acid (GABA) A receptor, subunit gamma 2 [Source:MGI Symbol;Acc:MGI:95623]	2234	TCGGATGTTTTCCTTCAAGGCCCCTACCATTGATATTCGTCCCAGATCAGCAACCATTCA	NM_008073	172.66	183.413	7.08696	7.80101	220.168	145.605	152.208	175.391	182.8	192.05	7.34793	7.04491	6.86804	7.56679	7.85158	7.98467
ENSMUST00000209862	0.0233768	0.555727	1.63825	down	ASMM10AP1B108265572V4	ENSMUSG00000085486	Gm11634	protein_coding	Yes	chr11:101593904-101599185:-	chr11	-	101593904	101599185				GENCODE	predicted gene 11634 [Source:MGI Symbol;Acc:MGI:3650266]	573	TCCCGACTCACGTCAACTAATTACATCCAGCAGTGGTGATCCAGAGACGGACTCCAAGAC		1862.51	1849.45	10.5706	11.2827	1891.23	1728.24	1968.07	1823.51	1729.55	1995.27	10.4629	10.592	10.6568	10.9965	11.2063	11.6454
ENSMUST00000109629	0.048476	0.572843	1.63806	down	ASMM10AP1B100135902V4	ENSMUSG00000078972	Gm15557	protein_coding	Yes	chr2:155940728-155942750:+	chr2	+	155940728	155942750				GENCODE	predicted gene 15557 [Source:MGI Symbol;Acc:MGI:3783006]	1380	CTTCTGCCAGTGACCGCCCCATCCACGATCCAGCAAGATTATCTCCTGCAAATAAGGCAG		244.354	258.472	7.61061	8.32259	284.153	199.808	249.101	220.357	244.418	310.64	7.71427	7.49352	7.62403	7.90362	8.31056	8.7536
ENSMUST00000105395	0.0351808	0.555727	1.63798	down	ASMM10AP1B121038713V4	ENSMUSG00000000731	Aire	protein_coding	No	chr10:78030031-78043580:-	chr10	-	78030031	78043580		Yes	Dendrite	GENCODE	autoimmune regulator (autoimmune polyendocrinopathy candidiasis ectodermal dystrophy) [Source:MGI Symbol;Acc:MGI:1338803]	1630	CCCAGCCTGAGGTGTCCAGGCCCCCGGAGCTACCTGCAGAGACCCCGGACCAATCTCCGC	NM_001271556	291.34	309.005	7.88446	8.59638	300.357	277.587	296.077	260.961	346.815	319.241	7.79597	7.97676	7.88065	8.15396	8.83201	8.80316
ENSMUST00000079163	0.0361853	0.555727	1.6367	down	ASMM10AP1B106619444V4	ENSMUSG00000067010	Vmn2r10	protein_coding	Yes	chr5:108990063-109006527:-	chr5	-	108990063	109006527				GENCODE	vomeronasal 2, receptor 10 [Source:MGI Symbol;Acc:MGI:1316730]	8111	CAGCAGTTGAGGGACCTACTGACGACTCTTATAATATCTCTGATCTTAGAATACCAGCAA	NM_009491	36.7871	40.0253	4.69635	5.40713	39.5636	26.9796	43.8179	45.4516	29.4326	45.1916	4.77473	4.52627	4.78805	5.55723	4.98715	5.67701
ENSMUST00000068326	0.0206223	0.555727	1.63343	down	ASMM10AP1B127609206V4	ENSMUSG00000032754	Slc8b1	protein_coding	Yes	chr5:120511168-120534024:+	chr5	+	120511168	120534024				GENCODE	solute carrier family 8 (sodium/lithium/calcium exchanger), member B1 [Source:MGI Symbol;Acc:MGI:2180781]	2898	GCTGCTCCGGGCCAGGACTCTAGGGGCGGAAGGTTGTGGCGCTGGCCATCCGGCTAGAGG	NM_133221	54.0359	58.4763	5.3133	6.02121	51.2907	43.2254	67.5914	51.8277	57.8939	65.7073	5.17189	5.22561	5.5424	5.74475	6.0512	6.26767
ENSMUST00000031732	0.029837	0.555727	1.63295	down	ASMM10AP1B116317342V4	ENSMUSG00000089984	Fbxo24	protein_coding	Yes	chr5:137612503-137625078:-	chr5	-	137612503	137625078				GENCODE	F-box protein 24 [Source:MGI Symbol;Acc:MGI:1918426]	2161	CGTGTGACCTGCATGGCTTCCAACCAGAGCAGTACCCTCTATATCACGGGTGGGACTTTA	NM_027708	46.5792	50.0717	5.07914	5.78662	37.9528	46.6978	55.0869	46.9172	50.2895	53.0085	4.70718	5.34134	5.1889	5.60253	5.82761	5.92973
ENSMUST00000106178	0.0409224	0.565599	1.6321	down	ASMM10AP1B124994511V4	ENSMUSG00000042988	Notum	protein_coding	No	chr11:120653788-120660829:-	chr11	-	120653788	120660829				GENCODE	notum palmitoleoyl-protein carboxylesterase [Source:MGI Symbol;Acc:MGI:1924833]	2012	GGCGGTTGCAACGGGTGGCCACAGGCCGGAGTGACATTGCCATGGGAGGAGAGGTGCGCG	NM_175263	28.827	29.7622	4.27062	4.97734	35.8764	22.1623	28.4424	26.7559	34.6615	27.8692	4.62022	4.23571	3.95591	4.77435	5.24346	4.91422
ENSMUST00000108194	0.0304304	0.555727	1.63095	down	ASMM10AP1B118253839V4	ENSMUSG00000028289	Epha7	protein_coding	No	chr4:28813152-28966815:+	chr4	+	28813152	28966815			Nucleus;Cytoplasm	GENCODE	Eph receptor A7 [Source:MGI Symbol;Acc:MGI:95276]	2323	CTCTACTTTCATTCTCTTTACAGGGAAAGGGGAGACGGGATGGAAAAGACACAGCACAAT		87.2095	96.859	6.06003	6.76575	104.362	75.3778	81.8891	125.118	92.462	72.9966	6.25161	6.06262	5.86587	7.06743	6.79713	6.43268
ENSMUST00000178235	0.0243182	0.555727	1.6298	down	ASMM10AP1B117994273V4	ENSMUSG00000006299	Aamp	protein_coding	Yes	chr1:74279846-74284680:-	chr1	-	74279846	74284680				GENCODE	angio-associated migratory protein [Source:MGI Symbol;Acc:MGI:107809]	1756	CCGGACCCGGCAGATGATCTGGCCCAGGAGATGGAAGACGTGGACTTTGAGGAAGAGGAA	NM_001190444	257.065	276.87	7.69942	8.40412	251.316	275.172	244.705	358.356	217.422	254.832	7.5389	7.9628	7.59657	8.64381	8.12974	8.43881
ENSMUST00000169390	0.0469262	0.569026	1.62763	down	ASMM10AP1B104626565V4	ENSMUSG00000029326	Enoph1	protein_coding	Yes	chr5:100039985-100068760:+	chr5	+	100039985	100068760				GENCODE	enolase-phosphatase 1 [Source:MGI Symbol;Acc:MGI:1915120]	1833	TTAAAGACTGGACTTGCTTCAAAGGTACCCATACGAGGAGCCCACCGTCCCTGTCCCTCG	NM_026421	1071.71	1065.83	9.75566	10.4584	999.155	835.49	1380.5	1130.28	1250.46	816.745	9.55113	9.56354	10.1523	10.334	10.7535	10.2878
ENSMUST00000068387	0.0427179	0.567326	1.62623	down	ASMM10AP1B106539183V4	ENSMUSG00000055024	Ep300	protein_coding	Yes	chr15:81585397-81652077:+	chr15	+	81585397	81652077	Yes	Yes	Nucleus	GENCODE	E1A binding protein p300 [Source:MGI Symbol;Acc:MGI:1276116]	9566	AGAGGAAACGGGAAGAGAACACCAGCAACGAGAGTACTGATGTAACAAAAGGAGACAGCA	NM_177821	5564.74	5652.05	12.1044	12.8059	6057.74	5282.73	5353.75	6722.58	6994.68	3238.88	12.062	12.1595	12.0916	12.8725	13.1798	12.3653
ENSMUST00000027237	0.021836	0.555727	1.62525	down	ASMM10AP1B103693833V4	ENSMUSG00000026068	Il18rap	protein_coding	Yes	chr1:40515362-40551705:+	chr1	+	40515362	40551705				GENCODE	interleukin 18 receptor accessory protein [Source:MGI Symbol;Acc:MGI:1338888]	4889	TGTGTTTGCTTGACCGAGATGTGACCCCAGGAGGAGTGTATGCAGATGACATTGTGAGCA	NM_010553	61.9652	67.0234	5.51837	6.21903	57.3882	47.4529	81.0546	80.8963	60.3283	59.8457	5.34319	5.36261	5.8493	6.41403	6.12179	6.12127
ENSMUST00000105495	0.0480486	0.572843	1.62452	down	ASMM10AP1B104080151V4	ENSMUSG00000044770	Scml4	protein_coding	No	chr10:42860667-42934361:+	chr10	+	42860667	42934361		Yes		GENCODE	Scm polycomb group protein like 4 [Source:MGI Symbol;Acc:MGI:2446140]	1033	ACCGAGGCGAGCTGGTGTCAGACATGGCTAAAGAGAGACCCTGGAATAATCACAAAGTGT		37.0393	38.5933	4.67862	5.37863	46.3647	31.2936	33.4598	36.0567	36.1961	43.5271	5.01468	4.74525	4.27592	5.20768	5.30996	5.61826
ENSMUST00000108510	0.0428034	0.567365	1.62439	down	ASMM10AP1B117276121V4	ENSMUSG00000020811	Wscd1	protein_coding	Yes	chr11:71751376-71789647:+	chr11	+	71751376	71789647				GENCODE	WSC domain containing 1 [Source:MGI Symbol;Acc:MGI:2448493]	2956	TTGAACACAGGCAGAGGCAAAACAGAAACGTTCCTGAGACTGACGAGAGCCAGGAGAGCT		113.503	123.84	6.46052	7.16041	132.938	112.843	94.727	142.941	133.845	94.7327	6.60618	6.66437	6.11101	7.26549	7.37321	6.84254
ENSMUST00000133493	0.0457682	0.568793	1.62375	down	ASMM10AP1B113876941V4	ENSMUSG00000069733	Ube2u	protein_coding	Yes	chr4:100478849-100550147:+	chr4	+	100478849	100550147				GENCODE	ubiquitin-conjugating enzyme E2U (putative) [Source:MGI Symbol;Acc:MGI:3588216]	1537	GGTCTTCGCAATTCAGTTTGTGAAGGACTTGTTTTCTACCTGACATTAGAGTTTTCACAA	NM_001033773	19.2174	18.449	3.55137	4.2507	24.4285	12.4324	20.7912	16.9924	19.4814	18.8732	4.0152	3.35351	3.2854	4.10324	4.33497	4.31389
ENSMUST00000035218	0.0230901	0.555727	1.62028	down	ASMM10AP1B106302956V4	ENSMUSG00000032598	Nckipsd	protein_coding	Yes	chr9:108808368-108818844:+	chr9	+	108808368	108818844				GENCODE	NCK interacting protein with SH3 domain [Source:MGI Symbol;Acc:MGI:1931834]	3360	CTGGAGACAAGCTACGCATGGAGTACCTCTCCCTGATGCATGCTGTGGTCCGCTCCACGC	NM_030729	910.113	904.197	9.54519	10.2414	857.716	854.295	1018.33	852.054	961.901	898.635	9.32523	9.5973	9.71304	9.92928	10.3747	10.4203
ENSMUST00000028815	0.014168	0.555727	1.61939	down	ASMM10AP1B118212172V4	ENSMUSG00000027340	Slc23a2	protein_coding	Yes	chr2:132052496-132145108:-	chr2	-	132052496	132145108				GENCODE	solute carrier family 23 (nucleobase transporters), member 2 [Source:MGI Symbol;Acc:MGI:1859682]	6364	AATGTTTCCTATAATCCTGGCTATCCTCGTGTCCTGGCTGCTGTGCTTCATCTTCACGGT	NM_001355430	1293.47	1274.98	10.0567	10.7522	1327.7	1232.07	1320.63	1207.11	1381.07	1236.76	9.95443	10.1261	10.0897	10.4345	10.9031	10.9189
ENSMUST00000053661	0.0113306	0.555727	1.61771	down	ASMM10AP1B123515357V4	ENSMUSG00000047867	Gimap6	protein_coding	Yes	chr6:48701582-48708225:-	chr6	-	48701582	48708225			Cytoplasm	GENCODE	GTPase, IMAP family member 6 [Source:MGI Symbol;Acc:MGI:1918876]	1594	TCCCACAAGGCAGTGGCCCCTGGACTCTGGACAAGGATTGACAAAAGGTCTGAAGGAGAA	NM_153175	40.3097	43.7052	4.8571	5.55104	37.6037	35.9151	47.4105	53.8265	37.2724	40.0167	4.69227	4.95136	4.92765	5.80444	5.35654	5.49214
ENSMUST00000114184	0.0018405	0.555727	1.61721	down	ASMM10AP1B118795320V4	ENSMUSG00000008976	Gabpa	protein_coding	No	chr16:84834925-84861315:+	chr16	+	84834925	84861315		Yes	Nucleus	GENCODE	GA repeat binding protein, alpha [Source:MGI Symbol;Acc:MGI:95610]	2202	AGGAGGAAGTGGAGGGACTGAACTTTTGAACGTCTTCAACCATGACTAAGAGAGAAGCAG		247.391	263.211	7.64239	8.33589	261.221	227.446	253.505	319.483	254.687	215.464	7.59129	7.68396	7.65192	8.47057	8.37349	8.16362
ENSMUST00000169540	0.0484752	0.572843	1.61701	down	ASMM10AP1B112294386V4	ENSMUSG00000079349	Magea5	protein_coding	Yes	chrX:155053061-155061553:-	chrX	-	155053061	155061553				GENCODE	melanoma antigen, family A, 5 [Source:MGI Symbol;Acc:MGI:1333838]	1563	GAGGAGAGCATAACACATTCAATTTTCGCTTTGTTTGGGTGACTTAAGGATTCTCTGTAG	NM_020018	136.241	145.335	6.74006	7.4334	155.517	143.777	109.431	134.195	161.13	140.681	6.84564	7.02602	6.34853	7.17072	7.6553	7.47417
ENSMUST00000103005	0.00481761	0.555727	1.61634	down	ASMM10AP1B128569215V4	ENSMUSG00000068270	Shroom4	protein_coding	Yes	chrX:6399854-6633837:+	chrX	+	6399854	6633837				GENCODE	shroom family member 4 [Source:MGI Symbol;Acc:MGI:2685570]	4839	GGGGGGCTTGGAGCACTGCGAGCCGCTCACGGTGTCGAAGATTGAAGATGGAGGCAAGGC	NM_001040459	17.6137	17.3369	3.45951	4.15224	15.9552	14.3416	22.5444	15.3683	19.0752	17.5672	3.34357	3.5758	3.45917	3.9566	4.30321	4.19692
ENSMUST00000088117	0.0244455	0.555727	1.61611	down	ASMM10AP1B106612463V4	ENSMUSG00000067642	Adgrf3	protein_coding	Yes	chr5:30193431-30205722:-	chr5	-	30193431	30205722				GENCODE	adhesion G protein-coupled receptor F3 [Source:MGI Symbol;Acc:MGI:2685887]	3099	AGCTCACAGGCAGTGCTCTGAAGGACCTCCTGACGACCACAGACAAGATTCTAGACGCGA	NM_001014394	96.3396	104.453	6.22267	6.9152	93.702	78.1974	117.119	107.958	85.9357	119.466	6.08993	6.12115	6.45693	6.84726	6.68225	7.21608
ENSMUST00000027366	0.0251412	0.555727	1.61322	down	ASMM10AP1B114151248V4	ENSMUSG00000026175	Vil1	protein_coding	Yes	chr1:74409376-74435559:+	chr1	+	74409376	74435559			Apical	GENCODE	villin 1 [Source:MGI Symbol;Acc:MGI:98930]	3124	CAGGAAGGAGGAGCACCTGTCCACCGAAGACTTCACTAGGGCCTTGGGCATGACTCCAGC	NM_009509	176.205	185.376	7.12605	7.816	208.129	171.116	149.37	173.126	195.427	187.573	7.2663	7.27287	6.839	7.54415	7.95971	7.94414
ENSMUST00000002389	0.0110364	0.555727	1.61173	down	ASMM10AP1B114890226V4	ENSMUSG00000022218	Tgm1	protein_coding	No	chr14:55700019-55713088:-	chr14	-	55700019	55713088				GENCODE	transglutaminase 1, K polypeptide [Source:MGI Symbol;Acc:MGI:98730]	2791	GAGAGGAGGTTTTTCTCTGCAATATAAGGCACAATGGAAGGTCCTCGCTCAGACGTGGGC	NM_019984	98.7584	106.102	6.26151	6.95012	108.595	95.1169	92.5633	99.715	114.064	104.527	6.30577	6.40679	6.07197	6.72621	7.12497	6.99919
ENSMUST00000104964	0.0314135	0.555727	1.61121	down	ASMM10AP1B100169223V4	ENSMUSG00000078160	Gm16503	protein_coding	Yes	chr4:147540218-147543500:+	chr4	+	147540218	147543500				GENCODE	predicted gene 16503 [Source:MGI Symbol;Acc:MGI:3642127]	3283	GAGAGAACTCTGTGGTTTTATGCTCCTGGTTACCTTAGAGCTTATTTTTGACCACAAGGT		154.632	163.725	6.93186	7.62	183.7	150.777	129.418	149.969	173.126	168.078	7.08419	7.09215	6.61924	7.33414	7.76388	7.762
ENSMUST00000029014	0.0483196	0.572843	1.61117	down	ASMM10AP1B120486232V4	ENSMUSG00000027510	Rbm38	protein_coding	No	chr2:173021902-173034725:+	chr2	+	173021902	173034725			Cytoplasm	GENCODE	RNA binding motif protein 38 [Source:MGI Symbol;Acc:MGI:1889294]	1768	GACCGCCAGACCGGCAAGTCCCGCGGCTACGGCTTCGTGACCATGGCAGATCGGGCAGCG	NM_019547	17.6228	17.5074	3.45763	4.14574	14.8625	14.8557	23.1503	13.657	21.7463	17.1188	3.22275	3.63353	3.51661	3.77405	4.50906	4.15411
ENSMUST00000053744	0.0152297	0.555727	1.61104	down	ASMM10AP1B100065578V4	ENSMUSG00000046791	Riox1	protein_coding	Yes	chr12:83950608-83952951:+	chr12	+	83950608	83952951			Cytoplasm	GENCODE	ribosomal oxygenase 1 [Source:MGI Symbol;Acc:MGI:1919202]	2344	TTGCTTCCTTGGGTTCTATTTCATCAGTTTGCGGGGCTGAGCTGGGGTCAGTGTGCTGCG	NM_023633	4354.66	4270.32	11.7527	12.4407	4079.86	4214.33	4769.79	5384.65	4496.55	2929.75	11.5087	11.8279	11.9216	12.5671	12.5416	12.2135
ENSMUST00000116578	0.029397	0.555727	1.61065	down	ASMM10AP1B129808797V4	ENSMUSG00000031387	Renbp	protein_coding	Yes	chrX:73922121-73930850:-	chrX	-	73922121	73930850				GENCODE	renin binding protein [Source:MGI Symbol;Acc:MGI:105940]	1418	GGGGCCCTTCGGAACTCTGAAGAGGATCAGGTGGGTGGGACACTGCTCGGTCAGCTGAGT	NM_023132	115.461	124.343	6.50084	7.18848	130.855	105.968	109.562	106.761	144.659	121.61	6.58139	6.57098	6.35014	6.83024	7.49185	7.24334
ENSMUST00000102556	0.038986	0.561512	1.61004	down	ASMM10AP1B118016631V4	ENSMUSG00000014609	Chrne	protein_coding	Yes	chr11:70614883-70619194:-	chr11	-	70614883	70619194				GENCODE	cholinergic receptor, nicotinic, epsilon polypeptide [Source:MGI Symbol;Acc:MGI:87894]	1591	GACGCCAACGACTCATGCTACATCCCCTCGGCTGCGCCAGATTTTATTAGAGCTGCTGCC	NM_009603	195.898	205.275	7.28093	7.96803	195.929	151.078	240.688	200.647	179.592	235.586	7.17694	7.0954	7.57045	7.7668	7.82385	8.31342
ENSMUST00000112211	0.0300887	0.555727	1.60781	down	ASMM10AP1B106040549V4	ENSMUSG00000021948	Prkcd	protein_coding	Yes	chr14:30595356-30626208:-	chr14	-	30595356	30626208				GENCODE	protein kinase C, delta [Source:MGI Symbol;Acc:MGI:97598]	2851	TATATGCACATATATATAATAGGCTGTATATATTGCTCAGTATAGAAAGCATGTAGGAGA		2631.79	2570.48	11.0486	11.7337	2688.45	2181.13	3025.8	2539.95	3170.5	2001	10.9529	10.9122	11.2808	11.4863	12.0647	11.6502
ENSMUST00000005889	0.0101209	0.555727	1.60733	down	ASMM10AP1B120738971V4	ENSMUSG00000034116	Vav1	protein_coding	Yes	chr17:57279100-57328031:+	chr17	+	57279100	57328031		Yes		GENCODE	vav 1 oncogene [Source:MGI Symbol;Acc:MGI:98923]	2963	GGAGAGCAGGAACTGGCGTGTTCCAGACTGACTGTAAGGGGAGCCACAGGGTGGGCACGC	NM_011691	17.8744	17.311	3.46484	4.14951	15.4513	12.866	25.3058	15.8641	18.979	17.0901	3.29061	3.4026	3.70133	4.00125	4.29603	4.15126
ENSMUST00000105357	0.0104501	0.555727	1.60633	down	ASMM10AP1B105541067V4	ENSMUSG00000035504	Reep6	protein_coding	No	chr10:80329953-80336441:+	chr10	+	80329953	80336441			Cytoplasm	GENCODE	receptor accessory protein 6 [Source:MGI Symbol;Acc:MGI:1917585]	2127	AGCATTGGACCTAGCAGCTGGGATAACCCGGGACGCCAAGTAAAGTCAGACCCCACTCCT		34.2775	35.7778	4.58273	5.2665	31.3328	26.8039	44.6957	35.5504	33.2689	38.514	4.40788	4.51636	4.82396	5.18745	5.17719	5.43488
ENSMUST00000102611	0.0199252	0.555727	1.60632	down	ASMM10AP1B100043672V4	ENSMUSG00000020900	Myh10	protein_coding	Yes	chr11:68691915-68816632:+	chr11	+	68691915	68816632			Nucleus	GENCODE	myosin, heavy polypeptide 10, non-muscle [Source:MGI Symbol;Acc:MGI:1930780]	7791	TTGGGAAGGTAGCTTCGTTCGGGTTGCTAACGTCTTTCCTGGGAGATGGGCGCGCAAACC	NM_175260	128.134	138.391	6.67236	7.35612	125.243	122.531	136.629	124.483	157.647	133.043	6.51876	6.79358	6.70475	7.06039	7.62403	7.38395
ENSMUST00000030187	0.033158	0.555727	1.60628	down	ASMM10AP1B115834457V4	ENSMUSG00000028465	Tln1	protein_coding	Yes	chr4:43531519-43562422:-	chr4	-	43531519	43562422				GENCODE	talin 1 [Source:MGI Symbol;Acc:MGI:1099832]	8393	CGGGAGTGTGCCAATGGTTACCTGGAACTGCTGGACCACGTGCTGCTGACCCTTCAGAAG	NM_011602	509.468	515.813	8.69996	9.38368	511.926	522.842	493.636	456.94	579.827	510.672	8.56374	8.88347	8.65268	9.00097	9.59895	9.55113
ENSMUST00000120753	0.00934698	0.555727	1.60538	down	ASMM10AP1B100088965V4	ENSMUSG00000030530	Furin	protein_coding	Yes	chr7:80389196-80401707:-	chr7	-	80389196	80401707				GENCODE	furin (paired basic amino acid cleaving enzyme) [Source:MGI Symbol;Acc:MGI:97513]	4332	GTCTTTGGTGGCTTGCTCTGTGGCTGCCTCAGCTGGGTCTCCAGGTCCTAGAAACAGCAG		1209.3	1200.54	9.95953	10.6424	1187.77	1130.94	1309.18	1260.85	1360.85	979.938	9.80671	9.99787	10.074	10.4932	10.8839	10.5503
ENSMUST00000171802	0.0452885	0.568793	1.605	down	ASMM10AP1B118564603V4	ENSMUSG00000046101	Mcmdc2	protein_coding	Yes	chr1:9908638-9940954:+	chr1	+	9908638	9940954				GENCODE	minichromosome maintenance domain containing 2 [Source:MGI Symbol;Acc:MGI:3045334]	2553	AAAGCTGTCAGCATCTGCATTAAAATATTTAGTGTCTTTATCTGAAGCCCACGCCCGGCT	NM_177722	17.3594	16.9197	3.42618	4.10876	15.1271	16.7549	20.1961	15.2504	20.2119	15.2969	3.25355	3.80598	3.21903	3.94687	4.3924	3.98699
ENSMUST00000222098	0.0119982	0.555727	1.60465	down	ASMM10AP1B115677857V4	ENSMUSG00000021149	Gtpbp4	protein_coding	Yes	chr13:8966331-8996083:-	chr13	-	8966331	8996083			Nucleus	GENCODE	GTP binding protein 4 [Source:MGI Symbol;Acc:MGI:1916487]	8783	CGGTGGTGCCGTCTGCCAAGGACTTTATTGACCTAACATTATCCAAGACTCAACGAAAGA	NM_027000	188.405	201.129	7.24195	7.92421	179.905	171.874	213.436	219.598	219.501	164.29	7.0554	7.2793	7.39116	7.8989	8.14548	7.72824
ENSMUST00000057652	0.0087878	0.555727	1.60264	down	ASMM10AP1B110592490V4	ENSMUSG00000058402	Zfp420	protein_coding	Yes	chr7:29860041-29876827:+	chr7	+	29860041	29876827		Yes	Nucleus	GENCODE	zinc finger protein 420 [Source:MGI Symbol;Acc:MGI:2444666]	2744	CTGAGCTTCCCTCGGAGAAATCAGGGATGTTTAATGATGTTGCTTTTGACTTCTCTAAGG		139.832	149.663	6.799	7.47945	142.542	121.821	155.134	140.092	165.048	143.849	6.71405	6.78309	6.89986	7.23737	7.69032	7.51066
ENSMUST00000062495	0.043876	0.568793	1.60261	down	ASMM10AP1B100142605V4	ENSMUSG00000047636	Cdcp2	protein_coding	Yes	chr4:107096891-107107748:+	chr4	+	107096891	107107748				GENCODE	CUB domain containing protein 2 [Source:MGI Symbol;Acc:MGI:3045328]	2611	TTTGTCCTGGGTCCCTGTGGTTTCAGTCACGTGGCCATGCTTTTCTGCAGAGGTGGCTGG	NM_172873	790.243	795.611	9.34227	10.0227	834.718	689.792	846.218	713.286	1003.81	669.742	9.28436	9.28405	9.45839	9.65437	10.4364	9.97735
ENSMUST00000032908	0.0176377	0.555727	1.60233	down	ASMM10AP1B115900306V4	ENSMUSG00000030670	Cyp2r1	protein_coding	Yes	chr7:114550166-114562972:-	chr7	-	114550166	114562972				GENCODE	cytochrome P450, family 2, subfamily r, polypeptide 1 [Source:MGI Symbol;Acc:MGI:2449771]	1627	AGACCATGCCTTCCTTTGTTCATGAAGATGACAAAAATGGGAGGCTTACTCAATTCCAGA	NM_177382	18.0175	17.464	3.48231	4.16248	16.2541	12.7686	25.0299	14.5433	18.8867	18.962	3.37465	3.39118	3.68111	3.8759	4.29	4.32154
ENSMUST00000050963	0.0424596	0.565987	1.60132	down	ASMM10AP1B100159128V4	ENSMUSG00000046108	Il17c	protein_coding	Yes	chr8:122422020-122423639:+	chr8	+	122422020	122423639				GENCODE	interleukin 17C [Source:MGI Symbol;Acc:MGI:2446486]	719	ATGCTTGTGTCGTGGATGCATCAACGCCAAGACAGGCCGTGAGACAGCTGCCCTGAACTC	NM_145834	14.7473	14.0374	3.12565	3.80491	12.4024	10.4025	21.437	13.3226	17.5785	11.211	2.94692	3.08074	3.34928	3.73554	4.17831	3.50088
ENSMUST00000022757	0.0106308	0.555727	1.6011	down	ASMM10AP1B109967185V4	ENSMUSG00000015441	Gzmf	protein_coding	Yes	chr14:56205263-56211417:-	chr14	-	56205263	56211417				GENCODE	granzyme F [Source:MGI Symbol;Acc:MGI:109254]	919	GCAGATTTGTGCTGGAGACCCAAAGAAAATACAGTCTACTTACAGTGGTGACTCCGGGGG	NM_010374	19.7762	19.6705	3.65842	4.33749	17.1719	16.4575	25.6993	19.8107	17.2876	21.9131	3.46029	3.78165	3.73334	4.32154	4.15209	4.53884
ENSMUST00000070102	0.0260996	0.555727	1.60023	down	ASMM10AP1B123104665V4	ENSMUSG00000056155	Nanos3	protein_coding	Yes	chr8:84173733-84176552:-	chr8	-	84173733	84176552				GENCODE	nanos C2HC-type zinc finger 3 [Source:MGI Symbol;Acc:MGI:2675387]	730	GCAGGTGTCTATGCAGGTTCCAAAAGTGGCAGGAAGCCCCCTGGACCTTCACCCTCGGCC	NM_194059	150.452	159.202	6.89677	7.57505	176.213	123.233	151.91	137.265	174.842	165.498	7.02615	6.80008	6.86409	7.20609	7.77967	7.73939
ENSMUST00000054952	0.0385977	0.559333	1.60021	down	ASMM10AP1B119390507V4	ENSMUSG00000047260	Emc6	protein_coding	Yes	chr11:73175519-73177037:-	chr11	-	73175519	73177037				GENCODE	ER membrane protein complex subunit 6 [Source:MGI Symbol;Acc:MGI:1913298]	1332	GTGCACGTCTACTGAAATGAGGGCAGGGGTGACTTTAAAACAGATCGGCAAGGCTCTTGC	NM_025318	4889.9	4630.19	11.902	12.5802	4330.82	4063.64	6275.23	5794.61	4402.37	3693.58	11.6014	11.7766	12.3279	12.6647	12.5109	12.5651
ENSMUST00000000187	0.0324774	0.555727	1.59791	down	ASMM10AP1B100195353V4	ENSMUSG00000000183	Fgf6	protein_coding	Yes	chr6:127015586-127028187:+	chr6	+	127015586	127028187				GENCODE	fibroblast growth factor 6 [Source:MGI Symbol;Acc:MGI:95520]	4657	CTTTTTATACGTTTCTCTAAACTGTTTGACTCCGCCCCTCCTATTAAAACTGACAACAAA	NM_010204	237.364	248.462	7.57889	8.25508	247.614	208.036	256.441	251.534	200.512	293.339	7.51703	7.5511	7.66855	8.09828	8.00475	8.66221
ENSMUST00000103146	0.00155673	0.555727	1.59776	down	ASMM10AP1B112272036V4	ENSMUSG00000071415	Rpl23	protein_coding	Yes	chr11:97777527-97782437:-	chr11	-	97777527	97782437			Exosome	GENCODE	ribosomal protein L23 [Source:MGI Symbol;Acc:MGI:1929455]	1059	AGTCTCTGCTCTGAGAGCTGGTCTTCTTGACACCTTTTCCAATATCAGCTTTGCAGAAGG	NM_022891	19465.3	18543.7	13.8987	14.5747	22906.3	19205.3	16284.2	21033.5	19331.1	15266.4	13.948	13.988	13.76	14.5301	14.5132	14.6808
ENSMUST00000048688	0.0248461	0.555727	1.59566	down	ASMM10AP1B118539370V4	ENSMUSG00000042211	Fbxo38	protein_coding	Yes	chr18:62504069-62548743:-	chr18	-	62504069	62548743				GENCODE	F-box protein 38 [Source:MGI Symbol;Acc:MGI:2444639]	4388	GCCTGGGAGGCTGTCGCGACGGTGGAGGTATTTTGAACTAACTTTGACACTGAGGGAGCA	NM_001361090	122.841	134.412	6.60568	7.27984	126.591	117.994	123.939	154.997	148.275	99.9653	6.53353	6.73282	6.5507	7.38194	7.5307	6.92689
ENSMUST00000073211	0.0212065	0.555727	1.59562	down	ASMM10AP1B100452225V4	ENSMUSG00000024049	Myom1	protein_coding	Yes	chr17:71019521-71126855:+	chr17	+	71019521	71126855				GENCODE	myomesin 1 [Source:MGI Symbol;Acc:MGI:1341430]	5648	AAAGTCAATCCGAGCCCCCGAAAAAGAAGAAAGATCCAGTAGCCGTGCCATCTGCGCCCT	NM_010867	103.399	110.594	6.33863	7.01275	96.6274	92.0333	121.538	100.407	122.828	108.547	6.13986	6.36055	6.51548	6.73623	7.23874	7.06328
ENSMUST00000108277	0.0284751	0.555727	1.59258	down	ASMM10AP1B105967848V4	ENSMUSG00000017615	Tnfaip1	protein_coding	Yes	chr11:78522850-78536332:-	chr11	-	78522850	78536332				GENCODE	tumor necrosis factor, alpha-induced protein 1 (endothelial) [Source:MGI Symbol;Acc:MGI:104961]	3768	AACGTCAAGTTTTCGACCCACTGCTAGCTCGCGCGCTGTGCATGCCGGGTCTTGTAGTCT		47.3818	49.8261	5.09765	5.76901	43.3757	37.0621	61.7075	47.9441	44.4767	57.0576	4.91319	4.99938	5.38038	5.6337	5.62526	6.04807
ENSMUST00000092123	0.0175278	0.555727	1.59217	down	ASMM10AP1B112243778V4	ENSMUSG00000069495	Epc2	protein_coding	Yes	chr2:49451486-49551948:+	chr2	+	49451486	49551948	Yes			GENCODE	enhancer of polycomb homolog 2 [Source:MGI Symbol;Acc:MGI:1278321]	4697	TCCTTACGTTGCCTTTCGGAGGAGAACAGAGAAAATGCAGACTCGGAAGAACCGTAAGAA	NM_172663	460.339	471.89	8.54674	9.21773	461.339	406.38	513.298	530.091	533.674	351.905	8.41318	8.5144	8.71264	9.21695	9.47416	8.96208
ENSMUST00000028759	0.00497449	0.555727	1.59201	down	ASMM10AP1B100088028V4	ENSMUSG00000027297	Ltk	protein_coding	Yes	chr2:119751326-119760431:-	chr2	-	119751326	119760431			Nucleus	GENCODE	leukocyte tyrosine kinase [Source:MGI Symbol;Acc:MGI:96840]	3080	TAAACTGCAGCTAGGGAATCGAGTTCTCAACCATCATCCTTTGCTGGAACCAAGGGATTG	NM_203345	32.6691	33.8357	4.5111	5.18195	28.9785	30.1609	38.868	34.5826	33.9539	32.9707	4.28607	4.6872	4.56004	5.14904	5.21	5.1868
ENSMUST00000020343	0.030468	0.555727	1.59174	down	ASMM10AP1B103559749V4	ENSMUSG00000020132	Rab21	protein_coding	Yes	chr10:115287084-115315591:-	chr10	-	115287084	115315591				GENCODE	RAB21, member RAS oncogene family [Source:MGI Symbol;Acc:MGI:894308]	4602	AGGCATTGAGGAGCTCTTTCTCGACCTTTGTAAAAGAATGATAGAGACAGCCCAGGTGGA	NM_024454	4727.97	4509.65	11.8696	12.5402	4633.22	4488.11	5062.58	4528.38	5688.37	3312.19	11.691	11.9129	12.0047	12.3197	12.9011	12.3997
ENSMUST00000122001	0.0471326	0.570152	1.58896	down	ASMM10AP1B113723252V4	ENSMUSG00000041954	Tnfrsf18	protein_coding	No	chr4:156026342-156028891:+	chr4	+	156026342	156028891				GENCODE	tumor necrosis factor receptor superfamily, member 18 [Source:MGI Symbol;Acc:MGI:894675]	1078	ACGCAGTTTTACTACAGAGACCCAGCCATTCGCGGAGGTGCAGTTGTCAGCTGAGGATGC		45.0163	48.0685	5.02854	5.69663	49.1047	40.7973	45.1469	47.8099	37.3206	59.0748	5.10113	5.13952	4.84497	5.62982	5.35898	6.10108
ENSMUST00000113144	0.0375636	0.558318	1.58835	down	ASMM10AP1B102450966V4	ENSMUSG00000043384	Gprasp1	protein_coding	Yes	chrX:135742733-135803474:+	chrX	+	135742733	135803474			Nucleus	GENCODE	G protein-coupled receptor associated sorting protein 1 [Source:MGI Symbol;Acc:MGI:1917418]	5843	GAAGCTTGAGAAAAGAGGAACAGGAAAATGGCGTGGATTTCTGGAGCCCTGCTTTAAGGC	NM_001004359	70.0286	74.6829	5.72498	6.39251	77.2568	56.0586	76.7706	63.4293	69.9212	90.6981	5.79785	5.62048	5.75659	6.04556	6.3571	6.77486
ENSMUST00000021870	0.0180328	0.555727	1.58803	down	ASMM10AP1B123804542V4	ENSMUSG00000021432	Slc35b3	protein_coding	Yes	chr13:38932136-38960875:-	chr13	-	38932136	38960875			Nucleus	GENCODE	solute carrier family 35, member B3 [Source:MGI Symbol;Acc:MGI:1913978]	2090	CGAGATGGACAGGACCCTTGCTCAGAGCACGCAGGAGCAGGGTGGAGAGGCCCAGCCAGC	NM_001170431	39.8821	41.9722	4.83788	5.50511	38.6688	39.1191	41.8584	41.2489	47.9089	36.7588	4.7374	5.07902	4.69723	5.40796	5.74915	5.35824
ENSMUST00000038537	0.018372	0.555727	1.58689	down	ASMM10AP1B100090251V4	ENSMUSG00000036459	Wtip	protein_coding	Yes	chr7:34109543-34133268:-	chr7	-	34109543	34133268				GENCODE	WT1-interacting protein [Source:MGI Symbol;Acc:MGI:2141920]	1962	ACATCTGTGCACACTATATCAGGCTCCACTACCAAAGCGTATGATTTGACTTAAATTAAG	NM_207212	5685.81	5261.49	12.1259	12.7921	5465.04	4811.73	6780.66	6017.52	4974.94	4792.02	11.9231	12.0285	12.4261	12.7199	12.7026	12.9538
ENSMUST00000029106	0.01264	0.555727	1.58656	down	ASMM10AP1B109412886V4	ENSMUSG00000027583	Zbtb46	protein_coding	Yes	chr2:181387762-181459426:-	chr2	-	181387762	181459426		Yes		GENCODE	zinc finger and BTB domain containing 46 [Source:MGI Symbol;Acc:MGI:1919397]	5309	GGTCCTGTGAGCTAAAAAGTGGGTGTGACTCGTGACTGGGGAGCACTAGGACTGAACACG		86.1056	91.747	6.04968	6.71559	79.7953	72.8343	105.687	101.77	79.311	94.1597	5.84589	6.01022	6.29294	6.75846	6.55481	6.83349
ENSMUST00000164859	0.0399071	0.562724	1.58609	down	ASMM10AP1B129604354V4	ENSMUSG00000034252	Senp6	protein_coding	No	chr9:80066973-80144168:+	chr9	+	80066973	80144168	Yes		Nucleus	GENCODE	SUMO/sentrin specific peptidase 6 [Source:MGI Symbol;Acc:MGI:1922075]	3853	GGCGGCGGGCAAGAGCGGTGGCAGCGCTGGGGCTCTTTTCCTGAAAGGAAAGAATACCCA		513.704	515.726	8.7021	9.36758	501.319	443.205	596.589	482.488	625.728	438.962	8.53654	8.63786	8.93192	9.07814	9.71851	9.30608
ENSMUST00000112720	0.00807974	0.555727	1.58572	down	ASMM10AP1B110149529V4	ENSMUSG00000025269	Apex2	protein_coding	Yes	chrX:150568862-150589844:-	chrX	-	150568862	150589844		Yes	Cytoplasm	GENCODE	apurinic/apyrimidinic endonuclease 2 [Source:MGI Symbol;Acc:MGI:1924872]	4742	AATAACATTTTGTTCATAAATAAAGGTCACGTCTTTGTTTCAGTAGACCATGTTGAGTGG		3203.68	3093.19	11.3243	11.9894	3278.28	2724.77	3607.97	3674.16	3323.61	2281.81	11.2061	11.2295	11.5374	11.9992	12.13	11.8391
ENSMUST00000124665	0.0299452	0.555727	1.58404	down	ASMM10AP1B106521158V4	ENSMUSG00000051855	Mest	protein_coding	Yes	chr6:30738053-30748465:+	chr6	+	30738053	30748465				GENCODE	mesoderm specific transcript [Source:MGI Symbol;Acc:MGI:96968]	2665	TCTGCTTAAGGCCATGCAGATGAGAGAGTGGTGGGTCCAAGTAGGGCTCCTGGCTGTGCC	NM_001252292	215.523	219.888	7.41963	8.08324	261.807	202.277	182.486	213.727	203.435	242.503	7.59443	7.51019	7.15427	7.8588	8.02521	8.3657
ENSMUST00000126532	0.0241427	0.555727	1.5838	down	ASMM10AP1B104236828V4	ENSMUSG00000075254	Heg1	protein_coding	Yes	chr16:33684545-33769443:+	chr16	+	33684545	33769443				GENCODE	heart development protein with EGF-like domains 1 [Source:MGI Symbol;Acc:MGI:1924696]	6714	CCCACAGCAGCTTGTTGTCCTTGGAGAGCCTTCCTGAGTCACCCAGCAGTTCCAGGTCAC		416.638	415.757	8.39634	9.05973	473.728	406.872	369.314	414.861	370.985	461.425	8.45346	8.51629	8.21926	8.8584	8.93499	9.38579
ENSMUST00000021779	0.0058372	0.555727	1.58254	down	ASMM10AP1B100153496V4	ENSMUSG00000005891	Prl4a1	protein_coding	Yes	chr13:28016212-28023559:+	chr13	+	28016212	28023559			Cytoplasm	GENCODE	prolactin family 4, subfamily a, member 1 [Source:MGI Symbol;Acc:MGI:1206587]	876	CATTCTCGACAATGCACTTGTGTAAAGTACATGAGTATAATGGCTCTGTTCTTTAAAAGT	NM_011165	24.5869	24.4842	4.02151	4.68375	27.2851	17.5293	28.9463	23.1077	26.8449	23.5	4.19299	3.87815	3.99339	4.55956	4.83974	4.65195
ENSMUST00000095079	0.0339464	0.555727	1.58141	down	ASMM10AP1B100194432V4	ENSMUSG00000070979	Actl7a	protein_coding	Yes	chr4:56743413-56744925:+	chr4	+	56743413	56744925				GENCODE	actin-like 7a [Source:MGI Symbol;Acc:MGI:1343051]	1513	TGGTGTTGAGTTGGCATGTTCATTTCTGTAGCATTAAAAACCCCTCGTGTCTGTCCCCTT	NM_009611	655.52	654.195	9.06772	9.72893	617.789	655.692	693.079	616.376	774.9	571.309	8.83769	9.20846	9.15701	9.43376	10.0348	9.71822
ENSMUST00000031539	0.0235064	0.555727	1.58117	down	ASMM10AP1B121757008V4	ENSMUSG00000029560	Snx8	protein_coding	Yes	chr5:140340303-140389262:-	chr5	-	140340303	140389262				GENCODE	sorting nexin 8 [Source:MGI Symbol;Acc:MGI:2443816]	2627	GATCCGCCGGCGACAGGCCCACGAACATCCCAGGTCACTGAGTGGAGGGCCCTGGACCCC	NM_172277	32.3888	33.4131	4.48342	5.14441	33.9851	23.2685	39.9126	32.628	39.7432	27.8681	4.53362	4.30732	4.6093	5.0629	5.45633	4.91399
ENSMUST00000040250	0.0446024	0.568793	1.58109	down	ASMM10AP1B109621552V4	ENSMUSG00000039783	Kmo	protein_coding	Yes	chr1:175631996-175660853:+	chr1	+	175631996	175660853				GENCODE	kynurenine 3-monooxygenase (kynurenine 3-hydroxylase) [Source:MGI Symbol;Acc:MGI:2138151]	2695	ATCCCTCTCTATACCATGGTCGCCTTCACCAGAATAAGATACCACGAGGCAGTGCTGCGT	NM_133809	353.197	349.667	8.12957	8.79049	424.709	242.861	392.021	377.911	292.783	378.308	8.29794	7.78082	8.30994	8.71509	8.58023	9.07614
ENSMUST00000124516	0.0442735	0.568793	1.58058	down	ASMM10AP1B104931632V4	ENSMUSG00000056328	Myh1	protein_coding	Yes	chr11:67200052-67224575:+	chr11	+	67200052	67224575				GENCODE	myosin, heavy polypeptide 1, skeletal muscle, adult [Source:MGI Symbol;Acc:MGI:1339711]	6081	AGTGACTTGTCTTTCCTCATAAAGCTTCAAGTTTGGACCCACGGTCGAAGTTGCATCCCT		38.3338	39.4472	4.75407	5.41453	42.4446	37.4168	35.1401	36.0714	43.8979	38.3724	4.87832	5.01549	4.36841	5.20862	5.60651	5.42846
[truncated: 98 more rows]

## Sheet: up_siOCT4_DMSO vs siNT DMSO
# Fold Change cut-off: 1.5 # P-value cut-off: 0.05 # Condition pairs: SiOCT4-DMSO_vs_SiNT-DMSO # Column A: Transcript_ID it represents protein-coding transcript's id. # Column B: P-value, P-value calculated from unpaired t-test. # Column C: FDR, FDR is calculated from Benjamini Hochberg FDR. # Column D: Fold Change, the absolute ratio (no log scale) of normalized intensities between two condition…
[truncated: 994 more rows]

## Sheet: down_siOCT4_DMSO vs siNT DMSO
# Fold Change cut-off: 1.5 # P-value cut-off: 0.05 # Condition pairs: SiOCT4-DMSO_vs_SiNT-DMSO # Column A: Transcript_ID it represents protein-coding transcript's id. # Column B: P-value, P-value calculated from unpaired t-test. # Column C: FDR, FDR is calculated from Benjamini Hochberg FDR. # Column D: Fold Change, the absolute ratio (no log scale) of normalized intensities between two condition…
[truncated: 733 more rows]

[truncated: 2 more sheets: up_siOCT4 POVPC vs siOCT4 DMSO, down_siOCT4 POVPCvs siOCT4DMSO ]
