# Supplementary material for: Integrative analysis of the lncRNA-miRNA-mRNA interactions in smooth muscle cell phenotypic transitions
Source: Front Genet. 2024 Apr 10;15:1356558. doi: 10.3389/fgene.2024.1356558 (PMC11039880; doi:10.3389/fgene.2024.1356558)
Supplement: Supplementary file 2 [file Table3.XLS]

## Sheet: POVPC vs. DMSO
# Condition pairs: POVPC vs. DMSO # Fold Change cut-off: 1.5 # P-value cut-off: 0.05 This table contains the differentially expressed antisense LncRNAs and their associated coding genes. # Column A: seqname, the sequence identifier. # Column B: GeneSymbol, the symbol of the LncRNA. # Column C: lncRNA_level, lncRNA level type. # Column D: P-value - LncRNAs, it is calculated by t-test. # Column E: …
seqname	GeneSymbol	lncRNA_level	P-value - LncRNAs	FDR - LncRNAs	Fold change - LncRNAs	Regulation - LncRNAs	source	RNAlength	Chrom	Strand	txStart	txEnd	GenomeRelationship	NearbyGene	NearbyGeneSymbol	NearbyProteinName	P-value - mRNAs	FDR - mRNAs	Fold change - mRNAs	Regulation - mRNAs	NearbyGeneChrom	NearbyGeneStrand	NearbyGenetxStart	NearbyGenetxEnd
AK143731	AK143731		0.027018	0.540551	1.93264	down	Genbank	2837	chr18	+	44426682	44429519	natural antisense	ENSMUST00000164666	Mcc	mutated in colorectal cancers [Source:MGI Symbol;Acc:MGI:96930]	0.0160977	0.555727	1.92925	down	chr18	-	44429280	44662266
ENSMUST00000225040	Gm47523	Reliable	0.0120139	0.507512	2.78408	up	GENCODE	471	chr13	-	46605327	46619780	natural antisense	ENSMUST00000021802	Cap2	CAP, adenylate cyclase-associated protein, 2 (yeast) [Source:MGI Symbol;Acc:MGI:1914502]	0.0306081	0.555727	1.77067	up	chr13	+	46501848	46650281
AK086870	AK086870		0.0100294	0.507512	2.82909	up	Genbank	2039	chr13	+	49259043	49261793	natural antisense	ENSMUST00000110087	Fgd3	FYVE, RhoGEF and PH domain containing 3 [Source:MGI Symbol;Acc:MGI:1353657]	0.00846013	0.555727	3.09555	down	chr13	-	49261554	49309240
ENSMUST00000223556	Gm46440	Reliable	0.031998	0.547574	1.96422	up	GENCODE	447	chr13	+	67061227	67073934	natural antisense	ENSMUST00000109742	Zfp708	zinc finger protein 708 [Source:MGI Symbol;Acc:MGI:3040674]	0.0361193	0.555727	1.52892	down	chr13	-	67069399	67081512
AK140168	AK140168		0.0256625	0.540551	1.52246	down	Genbank	2868	chr10	+	88602471	88605340	natural antisense	ENSMUST00000119185	Mybpc1	myosin binding protein C, slow-type [Source:MGI Symbol;Acc:MGI:1336213]	0.0493432	0.572843	1.74451	up	chr10	-	88518339	88605025
uc008hps.1	BC114417	Reliable	0.000356867	0.408862	4.92808	up	knownGene	604	chr19	+	44396324	44396927	natural antisense	ENSMUST00000041331	Scd1	stearoyl-Coenzyme A desaturase 1 [Source:MGI Symbol;Acc:MGI:98239]	0.0396545	0.562113	4.46316	up	chr19	-	44394451	44407709
AK153777	AK153777		0.0193378	0.530596	1.65303	down	Genbank	3194	chr1	+	87945477	87948670	natural antisense	ENSMUST00000187758	Usp40	ubiquitin specific peptidase 40 [Source:MGI Symbol;Acc:MGI:2443184]	0.0346866	0.555727	1.64626	up	chr1	-	87946443	88008534
uc007jfs.1	AK196141	Reliable	0.0343482	0.551362	2.11471	down	knownGene	327	chr11	+	60228127	60228453	natural antisense	ENSMUST00000095254	Tom1l2	target of myb1-like 2 (chicken) [Source:MGI Symbol;Acc:MGI:2443306]	0.0202827	0.555727	1.6009	up	chr11	-	60226714	60352905
ENSMUST00000140952	Hoxb5os	Reliable	0.0354884	0.552955	3.68709	up	GENCODE	158	chr11	-	96293497	96305081	natural antisense	ENSMUST00000000704	Hoxb6	homeobox B6 [Source:MGI Symbol;Acc:MGI:96187]	0.033509	0.555727	2.13499	up	chr11	+	96299171	96301568
uc007kdk.1	AK217047	Reliable	0.0306809	0.547046	2.49444	up	knownGene	396	chr11	+	75300449	75300844	natural antisense	ENSMUST00000092907	Rpa1	replication protein A1 [Source:MGI Symbol;Acc:MGI:1915525]	0.0387281	0.559388	2.45734	up	chr11	-	75298166	75348324
ENSMUST00000138817	Gm12343	Reliable	0.0316408	0.547574	1.92854	down	GENCODE	414	chr11	-	77008914	77009873	natural antisense	ENSMUST00000108402	Slc6a4	solute carrier family 6 (neurotransmitter transporter, serotonin), member 4 [Source:MGI Symbol;Acc:MGI:96285]	0.0165365	0.555727	1.5111	up	chr11	+	76998603	77032339
BC028549	BC028549		0.0460605	0.56397	6.48007	down	Genbank	904	chr11	-	68808141	68808997	natural antisense	ENSMUST00000102611	Myh10	myosin, heavy polypeptide 10, non-muscle [Source:MGI Symbol;Acc:MGI:1930780]	0.0199252	0.555727	1.60632	down	chr11	+	68691915	68816632
ENSMUST00000151998	Notumos	Reliable	0.0172239	0.527383	2.88395	down	GENCODE	2659	chr11	+	120659157	120661815	natural antisense	ENSMUST00000106178	Notum	notum palmitoleoyl-protein carboxylesterase [Source:MGI Symbol;Acc:MGI:1924833]	0.0409224	0.565599	1.6321	down	chr11	-	120653788	120660829
AK076251	AK076251		0.00415937	0.507036	2.87351	up	Genbank	3078	chr11	+	63884692	63887768	natural antisense	ENSMUST00000094103	Hs3st3b1	heparan sulfate (glucosamine) 3-O-sulfotransferase 3B1 [Source:MGI Symbol;Acc:MGI:1333853]	0.00235111	0.555727	2.37465	up	chr11	-	63885792	63922290
ENSMUST00000137830	Trmt61b	Gold	0.0450276	0.563637	3.34726	down	GENCODE	2572	chr17	-	71557062	71598746	natural antisense	ENSMUST00000064420	Spdya	speedy/RINGO cell cycle regulator family, member A [Source:MGI Symbol;Acc:MGI:1918141]	0.000429008	0.555727	3.61065	up	chr17	+	71552072	71589533
uc.243-	uc.243		0.00341437	0.507036	1.70995	down	UCR	216	chr3	-	5329932	5330148	intronic antisense	ENSMUST00000026284	Zfhx4	zinc finger homeodomain 4 [Source:MGI Symbol;Acc:MGI:2137668]	0.00312551	0.555727	1.52731	down	chr3	+	5218554	5415855
AK133685	AK133685		0.0428003	0.560533	1.51533	down	Genbank	2245	chr3	+	32582124	32584368	natural antisense	ENSMUST00000155737	Gnb4	guanine nucleotide binding protein (G protein), beta 4 [Source:MGI Symbol;Acc:MGI:104581]	0.00958394	0.555727	2.03258	down	chr3	-	32580332	32616585
ENSMUST00000180791	4731419I09Rik	Reliable	0.0135938	0.515074	2.20583	up	GENCODE	2820	chr3	+	89337850	89347831	natural antisense	ENSMUST00000074582	Adam15	a disintegrin and metallopeptidase domain 15 (metargidin) [Source:MGI Symbol;Acc:MGI:1333882]	0.00552867	0.555727	2.43277	up	chr3	-	89339648	89349975
ENSMUST00000180791	4731419I09Rik	Reliable	0.0135938	0.515074	2.20583	up	GENCODE	2820	chr3	+	89337850	89347831	natural antisense	ENSMUST00000029676	Adam15	a disintegrin and metallopeptidase domain 15 (metargidin) [Source:MGI Symbol;Acc:MGI:1333882]	0.00819211	0.555727	2.46821	up	chr3	-	89339640	89349996
ENSMUST00000190040	Gm28523	Gold	0.010433	0.507512	1.65503	up	GENCODE	1588	chr6	-	141246920	141250009	natural antisense	ENSMUST00000043259	Pde3a	phosphodiesterase 3A, cGMP inhibited [Source:MGI Symbol;Acc:MGI:1860764]	0.00889935	0.555727	1.72417	up	chr6	+	141249269	141507448
AJ279833	AJ279833		0.0158087	0.525581	1.74012	up	Genbank	317	chr15	+	83575840	83576137	natural antisense	ENSMUST00000016901	Ttll12	tubulin tyrosine ligase-like family, member 12 [Source:MGI Symbol;Acc:MGI:3039573]	0.0386356	0.559333	1.67911	down	chr15	-	83575090	83595157
ENSMUST00000230118	Gm31462	Reliable	0.00163702	0.481886	2.44341	up	GENCODE	544	chr15	-	81005407	81006410	natural antisense	ENSMUST00000139517	Sgsm3	small G protein signaling modulator 3 [Source:MGI Symbol;Acc:MGI:1916329]	0.043425	0.568793	2.2844	up	chr15	+	80977765	81012290
ENSMUST00000221514	Gm19605	Reliable	0.0478648	0.56495	1.87862	up	GENCODE	1084	chr12	-	110474511	110486204	natural antisense	ENSMUST00000221715	Ppp2r5c	protein phosphatase 2, regulatory subunit B', gamma [Source:MGI Symbol;Acc:MGI:1349475]	0.00806551	0.555727	1.59068	up	chr12	+	110485738	110571688

## Sheet: siOCT4_DMSO vs siNT DMSO
# Condition pairs: siOCT4_DMSO vs siNT DMSO # Fold Change cut-off: 1.5 # P-value cut-off: 0.05 This table contains the differentially expressed antisense LncRNAs and their associated coding genes. # Column A: seqname, the sequence identifier. # Column B: GeneSymbol, the symbol of the LncRNA. # Column C: lncRNA_level, lncRNA level type. # Column D: P-value - LncRNAs, it is calculated by t-test. # …
seqname	GeneSymbol	lncRNA_level	P-value - LncRNAs	FDR - LncRNAs	Fold change - LncRNAs	Regulation - LncRNAs	source	RNAlength	Chrom	Strand	txStart	txEnd	GenomeRelationship	NearbyGene	NearbyGeneSymbol	NearbyProteinName	P-value - mRNAs	FDR - mRNAs	Fold change - mRNAs	Regulation - mRNAs	NearbyGeneChrom	NearbyGeneStrand	NearbyGenetxStart	NearbyGenetxEnd
AK030290	AK030290		0.00745567	0.180341	1.92319	up	Genbank	3097	chr4	-	120514262	120517356	natural antisense	ENSMUST00000106301	Scmh1	sex comb on midleg homolog 1 [Source:MGI Symbol;Acc:MGI:1352762]	0.01458	0.259459	2.21769	down	chr4	+	120447147	120530184
ENSMUST00000153669	Gm11915	Reliable	0.000160867	0.0619851	2.02157	up	GENCODE	358	chr4	-	28814297	28815076	intronic antisense	ENSMUST00000080934	Epha7	Eph receptor A7 [Source:MGI Symbol;Acc:MGI:95276]	0.0058003	0.205434	1.82646	up	chr4	+	28813131	28947047
uc.2+	uc.2		0.0197956	0.23535	2.34239	down	UCR	207	chr4	-	148921882	148922089	intronic antisense	ENSMUST00000094464	Casz1	castor zinc finger 1 [Source:MGI Symbol;Acc:MGI:1196251]	0.012054	0.24787	2.77394	up	chr4	+	148804429	148945129
uc.5+	uc.5		0.0244367	0.250013	1.79569	up	UCR	214	chr4	-	148876343	148876557	intronic antisense	ENSMUST00000094464	Casz1	castor zinc finger 1 [Source:MGI Symbol;Acc:MGI:1196251]	0.012054	0.24787	2.77394	up	chr4	+	148804429	148945129
uc.7+	uc.7		2.80182e-05	0.0346833	6.73858	up	UCR	256	chr4	-	148823568	148823824	intronic antisense	ENSMUST00000094464	Casz1	castor zinc finger 1 [Source:MGI Symbol;Acc:MGI:1196251]	0.012054	0.24787	2.77394	up	chr4	+	148804429	148945129
ENSMUST00000146250	Gm13068	Reliable	0.0397667	0.291935	3.6437	up	GENCODE	876	chr4	+	149748518	149749607	natural antisense	ENSMUST00000105686	Slc25a33	solute carrier family 25, member 33 [Source:MGI Symbol;Acc:MGI:1917806]	0.0400248	0.337748	2.3939	down	chr4	-	149744036	149774277
ENSMUST00000137236	Gm12940	Gold	0.00281972	0.138346	2.47257	down	GENCODE	1970	chr4	+	127035681	127049398	natural antisense	ENSMUST00000106102	Zmym1	zinc finger, MYM domain containing 1 [Source:MGI Symbol;Acc:MGI:1915560]	0.0405792	0.338042	2.10156	up	chr4	-	127047094	127061152
ENSMUST00000212917	Gm45752	Reliable	0.0157438	0.222191	1.5314	down	GENCODE	3186	chr8	+	105973097	105985879	natural antisense	ENSMUST00000034371	Dpep3	dipeptidase 3 [Source:MGI Symbol;Acc:MGI:1919104]	0.00951009	0.23834	3.75854	down	chr8	-	105973513	105979429
ENSMUST00000164687	4930579O11Rik	Gold	0.000575116	0.0941246	8.7336	down	GENCODE	631	chr8	-	81665904	81667118	intronic antisense	ENSMUST00000215332	Inpp4b	inositol polyphosphate-4-phosphatase, type II [Source:MGI Symbol;Acc:MGI:2158925]	0.0148386	0.261627	4.31415	up	chr8	+	81342562	82125036
ENSMUST00000212917	Gm45752	Reliable	0.0157438	0.222191	1.5314	down	GENCODE	3186	chr8	+	105973097	105985879	natural antisense	ENSMUST00000117555	Dpep2	dipeptidase 2 [Source:MGI Symbol;Acc:MGI:2442042]	0.0119935	0.24787	1.65948	down	chr8	-	105984944	105991749
ENSMUST00000148573	Dnase2a	Gold	0.0389594	0.289975	1.89495	down	GENCODE	1118	chr8	+	84913391	84922915	natural antisense	ENSMUST00000109741	Mast1	microtubule associated serine/threonine kinase 1 [Source:MGI Symbol;Acc:MGI:1861901]	0.0100897	0.240332	1.97439	up	chr8	-	84911903	84937353
ENSMUST00000172522	Gm20319	Reliable	0.00973291	0.1926	3.048	down	GENCODE	771	chr16	-	26714446	26755491	natural antisense	ENSMUST00000023156	Il1rap	interleukin 1 receptor accessory protein [Source:MGI Symbol;Acc:MGI:104975]	0.028612	0.313132	1.99718	down	chr16	+	26581757	26717744
ENSMUST00000174385	Gm20319	Reliable	0.0114339	0.203337	2.94413	down	GENCODE	541	chr16	-	26714744	26755502	natural antisense	ENSMUST00000023156	Il1rap	interleukin 1 receptor accessory protein [Source:MGI Symbol;Acc:MGI:104975]	0.028612	0.313132	1.99718	down	chr16	+	26581757	26717744
ENSMUST00000224038	Gm47061	Reliable	0.000821444	0.102729	2.14364	up	GENCODE	2340	chr13	+	40723110	40725449	natural antisense	ENSMUST00000021787	Tfap2a	transcription factor AP-2, alpha [Source:MGI Symbol;Acc:MGI:104671]	2.97969e-05	0.0409708	2.12951	up	chr13	-	40715302	40730443
AK153494	AK153494		0.017916	0.229648	1.80563	down	Genbank	1366	chr13	+	51733469	51734834	natural antisense	ENSMUST00000021900	Sema4d	sema domain, immunoglobulin domain (Ig), transmembrane domain (TM) and short cytoplasmic domain, (semaphorin) 4D [Source:MGI Symbol;Acc:MGI:109244]	1.15488e-05	0.0363503	1.74462	up	chr13	-	51701246	51793747
ENSMUST00000225893	4930579J19Rik	Reliable	0.000485886	0.0877056	1.8653	down	GENCODE	1384	chr13	-	38460256	38461805	intronic antisense	ENSMUST00000171970	Bmp6	bone morphogenetic protein 6 [Source:MGI Symbol;Acc:MGI:88182]	0.0103274	0.240862	1.67905	up	chr13	+	38345107	38500302
AK021278	AK021278		0.0130855	0.210699	2.89214	up	Genbank	982	chr13	-	58812931	58813914	intronic antisense	ENSMUST00000079828	Ntrk2	neurotrophic tyrosine kinase, receptor, type 2 [Source:MGI Symbol;Acc:MGI:97384]	0.00608661	0.207307	1.61773	down	chr13	+	58807697	59133970
ENSMUST00000223904	Gm46440	Reliable	0.00150436	0.118013	2.03146	up	GENCODE	1536	chr13	+	67060801	67092042	natural antisense	ENSMUST00000109742	Zfp708	zinc finger protein 708 [Source:MGI Symbol;Acc:MGI:3040674]	0.0479198	0.354	1.54558	down	chr13	-	67069399	67081512
uc.454+	uc.454		0.0442766	0.301359	2.24272	down	UCR	208	chr2	+	132078385	132078593	natural antisense	ENSMUST00000028815	Slc23a2	solute carrier family 23 (nucleobase transporters), member 2 [Source:MGI Symbol;Acc:MGI:1859682]	0.0144411	0.259336	1.59234	down	chr2	-	132052496	132145108
ENSMUST00000167226	Gm17201	Reliable	0.000908876	0.10298	3.80771	down	GENCODE	390	chr10	-	128391842	128395563	natural antisense	ENSMUST00000014642	Ankrd52	ankyrin repeat domain 52 [Source:MGI Symbol;Acc:MGI:2444029]	0.0120727	0.248007	1.89799	up	chr10	+	128377119	128394006
ENSMUST00000219079	F420014N23Rik	Gold	0.0194089	0.233682	1.63296	up	GENCODE	659	chr10	+	127195249	127200750	natural antisense	ENSMUST00000116229	Dtx3	deltex 3, E3 ubiquitin ligase [Source:MGI Symbol;Acc:MGI:2135752]	0.0168567	0.271109	4.26679	up	chr10	-	127190642	127195727
ENSMUST00000213985	Gm34006	Gold	0.0106141	0.198228	1.86417	up	GENCODE	655	chr10	-	42863102	42864699	intronic antisense	ENSMUST00000105495	Scml4	Scm polycomb group protein like 4 [Source:MGI Symbol;Acc:MGI:2446140]	0.0027884	0.172945	2.45488	down	chr10	+	42860667	42934361
ENSMUST00000216467	Gm34006	Reliable	0.000362462	0.0787685	2.22934	up	GENCODE	1918	chr10	-	42861430	42864681	intronic antisense	ENSMUST00000105495	Scml4	Scm polycomb group protein like 4 [Source:MGI Symbol;Acc:MGI:2446140]	0.0027884	0.172945	2.45488	down	chr10	+	42860667	42934361
ENSMUST00000187697	Frmd8os	Gold	0.0430277	0.299112	2.26957	up	GENCODE	516	chr19	+	5845623	5851388	natural antisense	ENSMUST00000025728	Frmd8	FERM domain containing 8 [Source:MGI Symbol;Acc:MGI:1914707]	0.00201781	0.160335	2.24783	up	chr19	-	5849702	5875274
ENSMUST00000209642	Gm42067	Reliable	0.00222605	0.129612	1.7963	down	GENCODE	647	chr19	+	5912822	5914593	natural antisense	ENSMUST00000136983	Dpf2	D4, zinc and double PHD fingers family 2 [Source:MGI Symbol;Acc:MGI:109529]	0.00186208	0.160335	3.28496	up	chr19	-	5896516	5912871
ENSMUST00000224419	Gm48696	Reliable	0.0238221	0.248835	1.59062	down	GENCODE	531	chr19	+	3486090	3488014	natural antisense	ENSMUST00000113997	Ppp6r3	protein phosphatase 6, regulatory subunit 3 [Source:MGI Symbol;Acc:MGI:1921807]	0.0330671	0.321162	1.63839	up	chr19	-	3454933	3575749
ENSMUST00000173437	Tlx1os	Reliable	0.0229792	0.245467	1.54049	up	GENCODE	620	chr19	-	45154057	45159304	natural antisense	ENSMUST00000026236	Tlx1	T cell leukemia, homeobox 1 [Source:MGI Symbol;Acc:MGI:98769]	0.00780912	0.224684	2.73355	up	chr19	+	45150680	45156943
ENSMUST00000118575	Gm16066	Reliable	0.0317601	0.272745	1.74876	down	GENCODE	1086	chr19	-	3798615	3852419	natural antisense	ENSMUST00000113970	Kmt5b	lysine methyltransferase 5B [Source:MGI Symbol;Acc:MGI:2444557]	0.0302128	0.316143	2.16303	up	chr19	+	3768033	3808835
ENSMUST00000182216	Gm26995	Gold	0.0171687	0.227179	1.98959	down	GENCODE	1306	chr5	-	117935725	117939518	natural antisense	ENSMUST00000171055	Nos1	nitric oxide synthase 1, neuronal [Source:MGI Symbol;Acc:MGI:97360]	0.0114529	0.244636	2.07721	down	chr5	+	117867119	117953813
ENSMUST00000202894	Gm19610	Gold	0.0443411	0.301462	1.59373	up	GENCODE	408	chr5	-	91051871	91074773	natural antisense	ENSMUST00000031324	Ereg	epiregulin [Source:MGI Symbol;Acc:MGI:107508]	0.00941415	0.23834	3.31259	down	chr5	+	91074622	91093646
ENSMUST00000144193	Gm15589	Reliable	0.0013216	0.114559	5.56896	up	GENCODE	271	chr5	+	24333923	24337216	intronic antisense	ENSMUST00000036092	Kcnh2	potassium voltage-gated channel, subfamily H (eag-related), member 2 [Source:MGI Symbol;Acc:MGI:1341722]	0.0154024	0.263898	1.6492	down	chr5	-	24319589	24351604
ENSMUST00000200783	Gm42109	Reliable	0.00330222	0.144435	1.68591	down	GENCODE	594	chr5	-	90571099	90589077	natural antisense	ENSMUST00000094615	5830473C10Rik	RIKEN cDNA 5830473C10 gene [Source:MGI Symbol;Acc:MGI:1923342]	0.00829311	0.230662	2.02627	down	chr5	+	90561107	90597871
ENSMUST00000160096	Gm16226	Reliable	0.0261126	0.255529	1.86064	down	GENCODE	354	chr5	+	99682410	99715772	intronic antisense	ENSMUST00000161516	Rasgef1b	RasGEF domain family, member 1B [Source:MGI Symbol;Acc:MGI:2443755]	0.0182981	0.278935	1.53704	down	chr5	-	99375026	99729062
ENSMUST00000161197	Gm16226	Gold	0.0352231	0.280854	1.54661	down	GENCODE	395	chr5	+	99682439	99715770	intronic antisense	ENSMUST00000161516	Rasgef1b	RasGEF domain family, member 1B [Source:MGI Symbol;Acc:MGI:2443755]	0.0182981	0.278935	1.53704	down	chr5	-	99375026	99729062
ENSMUST00000196037	Gm35172	Reliable	0.0238786	0.248835	2.22035	down	GENCODE	2649	chr5	+	99508389	99511037	intronic antisense	ENSMUST00000161516	Rasgef1b	RasGEF domain family, member 1B [Source:MGI Symbol;Acc:MGI:2443755]	0.0182981	0.278935	1.53704	down	chr5	-	99375026	99729062
AK156686	AK156686		0.0348619	0.279982	1.56098	down	Genbank	850	chr1	-	62735097	62735944	intronic antisense	ENSMUST00000063594	Nrp2	neuropilin 2 [Source:MGI Symbol;Acc:MGI:1100492]	0.03136	0.318833	2.56225	down	chr1	+	62703702	62818695
uc007ctp.1	AK188772	Reliable	0.0251991	0.252634	1.89658	down	knownGene	350	chr1	-	135751221	135751570	natural antisense	ENSMUST00000027677	Csrp1	cysteine and glycine-rich protein 1 [Source:MGI Symbol;Acc:MGI:88549]	0.0323955	0.319234	1.50743	down	chr1	+	135729147	135752232
ENSMUST00000131663	Gm16152	Gold	0.000131329	0.0601237	3.03957	up	GENCODE	872	chr1	+	38388829	38390244	intronic antisense	ENSMUST00000095027	Aff3	AF4/FMR2 family, member 3 [Source:MGI Symbol;Acc:MGI:106927]	0.00428914	0.192343	4.46274	up	chr1	-	38177326	38627185
ENSMUST00000133299	Gm16150	Reliable	0.00310086	0.141197	1.99291	up	GENCODE	673	chr1	+	38239700	38246666	intronic antisense	ENSMUST00000095027	Aff3	AF4/FMR2 family, member 3 [Source:MGI Symbol;Acc:MGI:106927]	0.00428914	0.192343	4.46274	up	chr1	-	38177326	38627185
ENSMUST00000143261	Gm16152	Gold	0.00752208	0.180477	5.95345	up	GENCODE	1189	chr1	+	38384949	38393974	intronic antisense	ENSMUST00000095027	Aff3	AF4/FMR2 family, member 3 [Source:MGI Symbol;Acc:MGI:106927]	0.00428914	0.192343	4.46274	up	chr1	-	38177326	38627185
AK157616	AK157616		0.0131369	0.211325	1.86229	up	Genbank	899	chr11	-	80469396	80470295	natural antisense	ENSMUST00000017572	Psmd11	proteasome (prosome, macropain) 26S subunit, non-ATPase, 11 [Source:MGI Symbol;Acc:MGI:1916327]	0.00989645	0.240332	2.45787	up	chr11	+	80428625	80473248
ENSMUST00000123067	Rab11fip4os2	Gold	0.0364167	0.2832	2.04892	down	GENCODE	689	chr11	-	79673867	79675128	intronic antisense	ENSMUST00000017783	Rab11fip4	RAB11 family interacting protein 4 (class II) [Source:MGI Symbol;Acc:MGI:2442920]	0.00933011	0.23834	2.3647	up	chr11	+	79591212	79698023
ENSMUST00000132921	Rab11fip4os2	Gold	0.0253143	0.25268	1.94665	down	GENCODE	355	chr11	-	79670372	79675083	intronic antisense	ENSMUST00000017783	Rab11fip4	RAB11 family interacting protein 4 (class II) [Source:MGI Symbol;Acc:MGI:2442920]	0.00933011	0.23834	2.3647	up	chr11	+	79591212	79698023
ENSMUST00000137154	Dhx58os	Gold	0.0479995	0.308444	1.95821	up	GENCODE	1594	chr11	+	100687417	100697520	natural antisense	ENSMUST00000017974	Dhx58	DEXH (Asp-Glu-X-His) box polypeptide 58 [Source:MGI Symbol;Acc:MGI:1931560]	0.00335154	0.180619	2.90739	up	chr11	-	100694884	100704271
ENSMUST00000138817	Gm12343	Reliable	0.0147198	0.217421	1.84754	down	GENCODE	414	chr11	-	77008914	77009873	natural antisense	ENSMUST00000108402	Slc6a4	solute carrier family 6 (neurotransmitter transporter, serotonin), member 4 [Source:MGI Symbol;Acc:MGI:96285]	0.0103029	0.240861	1.5322	up	chr11	+	76998603	77032339
ENSMUST00000127074	Slfn5os	Reliable	0.0206986	0.23831	2.47793	up	GENCODE	574	chr11	-	82942341	82960681	natural antisense	ENSMUST00000108157	Slfn5	schlafen 5 [Source:MGI Symbol;Acc:MGI:1329004]	4.38241e-05	0.0470728	2.51152	up	chr11	+	82954661	82961906
ENSMUST00000155531	Zfp652os	Gold	0.0106246	0.198314	3.22181	up	GENCODE	537	chr11	-	95700106	95712754	natural antisense	ENSMUST00000107717	Zfp652	zinc finger protein 652 [Source:MGI Symbol;Acc:MGI:2442221]	0.022852	0.294215	1.72765	up	chr11	+	95712673	95772353
AK085637	AK085637		0.0455112	0.303999	2.28507	down	Genbank	2020	chr17	-	17908247	17910266	intronic antisense	ENSMUST00000054871	Fpr3	formyl peptide receptor 3 [Source:MGI Symbol;Acc:MGI:1194495]	0.00132709	0.155518	2.91154	down	chr17	+	17887852	17971677
AK133685	AK133685		0.018631	0.232223	1.72806	down	Genbank	2245	chr3	+	32582124	32584368	natural antisense	ENSMUST00000155737	Gnb4	guanine nucleotide binding protein (G protein), beta 4 [Source:MGI Symbol;Acc:MGI:104581]	0.0240728	0.298558	1.57455	down	chr3	-	32580332	32616585
ENSMUST00000145893	Gm15471	Reliable	0.0393793	0.291039	2.17676	up	GENCODE	625	chr3	+	103803136	103808439	natural antisense	ENSMUST00000106832	Dclre1b	DNA cross-link repair 1B [Source:MGI Symbol;Acc:MGI:2156057]	0.0403294	0.337853	2.74991	up	chr3	-	103805934	103809389
ENSMUST00000146657	Gm16000	Reliable	0.0364742	0.2832	1.7489	down	GENCODE	447	chr3	-	81037408	81040437	natural antisense	ENSMUST00000029652	Pdgfc	platelet-derived growth factor, C polypeptide [Source:MGI Symbol;Acc:MGI:1859631]	0.00747371	0.220829	2.20451	up	chr3	+	81036416	81214040
AK037140	AK037140		0.00120771	0.112864	1.68808	down	Genbank	1455	chr3	-	81205668	81207123	intronic antisense	ENSMUST00000029652	Pdgfc	platelet-derived growth factor, C polypeptide [Source:MGI Symbol;Acc:MGI:1859631]	0.00747371	0.220829	2.20451	up	chr3	+	81036416	81214040
ENSMUST00000181286	Gm16685	Gold	0.0307221	0.269806	2.21217	down	GENCODE	1592	chr3	+	7612705	7690001	natural antisense	ENSMUST00000194184	Il7	interleukin 7 [Source:MGI Symbol;Acc:MGI:96561]	0.000394937	0.113859	17.4439	up	chr3	-	7573127	7612893
ENSMUST00000145111	9130019P16Rik	Gold	0.026755	0.257942	1.52618	down	GENCODE	4486	chr6	-	54269681	54430221	natural antisense	ENSMUST00000114401	Chn2	chimerin 2 [Source:MGI Symbol;Acc:MGI:1917243]	0.0381264	0.332853	1.56833	down	chr6	+	54269156	54300391
ENSMUST00000174032	Gm20404	Reliable	0.0288117	0.264801	2.10322	up	GENCODE	621	chr6	+	116107650	116127493	natural antisense	ENSMUST00000204353	Tmcc1	transmembrane and coiled coil domains 1 [Source:MGI Symbol;Acc:MGI:2442368]	0.0112463	0.244567	2.13505	up	chr6	-	116021170	116107859
ENSMUST00000066316	4732471J01Rik	Reliable	0.0465799	0.305111	2.12944	up	GENCODE	438	chr7	+	25384805	25385573	natural antisense	ENSMUST00000003207	Lipe	lipase, hormone sensitive [Source:MGI Symbol;Acc:MGI:96790]	0.0333752	0.322821	2.44895	down	chr7	-	25379527	25396379
ENSMUST00000185637	Gm28821	Reliable	3.69997e-06	0.0174879	13.502	up	GENCODE	610	chr7	-	143135031	143140608	intronic antisense	ENSMUST00000185383	Kcnq1	potassium voltage-gated channel, subfamily Q, member 1 [Source:MGI Symbol;Acc:MGI:108083]	0.00657093	0.210216	2.78191	up	chr7	+	143107551	143426125
NR_045971	Gm16938	Reliable	0.00313336	0.141283	2.04355	down	Refseq	3159	chr7	+	98177194	98184799	natural antisense	ENSMUST00000040971	Capn5	calpain 5 [Source:MGI Symbol;Acc:MGI:1100859]	0.0444155	0.346471	2.52272	up	chr7	-	98121559	98178274
ENSMUST00000205646	4931431B13Rik	Gold	6.60948e-05	0.0427986	8.51934	up	GENCODE	473	chr7	-	128192050	128203328	natural antisense	ENSMUST00000033051	Itgad	integrin, alpha D [Source:MGI Symbol;Acc:MGI:3578624]	0.000252183	0.0967915	4.718	up	chr7	+	128173946	128205504
AK048719	AK048719		0.0190463	0.233016	1.66882	up	Genbank	923	chr7	+	27354349	27356233	natural antisense	ENSMUST00000003857	Shkbp1	Sh3kbp1 binding protein 1 [Source:MGI Symbol;Acc:MGI:2385803]	0.0115277	0.245113	1.65804	down	chr7	-	27342133	27356019
ENSMUST00000169887	Gm17057	Reliable	0.00307958	0.140838	3.38513	down	GENCODE	591	chr15	+	99819020	99834570	natural antisense	ENSMUST00000109024	Lima1	LIM domain and actin binding 1 [Source:MGI Symbol;Acc:MGI:1920992]	0.00196248	0.160335	1.80963	up	chr15	-	99778470	99820143
ENSMUST00000230757	4930588J15Rik	Reliable	0.0461669	0.304499	1.7747	down	GENCODE	1754	chr15	-	92702886	92705955	intronic antisense	ENSMUST00000169942	Pdzrn4	PDZ domain containing RING finger 4 [Source:MGI Symbol;Acc:MGI:3056996]	0.0181961	0.278428	1.53601	down	chr15	+	92396881	92771036
NR_155276	Gm17546	Reliable	0.0287314	0.264717	1.57281	up	Refseq	736	chr15	-	95824459	95830072	intronic antisense	ENSMUST00000071874	Ano6	anoctamin 6 [Source:MGI Symbol;Acc:MGI:2145890]	0.00963808	0.23834	1.55631	down	chr15	+	95790843	95974751
ENSMUST00000217965	Gm48512	Reliable	0.00372113	0.149261	1.66946	down	GENCODE	588	chr12	-	3367248	3404066	natural antisense	ENSMUST00000020999	Kif3c	kinesin family member 3C [Source:MGI Symbol;Acc:MGI:107979]	0.00494599	0.198277	2.00882	up	chr12	+	3365190	3406494
ENSMUST00000181323	Gm26669	Reliable	0.0412126	0.294963	1.77384	down	GENCODE	1808	chr12	+	80108034	80113000	natural antisense	ENSMUST00000021552	Zfp36l1	zinc finger protein 36, C3H type-like 1 [Source:MGI Symbol;Acc:MGI:107946]	0.0260494	0.306494	1.66582	up	chr12	-	80107754	80113013
AK048895	AK048895		0.00284357	0.138956	3.20028	down	Genbank	3129	chr12	-	52752548	52757990	intronic antisense	ENSMUST00000095737	Akap6	A kinase (PRKA) anchor protein 6 [Source:MGI Symbol;Acc:MGI:3050566]	0.00156655	0.157361	2.12395	down	chr12	+	52699383	53155599

## Sheet: siOCT4 POVPC vs siOCT4 DMSO
# Condition pairs: siOCT4 POVPC vs siOCT4 DMSO # Fold Change cut-off: 1.5 # P-value cut-off: 0.05 This table contains the differentially expressed antisense LncRNAs and their associated coding genes. # Column A: seqname, the sequence identifier. # Column B: GeneSymbol, the symbol of the LncRNA. # Column C: lncRNA_level, lncRNA level type. # Column D: P-value - LncRNAs, it is calculated by t-test.…
seqname	GeneSymbol	lncRNA_level	P-value - LncRNAs	FDR - LncRNAs	Fold change - LncRNAs	Regulation - LncRNAs	source	RNAlength	Chrom	Strand	txStart	txEnd	GenomeRelationship	NearbyGene	NearbyGeneSymbol	NearbyProteinName	P-value - mRNAs	FDR - mRNAs	Fold change - mRNAs	Regulation - mRNAs	NearbyGeneChrom	NearbyGeneStrand	NearbyGenetxStart	NearbyGenetxEnd
ENSMUST00000173605	Gm15564	Gold	0.0260396	0.370092	3.80238	down	GENCODE	402	chr16	-	35966753	35983230	natural antisense	ENSMUST00000023622	Parp9	poly (ADP-ribose) polymerase family, member 9 [Source:MGI Symbol;Acc:MGI:1933117]	0.0370707	0.334399	1.79106	up	chr16	+	35939011	35972605
ENSMUST00000220923	Gm48420	Reliable	0.0429896	0.397461	1.97663	up	GENCODE	600	chr13	+	95024301	95024900	natural antisense	ENSMUST00000162292	Pde8b	phosphodiesterase 8B [Source:MGI Symbol;Acc:MGI:2443999]	0.0190373	0.310216	3.22228	up	chr13	-	95024505	95223066
ENSMUST00000127150	Zeb2os	Gold	0.0288324	0.37503	1.60537	up	GENCODE	1736	chr2	+	45110707	45114087	natural antisense	ENSMUST00000068415	Zeb2	zinc finger E-box binding homeobox 2 [Source:MGI Symbol;Acc:MGI:1344407]	0.0147871	0.298668	2.08782	up	chr2	-	44987123	45113279
ENSMUST00000126659	Gm13388	Reliable	0.0109159	0.333444	1.71739	down	GENCODE	425	chr2	-	6431786	6436033	intronic antisense	ENSMUST00000114937	Usp6nl	USP6 N-terminal like [Source:MGI Symbol;Acc:MGI:2138893]	0.0271838	0.324572	1.51672	down	chr2	+	6322667	6446390
ENSMUST00000209925	Gm45346	Reliable	0.00718297	0.31702	1.91837	down	GENCODE	1273	chr2	-	109670908	109676591	natural antisense	ENSMUST00000111051	Bdnf	brain derived neurotrophic factor [Source:MGI Symbol;Acc:MGI:88145]	0.0241487	0.319991	1.7178	down	chr2	+	109675897	109727007
AK082690	AK082690		0.0154301	0.341021	2.12963	up	Genbank	2321	chr2	-	109993850	109996170	intronic antisense	ENSMUST00000046548	Lgr4	leucine-rich repeat-containing G protein-coupled receptor 4 [Source:MGI Symbol;Acc:MGI:1891468]	0.0224518	0.317138	2.04767	up	chr2	+	109917647	110014257
ENSMUST00000139377	Gm13713	Reliable	0.0140018	0.337202	3.7301	up	GENCODE	703	chr2	+	85160778	85193325	natural antisense	ENSMUST00000111601	Lrrc55	leucine rich repeat containing 55 [Source:MGI Symbol;Acc:MGI:2685197]	0.00194338	0.232022	3.67861	up	chr2	-	85188071	85196699
ENSMUST00000220313	Gm47595	Reliable	0.0443545	0.399214	1.50223	up	GENCODE	392	chr10	-	61494917	61496290	intronic antisense	ENSMUST00000049242	Lrrc20	leucine rich repeat containing 20 [Source:MGI Symbol;Acc:MGI:2387182]	0.0245122	0.319991	1.99347	up	chr10	+	61475801	61582791
uc008hps.1	BC114417	Reliable	0.00165706	0.26631	3.61867	up	knownGene	604	chr19	+	44396324	44396927	natural antisense	ENSMUST00000041331	Scd1	stearoyl-Coenzyme A desaturase 1 [Source:MGI Symbol;Acc:MGI:98239]	0.0104721	0.284164	3.03677	up	chr19	-	44394451	44407709
ENSMUST00000198172	A730035I17Rik	Reliable	0.0206521	0.355007	2.16149	down	GENCODE	492	chr5	-	98184447	98185213	natural antisense	ENSMUST00000112959	Prdm8	PR domain containing 8 [Source:MGI Symbol;Acc:MGI:1924880]	0.0463347	0.344815	1.97103	down	chr5	+	98180978	98188991
ENSMUST00000186216	Gm29237	Reliable	0.0289107	0.37503	3.13758	up	GENCODE	448	chr11	+	30106394	30108120	natural antisense	ENSMUST00000102838	Sptbn1	spectrin beta, non-erythrocytic 1 [Source:MGI Symbol;Acc:MGI:98388]	0.0241112	0.319991	2.58933	up	chr11	-	30106785	30198257
ENSMUST00000140952	Hoxb5os	Reliable	0.044213	0.398894	2.59984	up	GENCODE	158	chr11	-	96293497	96305081	natural antisense	ENSMUST00000049272	Hoxb5	homeobox B5 [Source:MGI Symbol;Acc:MGI:96186]	0.035993	0.333586	3.4591	up	chr11	+	96303512	96306120
ENSMUST00000147410	Hoxb3os	Reliable	0.0106256	0.331257	2.56026	up	GENCODE	1945	chr11	-	96343072	96354691	natural antisense	ENSMUST00000055334	Hoxb3	homeobox B3 [Source:MGI Symbol;Acc:MGI:96184]	0.0231917	0.318049	1.71616	up	chr11	+	96343769	96346507
uc.203-	uc.203		0.0186829	0.350344	1.7409	down	UCR	202	chr17	+	10209451	10209653	natural antisense	ENSMUST00000233645	Qk	quaking [Source:MGI Symbol;Acc:MGI:97837]	0.0330778	0.33067	2.0149	down	chr17	-	10202601	10319380
BQ175416	mouselincRNA0715		0.0140564	0.337202	2.11954	down	lincRNA	590	chr17	+	56551416	56551990	natural antisense	ENSMUST00000209718	Gm20219	predicted gene, 20219 [Source:MGI Symbol;Acc:MGI:5012404]	0.035398	0.332677	2.91135	down	chr17	-	56551414	56554387
AK043793	AK043793		0.0303639	0.375935	1.54211	down	Genbank	2023	chr6	+	36721691	36723713	intronic antisense	ENSMUST00000101534	Ptn	pleiotrophin [Source:MGI Symbol;Acc:MGI:97804]	0.0001558	0.173161	1.64135	up	chr6	-	36714929	36810220
ENSMUST00000204551	Gm44036	Reliable	0.0115202	0.335308	1.9248	up	GENCODE	336	chr6	+	86733489	86737065	natural antisense	ENSMUST00000001187	Anxa4	annexin A4 [Source:MGI Symbol;Acc:MGI:88030]	0.00239564	0.236411	1.52192	up	chr6	-	86736841	86793584
ENSMUST00000206696	4933431G14Rik	Gold	0.0306435	0.375935	1.69138	up	GENCODE	1266	chr6	-	72120213	72122940	intronic antisense	ENSMUST00000114112	St3gal5	ST3 beta-galactoside alpha-2,3-sialyltransferase 5 [Source:MGI Symbol;Acc:MGI:1339963]	0.00218647	0.235104	3.32559	up	chr6	+	72097623	72154571
ENSMUST00000183616	Gm27240	Reliable	0.0127974	0.33623	1.72022	up	GENCODE	677	chr9	-	32709652	32711171	intronic antisense	ENSMUST00000034534	Ets1	E26 avian leukemia oncogene 1, 5' domain [Source:MGI Symbol;Acc:MGI:95455]	0.00804799	0.276761	3.30604	down	chr9	+	32696022	32757820
ENSMUST00000209194	Gm44702	Reliable	0.0483175	0.406855	1.70527	down	GENCODE	592	chr7	-	28809304	28810497	natural antisense	ENSMUST00000174548	Hnrnpl	heterogeneous nuclear ribonucleoprotein L [Source:MGI Symbol;Acc:MGI:104816]	0.0189062	0.310216	1.55321	up	chr7	+	28808541	28822266
ENSMUST00000166902	Arf4os	Gold	0.0141265	0.337202	1.66832	down	GENCODE	566	chr14	-	26628407	26638183	natural antisense	ENSMUST00000203874	Dennd6a	DENN/MADD domain containing 6A [Source:MGI Symbol;Acc:MGI:2442980]	0.0495303	0.34985	2.07914	up	chr14	+	26579561	26628413
ENSMUST00000176762	Gm20717	Reliable	0.00650429	0.31451	1.94214	up	GENCODE	657	chr15	+	64098317	64101356	natural antisense	ENSMUST00000176384	Asap1	ArfGAP with SH3 domain, ankyrin repeat and PH domain1 [Source:MGI Symbol;Acc:MGI:1342335]	0.00130023	0.219765	2.19805	up	chr15	-	64088619	64382737
ENSMUST00000176762	Gm20717	Reliable	0.00650429	0.31451	1.94214	up	GENCODE	657	chr15	+	64098317	64101356	natural antisense	ENSMUST00000177371	Asap1	ArfGAP with SH3 domain, ankyrin repeat and PH domain1 [Source:MGI Symbol;Acc:MGI:1342335]	0.0450625	0.344815	1.94316	up	chr15	-	64086857	64312673
