# Supplementary material for: Integrative analysis of the lncRNA-miRNA-mRNA interactions in smooth muscle cell phenotypic transitions
Source: Front Genet. 2024 Apr 10;15:1356558. doi: 10.3389/fgene.2024.1356558 (PMC11039880; doi:10.3389/fgene.2024.1356558)
Supplement: Supplementary file 4 [file Table4.XLSX]

## Sheet: up_POVPC_vs_DMSO
(up) POVPC_vs_DMSO: P-value(unpaired t-test) < 0.05 & fold-change >= 1.5
# Column A: Mature-ID, ID for the mature miRNA
# Column B: POVPC(mean), Group mean of the log2 normalized intensitied for the miRNA in POVPC sample group
# Column C: DMSO(mean), Group mean of the log2 normalized intensitied for the miRNA in DMSO sample group
# Column D: Fold Change, Fold change between the comparison groups for the miRNA RNA
# Column E: Regulation, up or down regulation when comparing groups for the POVPC vs DMSO
# Column G: P-value, pvalue by t-test
# Column H: q-value(FDR), The FDR adjusted p-value
# Column H ~ M: Normalized intensity
# Column N ~ AC: Annotations of transcript
Mature-ID	POVPC(mean)	DMSO(mean)	Fold Change	Regulation	P-value(unpaired t-test)	q-value(FDR)	[POVPC-1,POVPC][normalized]	[POVPC-2,POVPC][normalized]	[POVPC-3,POVPC][normalized]	[DMSO-1,DMSO][normalized]	[DMSO-2,DMSO][normalized]	[DMSO-3,DMSO][normalized]	Mature-Sequence	Length	Seed	High_Confidence	type	miRNA-fam	Pre-miRNA-fam	ProbeName	Trans_symbol	ProbeType	ProbeBLOCK	ProbeClass	ProbeSeq	ProbeLength	ProbeSeqFull	ProbeLength2
mmu-miR-495-3p	4.36651	3.77798	1.50371	up	0.00522168	0.207261	4.52245	4.27335	4.30372	3.73053	3.68419	3.91922	AAACAAACAUGGUGCACUUCUU	22	AACAAAC	Yes	Mature_miRNA	mmu-miR-1192,mmu-miR-12200-5p,mmu-miR-495-3p	mmu-mir-495	ASMM10SMR20MIRNA100001355TV1,ASMM10SMR20MIRNA100001358TV1,ASMM10SMR20MIRNA100001359TV1,ASMM10SMR20MIRNA100001356TV1,ASMM10SMR20MIRNA100001357TV1	mmu-miR-495-3p	False	reverse_complement,reverse_complement,reverse_complement,reverse_complement,reverse_complement	miRNA-3p	GAAGAAGTGCACCATGTT,GAAGAAGTGCACCATGTTTG,GAAGAAGTGCACCATG,GAAGAAGTGCACCATGTTT,GAAGAAGTGCACCATGT	18,20,16,19,17	GGGCGGGCGCCAAAAGGCGCCCGCCCGAAGAAGTGCACCATGTTTATCCTACTATACGTA,GGGCGGGCGCCAAAAGGCGCCCGCCCGAAGAAGTGCACCATGTTTGTATCCTACTATACG,GGGCGGGCGCCAAAAGGCGCCCGCCCGAAGAAGTGCACCATGTATCCTACTATACGTATC,GGGCGGGCGCCAAAAGGCGCCCGCCCGAAGAAGTGCACCATGTTTTATCCTACTATACGT,GGGCGGGCGCCAAAAGGCGCCCGCCCGAAGAAGTGCACCATGTTATCCTACTATACGTAT	60,60,60,60,60
mmu-miR-8118	5.21889	4.58773	1.5488	up	0.0408285	0.393179	5.35248	5.18708	5.11709	4.67873	4.20466	4.8798	GACAAACAUGACUAUGCUGACA	22	ACAAACA	NO	Mature_miRNA	mmu-miR-8118	mmu-mir-8118	ASMM10SMR20MIRNA100009354TV1,ASMM10SMR20MIRNA100009350TV1,ASMM10SMR20MIRNA100009351TV1,ASMM10SMR20MIRNA100009353TV1,ASMM10SMR20MIRNA100009352TV1	mmu-miR-8118	False	reverse_complement,reverse_complement,reverse_complement,reverse_complement,reverse_complement	miRNA-3p	GTGTCAGCATAGTCATGTTTGT,GTGTCAGCATAGTCATGTTT,GTGTCAGCATAGTCATGTT,GTGTCAGCATAGTCATGTTTG,GTGTCAGCATAGTCATGT	22,20,19,21,18	GGGCGGGCGCCAAAAGGCGCCCGCCCGTGTCAGCATAGTCATGTTTGTTATCCTACTATA,GGGCGGGCGCCAAAAGGCGCCCGCCCGTGTCAGCATAGTCATGTTTTATCCTACTATACG,GGGCGGGCGCCAAAAGGCGCCCGCCCGTGTCAGCATAGTCATGTTTATCCTACTATACGT,GGGCGGGCGCCAAAAGGCGCCCGCCCGTGTCAGCATAGTCATGTTTGTATCCTACTATAC,GGGCGGGCGCCAAAAGGCGCCCGCCCGTGTCAGCATAGTCATGTTATCCTACTATACGTA	60,60,60,60,60
mmu-miR-542-3p	5.38158	4.78055	1.5168	up	0.00466384	0.207261	5.31857	5.33239	5.49379	4.69156	4.95867	4.69143	UGUGACAGAUUGAUAACUGAAA	22	GUGACAG	Yes	Mature_miRNA	mmu-miR-542-3p	mmu-mir-542	ASMM10SMR20MIRNA100001223TV1,ASMM10SMR20MIRNA100001224TV1,ASMM10SMR20MIRNA100001220TV1,ASMM10SMR20MIRNA100001221TV1,ASMM10SMR20MIRNA100001222TV1	mmu-miR-542-3p	False	reverse_complement,reverse_complement,reverse_complement,reverse_complement,reverse_complement	miRNA-3p	GTTTCAGTTATCAATCTGTC,GTTTCAGTTATCAATCTGT,GTTTCAGTTATCAATCTGTCAC,GTTTCAGTTATCAATCTGTCACA,GTTTCAGTTATCAATCTGTCA	20,19,22,23,21	GGGCGGGCGCCAAAAGGCGCCCGCCCGTTTCAGTTATCAATCTGTCTATCCTACTATACG,GGGCGGGCGCCAAAAGGCGCCCGCCCGTTTCAGTTATCAATCTGTTATCCTACTATACGT,GGGCGGGCGCCAAAAGGCGCCCGCCCGTTTCAGTTATCAATCTGTCACTATCCTACTATA,GGGCGGGCGCCAAAAGGCGCCCGCCCGTTTCAGTTATCAATCTGTCACATATCCTACTAT,GGGCGGGCGCCAAAAGGCGCCCGCCCGTTTCAGTTATCAATCTGTCATATCCTACTATAC	60,60,60,60,60
mmu-miR-5615-3p	8.2254	7.4536	1.70741	up	0.00949963	0.246188	8.38907	8.11219	8.17496	7.25705	7.37355	7.7302	UGUCUCAGAAAACAACCAAGGA	22	GUCUCAG	Yes	Mature_miRNA	mmu-miR-5615-3p	mmu-mir-5615-1;mmu-mir-5615-2	ASMM10SMR20MIRNA100005327TV1,ASMM10SMR20MIRNA100005326TV1,ASMM10SMR20MIRNA100005328TV1,ASMM10SMR20MIRNA100005329TV1,ASMM10SMR20MIRNA100005330TV1	mmu-miR-5615-3p	False	reverse_complement,reverse_complement,reverse_complement,reverse_complement,reverse_complement	miRNA-3p	GTCCTTGGTTGTTTTCTGAG,GTCCTTGGTTGTTTTCTGA,GTCCTTGGTTGTTTTCTG,GTCCTTGGTTGTTTTCTGAGA,GTCCTTGGTTGTTTTCTGAGAC	20,19,18,21,22	GGGCGGGCGCCAAAAGGCGCCCGCCCGTCCTTGGTTGTTTTCTGAGTATCCTACTATACG,GGGCGGGCGCCAAAAGGCGCCCGCCCGTCCTTGGTTGTTTTCTGATATCCTACTATACGT,GGGCGGGCGCCAAAAGGCGCCCGCCCGTCCTTGGTTGTTTTCTGTATCCTACTATACGTA,GGGCGGGCGCCAAAAGGCGCCCGCCCGTCCTTGGTTGTTTTCTGAGATATCCTACTATAC,GGGCGGGCGCCAAAAGGCGCCCGCCCGTCCTTGGTTGTTTTCTGAGACTATCCTACTATA	60,60,60,60,60
mmu-miR-450a-5p	6.81702	6.19914	1.53461	up	0.0131961	0.26866	6.85993	6.75647	6.83465	5.92126	6.39	6.28616	UUUUGCGAUGUGUUCCUAAUAU	22	UUUGCGA	Yes	Mature_miRNA	mmu-miR-450a-5p	mmu-mir-450a-1;mmu-mir-450a-2	ASMM10SMR20MIRNA100001106TV1,ASMM10SMR20MIRNA100001109TV1,ASMM10SMR20MIRNA100001108TV1,ASMM10SMR20MIRNA100001105TV1,ASMM10SMR20MIRNA100001107TV1	mmu-miR-450a-5p	False	reverse_complement,reverse_complement,reverse_complement,reverse_complement,reverse_complement	miRNA-5p	GATATTAGGAACACATCGCA,GATATTAGGAACACATCGC,GATATTAGGAACACATCGCAAAA,GATATTAGGAACACATCGCAA,GATATTAGGAACACATCGCAAA	20,19,23,21,22	GGGCGGGCGCCAAAAGGCGCCCGCCCGATATTAGGAACACATCGCATATCCTACTATACG,GGGCGGGCGCCAAAAGGCGCCCGCCCGATATTAGGAACACATCGCTATCCTACTATACGT,GGGCGGGCGCCAAAAGGCGCCCGCCCGATATTAGGAACACATCGCAAAATATCCTACTAT,GGGCGGGCGCCAAAAGGCGCCCGCCCGATATTAGGAACACATCGCAATATCCTACTATAC,GGGCGGGCGCCAAAAGGCGCCCGCCCGATATTAGGAACACATCGCAAATATCCTACTATA	60,60,60,60,60
mmu-miR-669a-3-3p	5.67079	5.04421	1.5439	up	0.00977252	0.246321	5.81172	5.75358	5.44708	5.02274	4.92804	5.18185	ACAUAACAUACACACACAUGUAU	23	CAUAACA	Yes	Star_miRNA	mmu-miR-669a-3-3p,mmu-miR-669a-3p,mmu-miR-669o-3p	mmu-mir-669a-3	ASMM10SMR20MIRNA100004749TV1,ASMM10SMR20MIRNA100004747TV1,ASMM10SMR20MIRNA100004751TV1,ASMM10SMR20MIRNA100004748TV1,ASMM10SMR20MIRNA100004750TV1	mmu-miR-669a-3-3p	False	reverse_complement,reverse_complement,reverse_complement,reverse_complement,reverse_complement	miRNA-3p	GATACATGTGTGTGTATGTTAT,GATACATGTGTGTGTATGTTATG,GATACATGTGTGTGTATGTTA,GATACATGTGTGTGTATGTTATGT,GATACATGTGTGTGTATGTT	22,23,21,24,20	GGGCGGGCGCCAAAAGGCGCCCGCCCGATACATGTGTGTGTATGTTATTATCCTACTATA,GGGCGGGCGCCAAAAGGCGCCCGCCCGATACATGTGTGTGTATGTTATGTATCCTACTAT,GGGCGGGCGCCAAAAGGCGCCCGCCCGATACATGTGTGTGTATGTTATATCCTACTATAC,GGGCGGGCGCCAAAAGGCGCCCGCCCGATACATGTGTGTGTATGTTATGTTATCCTACTA,GGGCGGGCGCCAAAAGGCGCCCGCCCGATACATGTGTGTGTATGTTTATCCTACTATACG	60,60,60,60,60
mmu-miR-322-3p	6.55519	5.96996	1.50028	up	0.000570312	0.0953976	6.59861	6.50572	6.56126	5.91732	6.07432	5.91823	AAACAUGAAGCGCUGCAACAC	21	AACAUGA	Yes	Star_miRNA	mmu-miR-322-3p	mmu-mir-322	ASMM10SMR20MIRNA100000660TV1,ASMM10SMR20MIRNA100000662TV1,ASMM10SMR20MIRNA100000664TV1,ASMM10SMR20MIRNA100000663TV1,ASMM10SMR20MIRNA100000661TV1	mmu-miR-322-3p	False	reverse_complement,reverse_complement,reverse_complement,reverse_complement,reverse_complement	miRNA-3p	GGTGTTGCAGCGC,GGTGTTGCAGCGCTT,GGTGTTGCAGCGCTTCA,GGTGTTGCAGCGCTTC,GGTGTTGCAGCGCT	13,15,17,16,14	GGGCGGGCGCCAAAAGGCGCCCGCCCGGTGTTGCAGCGCTATCCTACTATACGTATCACA,GGGCGGGCGCCAAAAGGCGCCCGCCCGGTGTTGCAGCGCTTTATCCTACTATACGTATCA,GGGCGGGCGCCAAAAGGCGCCCGCCCGGTGTTGCAGCGCTTCATATCCTACTATACGTAT,GGGCGGGCGCCAAAAGGCGCCCGCCCGGTGTTGCAGCGCTTCTATCCTACTATACGTATC,GGGCGGGCGCCAAAAGGCGCCCGCCCGGTGTTGCAGCGCTTATCCTACTATACGTATCAC	60,60,60,60,60
mmu-miR-322-5p	9.83585	9.16362	1.59353	up	0.0102133	0.247269	9.91365	9.92541	9.66847	8.96066	9.37823	9.15197	CAGCAGCAAUUCAUGUUUUGGA	22	AGCAGCA	Yes	Mature_miRNA	mmu-miR-15a-5p,mmu-miR-15b-5p,mmu-miR-16-5p,mmu-miR-1907,mmu-miR-195a-5p,mmu-miR-195b,mmu-miR-322-5p,mmu-miR-497a-5p,mmu-miR-6342,mmu-miR-6353,mmu-miR-6419	mmu-mir-322	ASMM10SMR20MIRNA100000658TV1,ASMM10SMR20MIRNA100000659TV1,ASMM10SMR20MIRNA100000655TV1,ASMM10SMR20MIRNA100000656TV1,ASMM10SMR20MIRNA100000657TV1	mmu-miR-322-5p	False	reverse_complement,reverse_complement,reverse_complement,reverse_complement,reverse_complement	miRNA-5p	GTCCAAAACATGAATTGC,GTCCAAAACATGAATTGCTGCT,GTCCAAAACATGAATTGCTG,GTCCAAAACATGAATTGCT,GTCCAAAACATGAATTGCTGC	18,22,20,19,21	GGGCGGGCGCCAAAAGGCGCCCGCCCGTCCAAAACATGAATTGCTATCCTACTATACGTA,GGGCGGGCGCCAAAAGGCGCCCGCCCGTCCAAAACATGAATTGCTGCTTATCCTACTATA,GGGCGGGCGCCAAAAGGCGCCCGCCCGTCCAAAACATGAATTGCTGTATCCTACTATACG,GGGCGGGCGCCAAAAGGCGCCCGCCCGTCCAAAACATGAATTGCTTATCCTACTATACGT,GGGCGGGCGCCAAAAGGCGCCCGCCCGTCCAAAACATGAATTGCTGCTATCCTACTATAC	60,60,60,60,60
mmu-miR-376a-3p	4.01852	3.24387	1.71077	up	0.0457324	0.395413	4.02591	4.17291	3.85673	2.90297	3.7418	3.08686	AUCGUAGAGGAAAAUCCACGU	21	UCGUAGA	Yes	Mature_miRNA	mmu-miR-376a-3p	mmu-mir-376a	ASMM10SMR20MIRNA100000962TV1,ASMM10SMR20MIRNA100000964TV1,ASMM10SMR20MIRNA100000961TV1,ASMM10SMR20MIRNA100000963TV1,ASMM10SMR20MIRNA100000960TV1	mmu-miR-376a-3p	False	reverse_complement,reverse_complement,reverse_complement,reverse_complement,reverse_complement	miRNA-3p	GACGTGGATTTTCCTCTA,GACGTGGATTTTCCTCTACGA,GACGTGGATTTTCCTCT,GACGTGGATTTTCCTCTACG,GACGTGGATTTTCCTCTAC	18,21,17,20,19	GGGCGGGCGCCAAAAGGCGCCCGCCCGACGTGGATTTTCCTCTATATCCTACTATACGTA,GGGCGGGCGCCAAAAGGCGCCCGCCCGACGTGGATTTTCCTCTACGATATCCTACTATAC,GGGCGGGCGCCAAAAGGCGCCCGCCCGACGTGGATTTTCCTCTTATCCTACTATACGTAT,GGGCGGGCGCCAAAAGGCGCCCGCCCGACGTGGATTTTCCTCTACGTATCCTACTATACG,GGGCGGGCGCCAAAAGGCGCCCGCCCGACGTGGATTTTCCTCTACTATCCTACTATACGT	60,60,60,60,60
mmu-miR-379-3p	5.80025	5.18967	1.52687	up	0.0418574	0.393179	6.02201	5.89269	5.48606	5.23162	4.94791	5.38948	UAUGUAACAUGGUCCACUAACU	22	AUGUAAC	Yes	Star_miRNA	mmu-miR-379-3p,mmu-miR-411-3p	mmu-mir-379	ASMM10SMR20MIRNA100004517TV1,ASMM10SMR20MIRNA100004520TV1,ASMM10SMR20MIRNA100004521TV1,ASMM10SMR20MIRNA100004518TV1,ASMM10SMR20MIRNA100004519TV1	mmu-miR-379-3p	False	reverse_complement,reverse_complement,reverse_complement,reverse_complement,reverse_complement	miRNA-3p	GAGTTAGTGGACCATGTTAC,GAGTTAGTGGACCATGTT,GAGTTAGTGGACCATGTTA,GAGTTAGTGGACCATGTTACA,GAGTTAGTGGACCATGTTACATA	20,18,19,21,23	GGGCGGGCGCCAAAAGGCGCCCGCCCGAGTTAGTGGACCATGTTACTATCCTACTATACG,GGGCGGGCGCCAAAAGGCGCCCGCCCGAGTTAGTGGACCATGTTTATCCTACTATACGTA,GGGCGGGCGCCAAAAGGCGCCCGCCCGAGTTAGTGGACCATGTTATATCCTACTATACGT,GGGCGGGCGCCAAAAGGCGCCCGCCCGAGTTAGTGGACCATGTTACATATCCTACTATAC,GGGCGGGCGCCAAAAGGCGCCCGCCCGAGTTAGTGGACCATGTTACATATATCCTACTAT	60,60,60,60,60

## Sheet: down_POVPC_vs_DMSO
(down) POVPC_vs DMSO: P-value(unpaired t-test) < 0.05 & fold-change <= 1/1.5
# Column A: Mature-ID, ID for the mature miRNA
# Column B: POVPC(mean), Group mean of the log2 normalized intensitied for the miRNA in POVPC sample group
# Column C: DMSO(mean), Group mean of the log2 normalized intensitied for the miRNA in DMSO sample group
# Column D: Fold Change, Fold change between the comparison groups for the miRNA RNA
# Column E: Regulation, up or down regulation when comparing groups for the POVPC vs DMSO
# Column G: P-value, pvalue by t-test
# Column H: q-value(FDR), The FDR adjusted p-value
# Column H ~ M: Normalized intensity
# Column N ~ AC: Annotations of transcript
Mature-ID	POVPC(mean)	DMSO(mean)	Fold Change	Regulation	P-value(unpaired t-test)	q-value(FDR)	[POVPC-1,POVPC][normalized]	[POVPC-2, POVPC][normalized]	[POVPC-3, POVPC][normalized]	[DMSO-1,DMSO][normalized]	[DMSO-2, DMSO][normalized]	[DMSO-3,DMSO][normalized]	Mature-Sequence	Length	Seed	High_Confidence	type	miRNA-fam	Pre-miRNA-fam	ProbeName	Trans_symbol	ProbeType	ProbeBLOCK	ProbeClass	ProbeSeq	ProbeLength	ProbeSeqFull	ProbeLength2
mmu-miR-6927-5p	2.46982	4.52259	0.24102	down	0.000287586	0.0953976	2.53086	2.44366	2.43493	4.23092	4.81997	4.51687	GUGAGGGGAUCCAGCCCAGGCU	22	UGAGGGG	Yes	Star_miRNA	mmu-miR-6927-5p,mmu-miR-7070-5p	mmu-mir-6927	ASMM10SMR20MIRNA100006504TV1,ASMM10SMR20MIRNA100006503TV1,ASMM10SMR20MIRNA100006502TV1,ASMM10SMR20MIRNA100006501TV1,ASMM10SMR20MIRNA100006505TV1	mmu-miR-6927-5p	False	reverse_complement,reverse_complement,reverse_complement,reverse_complement,reverse_complement	miRNA-5p	GAGCCTGGGCTGGATC,GAGCCTGGGCTGGAT,GAGCCTGGGCTGGA,GAGCCTGGGCTGG,GAGCCTGGGCTG	16,15,14,13,12	GGGCGGGCGCCAAAAGGCGCCCGCCCGAGCCTGGGCTGGATCTATCCTACTATACGTATC,GGGCGGGCGCCAAAAGGCGCCCGCCCGAGCCTGGGCTGGATTATCCTACTATACGTATCA,GGGCGGGCGCCAAAAGGCGCCCGCCCGAGCCTGGGCTGGATATCCTACTATACGTATCAC,GGGCGGGCGCCAAAAGGCGCCCGCCCGAGCCTGGGCTGGTATCCTACTATACGTATCACA,GGGCGGGCGCCAAAAGGCGCCCGCCCGAGCCTGGGCTGTATCCTACTATACGTATCACAT	60,60,60,60,60
mmu-miR-6934-3p	2.77341	3.66143	0.540356	down	0.0026282	0.185988	2.57073	2.86891	2.88059	3.69805	3.78925	3.49698	ACCUCUGCUCCUGCCCCACCAG	22	CCUCUGC	NO	Star_miRNA	mmu-miR-6934-3p	mmu-mir-6934	ASMM10SMR20MIRNA100006577TV1,ASMM10SMR20MIRNA100006579TV1,ASMM10SMR20MIRNA100006578TV1,ASMM10SMR20MIRNA100006580TV1,ASMM10SMR20MIRNA100006576TV1	mmu-miR-6934-3p	False	reverse_complement,reverse_complement,reverse_complement,reverse_complement,reverse_complement	miRNA-3p	GCTGGTGGGGCA,GCTGGTGGGGC,GCTGGTGGGGCAGG,GCTGGTGGGGCAGGA,GCTGGTGGGGCAG	12,11,14,15,13	GGGCGGGCGCCAAAAGGCGCCCGCCCGCTGGTGGGGCATATCCTACTATACGTATCACAT,GGGCGGGCGCCAAAAGGCGCCCGCCCGCTGGTGGGGCTATCCTACTATACGTATCACATA,GGGCGGGCGCCAAAAGGCGCCCGCCCGCTGGTGGGGCAGGTATCCTACTATACGTATCAC,GGGCGGGCGCCAAAAGGCGCCCGCCCGCTGGTGGGGCAGGATATCCTACTATACGTATCA,GGGCGGGCGCCAAAAGGCGCCCGCCCGCTGGTGGGGCAGTATCCTACTATACGTATCACA	60,60,60,60,60
mmu-miR-1258-3p	3.09726	3.97831	0.542972	down	0.00382038	0.198208	3.03442	3.10189	3.15545	3.86901	4.25985	3.80606	UUAGGGAAUUAGCUCAGCAGUA	22	UAGGGAA	NO	Mature_miRNA	mmu-miR-1258-3p	mmu-mir-1258	ASMM10SMR20MIRNA100009147TV1,ASMM10SMR20MIRNA100009150TV1,ASMM10SMR20MIRNA100009146TV1,ASMM10SMR20MIRNA100009149TV1,ASMM10SMR20MIRNA100009148TV1	mmu-miR-1258-3p	False	reverse_complement,reverse_complement,reverse_complement,reverse_complement,reverse_complement	miRNA-3p	GTACTGCTGAGCTAATTCCC,GTACTGCTGAGCTAATTCCCT,GTACTGCTGAGCTAATTCC,GTACTGCTGAGCTAATTCCCTA,GTACTGCTGAGCTAATTC	20,21,19,22,18	GGGCGGGCGCCAAAAGGCGCCCGCCCGTACTGCTGAGCTAATTCCCTATCCTACTATACG,GGGCGGGCGCCAAAAGGCGCCCGCCCGTACTGCTGAGCTAATTCCCTTATCCTACTATAC,GGGCGGGCGCCAAAAGGCGCCCGCCCGTACTGCTGAGCTAATTCCTATCCTACTATACGT,GGGCGGGCGCCAAAAGGCGCCCGCCCGTACTGCTGAGCTAATTCCCTATATCCTACTATA,GGGCGGGCGCCAAAAGGCGCCCGCCCGTACTGCTGAGCTAATTCTATCCTACTATACGTA	60,60,60,60,60
mmu-miR-7679-3p	3.37494	4.51488	0.453779	down	0.000433497	0.0953976	3.33903	3.24175	3.54404	4.39987	4.59158	4.55319	CAGGAUCCCAGGGUACCAACCAGC	24	AGGAUCC	Yes	Star_miRNA	mmu-miR-7679-3p,mmu-miR-8116	mmu-mir-7679	ASMM10SMR20MIRNA100008990TV1,ASMM10SMR20MIRNA100008988TV1,ASMM10SMR20MIRNA100008989TV1,ASMM10SMR20MIRNA100008987TV1,ASMM10SMR20MIRNA100008986TV1	mmu-miR-7679-3p	False	reverse_complement,reverse_complement,reverse_complement,reverse_complement,reverse_complement	miRNA-3p	GGCTGGTTGGTACCCTGG,GGCTGGTTGGTACCCT,GGCTGGTTGGTACCCTG,GGCTGGTTGGTACC,GGCTGGTTGGTACCC	18,16,17,14,15	GGGCGGGCGCCAAAAGGCGCCCGCCCGGCTGGTTGGTACCCTGGTATCCTACTATACGTA,GGGCGGGCGCCAAAAGGCGCCCGCCCGGCTGGTTGGTACCCTTATCCTACTATACGTATC,GGGCGGGCGCCAAAAGGCGCCCGCCCGGCTGGTTGGTACCCTGTATCCTACTATACGTAT,GGGCGGGCGCCAAAAGGCGCCCGCCCGGCTGGTTGGTACCTATCCTACTATACGTATCAC,GGGCGGGCGCCAAAAGGCGCCCGCCCGGCTGGTTGGTACCCTATCCTACTATACGTATCA	60,60,60,60,60
mmu-miR-547-5p	2.57167	3.91422	0.394325	down	0.00347287	0.198208	2.49723	2.465	2.75279	3.71724	4.30833	3.71709	CACUUGAGGAUGUACCACCCA	21	ACUUGAG	Yes	Star_miRNA	mmu-miR-547-5p	mmu-mir-547	ASMM10SMR20MIRNA100004622TV1,ASMM10SMR20MIRNA100004624TV1,ASMM10SMR20MIRNA100004625TV1,ASMM10SMR20MIRNA100004623TV1,ASMM10SMR20MIRNA100004626TV1	mmu-miR-547-5p	False	reverse_complement,reverse_complement,reverse_complement,reverse_complement,reverse_complement	miRNA-5p	GTGGGTGGTACATCCT,GTGGGTGGTACATCCTCA,GTGGGTGGTACATCC,GTGGGTGGTACATCCTC,GTGGGTGGTACATCCTCAA	16,18,15,17,19	GGGCGGGCGCCAAAAGGCGCCCGCCCGTGGGTGGTACATCCTTATCCTACTATACGTATC,GGGCGGGCGCCAAAAGGCGCCCGCCCGTGGGTGGTACATCCTCATATCCTACTATACGTA,GGGCGGGCGCCAAAAGGCGCCCGCCCGTGGGTGGTACATCCTATCCTACTATACGTATCA,GGGCGGGCGCCAAAAGGCGCCCGCCCGTGGGTGGTACATCCTCTATCCTACTATACGTAT,GGGCGGGCGCCAAAAGGCGCCCGCCCGTGGGTGGTACATCCTCAATATCCTACTATACGT	60,60,60,60,60
mmu-miR-19b-1-5p	2.87655	3.93375	0.480564	down	0.00529416	0.207261	2.78999	2.61741	3.22226	3.82381	4.05434	3.9231	AGUUUUGCAGGUUUGCAUCCAGC	23	GUUUUGC	Yes	Star_miRNA	mmu-miR-19b-1-5p,mmu-miR-19b-2-5p	mmu-mir-19b-1	ASMM10SMR20MIRNA100004450TV1,ASMM10SMR20MIRNA100004451TV1,ASMM10SMR20MIRNA100004448TV1,ASMM10SMR20MIRNA100004447TV1,ASMM10SMR20MIRNA100004449TV1	mmu-miR-19b-1-5p	False	reverse_complement,reverse_complement,reverse_complement,reverse_complement,reverse_complement	miRNA-5p	GGCTGGATGCAAAC,GGCTGGATGCAAACCTGC,GGCTGGATGCAAACCT,GGCTGGATGCAAACC,GGCTGGATGCAAACCTG	14,18,16,15,17	GGGCGGGCGCCAAAAGGCGCCCGCCCGGCTGGATGCAAACTATCCTACTATACGTATCAC,GGGCGGGCGCCAAAAGGCGCCCGCCCGGCTGGATGCAAACCTGCTATCCTACTATACGTA,GGGCGGGCGCCAAAAGGCGCCCGCCCGGCTGGATGCAAACCTTATCCTACTATACGTATC,GGGCGGGCGCCAAAAGGCGCCCGCCCGGCTGGATGCAAACCTATCCTACTATACGTATCA,GGGCGGGCGCCAAAAGGCGCCCGCCCGGCTGGATGCAAACCTGTATCCTACTATACGTAT	60,60,60,60,60
mmu-miR-184-5p	2.43954	3.32177	0.542526	down	0.00153842	0.134795	2.46967	2.40215	2.4468	3.10144	3.47551	3.38837	CCUUAUCACUUUUCCAGCCAGC	22	CUUAUCA	Yes	Star_miRNA	mmu-miR-184-5p	mmu-mir-184	ASMM10SMR20MIRNA100005494TV1,ASMM10SMR20MIRNA100005493TV1,ASMM10SMR20MIRNA100005491TV1,ASMM10SMR20MIRNA100005495TV1,ASMM10SMR20MIRNA100005492TV1	mmu-miR-184-5p	False	reverse_complement,reverse_complement,reverse_complement,reverse_complement,reverse_complement	miRNA-5p	GGCTGGCTGGAAAAGTG,GGCTGGCTGGAAAA,GGCTGGCTGGAAAAG,GGCTGGCTGGAAA,GGCTGGCTGGAAAAGT	17,14,15,13,16	GGGCGGGCGCCAAAAGGCGCCCGCCCGGCTGGCTGGAAAAGTGTATCCTACTATACGTAT,GGGCGGGCGCCAAAAGGCGCCCGCCCGGCTGGCTGGAAAATATCCTACTATACGTATCAC,GGGCGGGCGCCAAAAGGCGCCCGCCCGGCTGGCTGGAAAAGTATCCTACTATACGTATCA,GGGCGGGCGCCAAAAGGCGCCCGCCCGGCTGGCTGGAAATATCCTACTATACGTATCACA,GGGCGGGCGCCAAAAGGCGCCCGCCCGGCTGGCTGGAAAAGTTATCCTACTATACGTATC	60,60,60,60,60
mmu-miR-5120	3.13089	3.95516	0.564764	down	0.000785834	0.0963956	3.0972	3.00355	3.29191	3.96784	3.99873	3.89893	UUUGGGGCUGUGGUGCCACCAGC	23	UUGGGGC	NO	Mature_miRNA	mmu-miR-5120	mmu-mir-5120	ASMM10SMR20MIRNA100005216TV1,ASMM10SMR20MIRNA100005213TV1,ASMM10SMR20MIRNA100005214TV1,ASMM10SMR20MIRNA100005215TV1,ASMM10SMR20MIRNA100005212TV1	mmu-miR-5120	False	reverse_complement,reverse_complement,reverse_complement,reverse_complement,reverse_complement	miRNA-5p	GGCTGGTGGCA,GGCTGGTGGCAC,GGCTGGTGGCACCA,GGCTGGTGGCACCAC,GGCTGGTGGCACC	11,12,14,15,13	GGGCGGGCGCCAAAAGGCGCCCGCCCGGCTGGTGGCATATCCTACTATACGTATCACATA,GGGCGGGCGCCAAAAGGCGCCCGCCCGGCTGGTGGCACTATCCTACTATACGTATCACAT,GGGCGGGCGCCAAAAGGCGCCCGCCCGGCTGGTGGCACCATATCCTACTATACGTATCAC,GGGCGGGCGCCAAAAGGCGCCCGCCCGGCTGGTGGCACCACTATCCTACTATACGTATCA,GGGCGGGCGCCAAAAGGCGCCCGCCCGGCTGGTGGCACCTATCCTACTATACGTATCACA	60,60,60,60,60
mmu-miR-7687-5p	2.41248	3.38726	0.508816	down	0.00283773	0.185988	2.42884	2.44738	2.36121	3.18756	3.67377	3.30046	AGGCGGGGAACCUGAGGCGCAGGCU	25	GGCGGGG	NO	Mature_miRNA	mmu-miR-7687-5p	mmu-mir-7687	ASMM10SMR20MIRNA100009132TV1,ASMM10SMR20MIRNA100009134TV1,ASMM10SMR20MIRNA100009135TV1,ASMM10SMR20MIRNA100009133TV1,ASMM10SMR20MIRNA100009131TV1	mmu-miR-7687-5p	False	reverse_complement,reverse_complement,reverse_complement,reverse_complement,reverse_complement	miRNA-5p	GAGCCTGCGCCT,GAGCCTGCGCC,GAGCCTGCGCCTCAG,GAGCCTGCGCCTCA,GAGCCTGCGCCTC	12,11,15,14,13	GGGCGGGCGCCAAAAGGCGCCCGCCCGAGCCTGCGCCTTATCCTACTATACGTATCACAT,GGGCGGGCGCCAAAAGGCGCCCGCCCGAGCCTGCGCCTATCCTACTATACGTATCACATA,GGGCGGGCGCCAAAAGGCGCCCGCCCGAGCCTGCGCCTCAGTATCCTACTATACGTATCA,GGGCGGGCGCCAAAAGGCGCCCGCCCGAGCCTGCGCCTCATATCCTACTATACGTATCAC,GGGCGGGCGCCAAAAGGCGCCCGCCCGAGCCTGCGCCTCTATCCTACTATACGTATCACA	60,60,60,60,60
mmu-miR-6970-3p	2.67585	3.92625	0.420331	down	0.00944688	0.246188	2.60906	2.87274	2.54574	3.82853	4.39571	3.55451	UCACGCCACCCACCCUGUGCU	21	CACGCCA	Yes	Star_miRNA	mmu-miR-6970-3p	mmu-mir-6970	ASMM10SMR20MIRNA100006950TV1	mmu-miR-6970-3p	False	reverse_complement	miRNA-3p	GAGCACAGGGTGGGTGG	17	GGGCGGGCGCCAAAAGGCGCCCGCCCGAGCACAGGGTGGGTGGTATCCTACTATACGTAT	60
mmu-miR-3569-3p	2.59783	3.77632	0.441814	down	6.11069e-05	0.0953976	2.5607	2.66616	2.56664	3.66843	3.86488	3.79566	UCAGUCUGCGCUCCUCUCCAGC	22	CAGUCUG	Yes	Star_miRNA	mmu-miR-3569-3p	mmu-mir-3569	ASMM10SMR20MIRNA100008899TV1,ASMM10SMR20MIRNA100008896TV1,ASMM10SMR20MIRNA100008898TV1,ASMM10SMR20MIRNA100008900TV1,ASMM10SMR20MIRNA100008897TV1	mmu-miR-3569-3p	False	reverse_complement,reverse_complement,reverse_complement,reverse_complement,reverse_complement	miRNA-3p	GGCTGGAGAGGAGCGC,GGCTGGAGAGGAGC,GGCTGGAGAGGAG,GGCTGGAGAGGA,GGCTGGAGAGGAGCG	16,14,13,12,15	GGGCGGGCGCCAAAAGGCGCCCGCCCGGCTGGAGAGGAGCGCTATCCTACTATACGTATC,GGGCGGGCGCCAAAAGGCGCCCGCCCGGCTGGAGAGGAGCTATCCTACTATACGTATCAC,GGGCGGGCGCCAAAAGGCGCCCGCCCGGCTGGAGAGGAGTATCCTACTATACGTATCACA,GGGCGGGCGCCAAAAGGCGCCCGCCCGGCTGGAGAGGATATCCTACTATACGTATCACAT,GGGCGGGCGCCAAAAGGCGCCCGCCCGGCTGGAGAGGAGCGTATCCTACTATACGTATCA	60,60,60,60,60

## Sheet: up_siOCT4_DMSO vs siNT DMSO
(up) siOCT4_DMSO vs siNT DMSO: P-value(unpaired t-test) < 0.05 & fold-change >= 1.5
# Column A: Mature-ID, ID for the mature miRNA
# Column B: Si-OCT4-DMSO(mean), Group mean of the log2 normalized intensitied for the miRNA in Si-OCT4-DMSO sample group
# Column C: Si-NT-DMSO(mean), Group mean of the log2 normalized intensitied for the miRNA in Si-NT-DMSO sample group
# Column D: Fold Change, Fold change between the comparison groups for the miRNA RNA
# Column E: Regulation, up or down regulation when comparing groups for the SiOCT4-DMSO vs Si-NT-DMSO
# Column G: P-value, pvalue by t-test
# Column H: q-value(FDR), The FDR adjusted p-value
# Column H ~ M: Normalized intensity
# Column N ~ AC: Annotations of transcript
Mature-ID	Si-OCT4-DMSO(mean)	Si-NT-DMSO(mean)	Fold Change	Regulation	P-value(unpaired t-test)	q-value(FDR)	[Si-OCT4-DMSO-1,Si-OCT4-DMSO][normalized]	[Si-OCT4-DMSO-2,OCT4-DMSO][normalized]	[Si-OCT4-DMSO-3,Si-OCT4-DMSO][normalized]	[Si-NC-DMSO-1,Si-NT-DMSO][normalized]	[Si-NC-DMSO-2,Si-NT-DMSO][normalized]	[Si-NC-DMSO-3,Si-NT-DMSO][normalized]	Mature-Sequence	Length	Seed	High_Confidence	type	miRNA-fam	Pre-miRNA-fam	ProbeName	Trans_symbol	ProbeType	ProbeBLOCK	ProbeClass	ProbeSeq	ProbeLength	ProbeSeqFull	ProbeLength2
mmu-miR-7670-5p	5.08629	4.20279	1.84485	up	0.0357161	0.432618	4.76679	4.86101	5.63109	4.25975	4.0553	4.29332	AUUCAGAUGGGCAGAUUGGGAA	22	UUCAGAU	Yes	Mature_miRNA	mmu-miR-7670-5p	mmu-mir-7670	ASMM10SMR20MIRNA100008855TV1,ASMM10SMR20MIRNA100008851TV1,ASMM10SMR20MIRNA100008852TV1,ASMM10SMR20MIRNA100008853TV1,ASMM10SMR20MIRNA100008854TV1	mmu-miR-7670-5p	False	reverse_complement,reverse_complement,reverse_complement,reverse_complement,reverse_complement	miRNA-5p	GTTCCCAATCTGCCCATCT,GTTCCCAATCTGCCCA,GTTCCCAATCTGCCCAT,GTTCCCAATCTGCCC,GTTCCCAATCTGCCCATC	19,16,17,15,18	GGGCGGGCGCCAAAAGGCGCCCGCCCGTTCCCAATCTGCCCATCTTATCCTACTATACGT,GGGCGGGCGCCAAAAGGCGCCCGCCCGTTCCCAATCTGCCCATATCCTACTATACGTATC,GGGCGGGCGCCAAAAGGCGCCCGCCCGTTCCCAATCTGCCCATTATCCTACTATACGTAT,GGGCGGGCGCCAAAAGGCGCCCGCCCGTTCCCAATCTGCCCTATCCTACTATACGTATCA,GGGCGGGCGCCAAAAGGCGCCCGCCCGTTCCCAATCTGCCCATCTATCCTACTATACGTA	60,60,60,60,60
mmu-miR-6356	5.15781	2.89406	4.80239	up	0.000546862	0.0660203	5.39146	5.37019	4.71178	2.94865	2.86174	2.87179	UCCCCAGAGUCCUAACAAUGA	21	CCCCAGA	NO	Mature_miRNA	mmu-miR-6356	mmu-mir-6356	ASMM10SMR20MIRNA100005722TV1,ASMM10SMR20MIRNA100005725TV1,ASMM10SMR20MIRNA100005721TV1,ASMM10SMR20MIRNA100005724TV1,ASMM10SMR20MIRNA100005723TV1	mmu-miR-6356	False	reverse_complement,reverse_complement,reverse_complement,reverse_complement,reverse_complement	miRNA-5p	GTCATTGTTAGGACTCTGGG,GTCATTGTTAGGACTCT,GTCATTGTTAGGACTCTGG,GTCATTGTTAGGACTCTGGGG,GTCATTGTTAGGACTCTG	20,17,19,21,18	GGGCGGGCGCCAAAAGGCGCCCGCCCGTCATTGTTAGGACTCTGGGTATCCTACTATACG,GGGCGGGCGCCAAAAGGCGCCCGCCCGTCATTGTTAGGACTCTTATCCTACTATACGTAT,GGGCGGGCGCCAAAAGGCGCCCGCCCGTCATTGTTAGGACTCTGGTATCCTACTATACGT,GGGCGGGCGCCAAAAGGCGCCCGCCCGTCATTGTTAGGACTCTGGGGTATCCTACTATAC,GGGCGGGCGCCAAAAGGCGCCCGCCCGTCATTGTTAGGACTCTGTATCCTACTATACGTA	60,60,60,60,60
mmu-miR-410-5p	4.49889	3.61503	1.84531	up	0.00783686	0.205998	4.71656	4.60393	4.17618	3.51057	3.58532	3.7492	AGGUUGUCUGUGAUGAGUUCG	21	GGUUGUC	Yes	Star_miRNA	mmu-miR-410-5p,mmu-miR-494-5p	mmu-mir-410	ASMM10SMR20MIRNA100004556TV1,ASMM10SMR20MIRNA100004555TV1,ASMM10SMR20MIRNA100004552TV1,ASMM10SMR20MIRNA100004553TV1,ASMM10SMR20MIRNA100004554TV1	mmu-miR-410-5p	False	reverse_complement,reverse_complement,reverse_complement,reverse_complement,reverse_complement	miRNA-5p	GCGAACTCATCACAGACAAC,GCGAACTCATCACAGA,GCGAACTCATCACAGAC,GCGAACTCATCACAGACA,GCGAACTCATCACAGACAA	20,16,17,18,19	GGGCGGGCGCCAAAAGGCGCCCGCCCGCGAACTCATCACAGACAACTATCCTACTATACG,GGGCGGGCGCCAAAAGGCGCCCGCCCGCGAACTCATCACAGATATCCTACTATACGTATC,GGGCGGGCGCCAAAAGGCGCCCGCCCGCGAACTCATCACAGACTATCCTACTATACGTAT,GGGCGGGCGCCAAAAGGCGCCCGCCCGCGAACTCATCACAGACATATCCTACTATACGTA,GGGCGGGCGCCAAAAGGCGCCCGCCCGCGAACTCATCACAGACAATATCCTACTATACGT	60,60,60,60,60
mmu-miR-5626-3p	4.37021	3.53144	1.78853	up	0.035542	0.432618	4.63285	4.58705	3.89074	3.7221	3.30698	3.56522	CAGCAGUUGAGUGAUGUGACAC	22	AGCAGUU	NO	Mature_miRNA	mmu-miR-5626-3p,mmu-miR-6402	mmu-mir-5626	ASMM10SMR20MIRNA100005459TV1,ASMM10SMR20MIRNA100005457TV1,ASMM10SMR20MIRNA100005458TV1,ASMM10SMR20MIRNA100005460TV1,ASMM10SMR20MIRNA100005456TV1	mmu-miR-5626-3p	False	reverse_complement,reverse_complement,reverse_complement,reverse_complement,reverse_complement	miRNA-3p	GGTGTCACATCACTCA,GGTGTCACATCACTCAACT,GGTGTCACATCACTCAA,GGTGTCACATCACTCAACTG,GGTGTCACATCACTCAAC	16,19,17,20,18	GGGCGGGCGCCAAAAGGCGCCCGCCCGGTGTCACATCACTCATATCCTACTATACGTATC,GGGCGGGCGCCAAAAGGCGCCCGCCCGGTGTCACATCACTCAACTTATCCTACTATACGT,GGGCGGGCGCCAAAAGGCGCCCGCCCGGTGTCACATCACTCAATATCCTACTATACGTAT,GGGCGGGCGCCAAAAGGCGCCCGCCCGGTGTCACATCACTCAACTGTATCCTACTATACG,GGGCGGGCGCCAAAAGGCGCCCGCCCGGTGTCACATCACTCAACTATCCTACTATACGTA	60,60,60,60,60
mmu-miR-883b-5p	4.08921	2.54019	2.92619	up	0.00139147	0.0898061	4.29209	4.26238	3.71315	2.58966	2.60112	2.42977	UACUGAGAAUGGGUAGCAGUCA	22	ACUGAGA	Yes	Star_miRNA	mmu-miR-883b-5p	mmu-mir-883b	ASMM10SMR20MIRNA100002423TV1,ASMM10SMR20MIRNA100002420TV1,ASMM10SMR20MIRNA100002421TV1,ASMM10SMR20MIRNA100002422TV1,ASMM10SMR20MIRNA100002424TV1	mmu-miR-883b-5p	False	reverse_complement,reverse_complement,reverse_complement,reverse_complement,reverse_complement	miRNA-5p	GTGACTGCTACCCATT,GTGACTGCTACCCATTCT,GTGACTGCTACCCATTC,GTGACTGCTACCCATTCTC,GTGACTGCTACCCATTCTCA	16,18,17,19,20	GGGCGGGCGCCAAAAGGCGCCCGCCCGTGACTGCTACCCATTTATCCTACTATACGTATC,GGGCGGGCGCCAAAAGGCGCCCGCCCGTGACTGCTACCCATTCTTATCCTACTATACGTA,GGGCGGGCGCCAAAAGGCGCCCGCCCGTGACTGCTACCCATTCTATCCTACTATACGTAT,GGGCGGGCGCCAAAAGGCGCCCGCCCGTGACTGCTACCCATTCTCTATCCTACTATACGT,GGGCGGGCGCCAAAAGGCGCCCGCCCGTGACTGCTACCCATTCTCATATCCTACTATACG	60,60,60,60,60
mmu-miR-7675-5p	3.70847	2.86845	1.79007	up	0.0112318	0.255141	3.8834	3.85637	3.38563	2.67368	2.96966	2.962	CUUACGAAAGAAUGAAGAGCAA	22	UUACGAA	Yes	Mature_miRNA	mmu-miR-7675-5p	mmu-mir-7675	ASMM10SMR20MIRNA100008915TV1,ASMM10SMR20MIRNA100008914TV1,ASMM10SMR20MIRNA100008911TV1,ASMM10SMR20MIRNA100008913TV1,ASMM10SMR20MIRNA100008912TV1	mmu-miR-7675-5p	False	reverse_complement,reverse_complement,reverse_complement,reverse_complement,reverse_complement	miRNA-5p	GTTGCTCTTCATTCTTTCGTAAG,GTTGCTCTTCATTCTTTCG,GTTGCTCTTCATTCTTTCGTA,GTTGCTCTTCATTCTTTCGTAA,GTTGCTCTTCATTCTTTCGT	23,19,21,22,20	GGGCGGGCGCCAAAAGGCGCCCGCCCGTTGCTCTTCATTCTTTCGTAAGTATCCTACTAT,GGGCGGGCGCCAAAAGGCGCCCGCCCGTTGCTCTTCATTCTTTCGTATCCTACTATACGT,GGGCGGGCGCCAAAAGGCGCCCGCCCGTTGCTCTTCATTCTTTCGTATATCCTACTATAC,GGGCGGGCGCCAAAAGGCGCCCGCCCGTTGCTCTTCATTCTTTCGTAATATCCTACTATA,GGGCGGGCGCCAAAAGGCGCCCGCCCGTTGCTCTTCATTCTTTCGTTATCCTACTATACG	60,60,60,60,60
mmu-miR-494-3p	7.4723	6.2661	2.30729	up	0.0404772	0.438106	8.01363	7.3438	7.05947	6.33871	5.73441	6.72519	UGAAACAUACACGGGAAACCUC	22	GAAACAU	Yes	Mature_miRNA	mmu-miR-494-3p	mmu-mir-494	ASMM10SMR20MIRNA100001237TV1,ASMM10SMR20MIRNA100001235TV1,ASMM10SMR20MIRNA100001238TV1,ASMM10SMR20MIRNA100001236TV1,ASMM10SMR20MIRNA100001239TV1	mmu-miR-494-3p	False	reverse_complement,reverse_complement,reverse_complement,reverse_complement,reverse_complement	miRNA-3p	GGAGGTTTCCCGTGTA,GGAGGTTTCCCGTGT,GGAGGTTTCCCGTGTATG,GGAGGTTTCCCGTGTAT,GGAGGTTTCCCGTG	16,15,18,17,14	GGGCGGGCGCCAAAAGGCGCCCGCCCGGAGGTTTCCCGTGTATATCCTACTATACGTATC,GGGCGGGCGCCAAAAGGCGCCCGCCCGGAGGTTTCCCGTGTTATCCTACTATACGTATCA,GGGCGGGCGCCAAAAGGCGCCCGCCCGGAGGTTTCCCGTGTATGTATCCTACTATACGTA,GGGCGGGCGCCAAAAGGCGCCCGCCCGGAGGTTTCCCGTGTATTATCCTACTATACGTAT,GGGCGGGCGCCAAAAGGCGCCCGCCCGGAGGTTTCCCGTGTATCCTACTATACGTATCAC	60,60,60,60,60
mmu-miR-6916-5p	4.0372	3.33639	1.62542	up	0.0268449	0.388934	4.17468	4.2813	3.65563	3.47319	3.27758	3.25839	CAGGAGGAUGGAGAUGAGUCA	21	AGGAGGA	NO	Mature_miRNA	mmu-miR-6916-5p,mmu-miR-6942-5p	mmu-mir-6916	ASMM10SMR20MIRNA100006393TV1,ASMM10SMR20MIRNA100006395TV1,ASMM10SMR20MIRNA100006394TV1,ASMM10SMR20MIRNA100006392TV1,ASMM10SMR20MIRNA100006391TV1	mmu-miR-6916-5p	False	reverse_complement,reverse_complement,reverse_complement,reverse_complement,reverse_complement	miRNA-5p	GTGACTCATCTCCATCC,GTGACTCATCTCCATCCTCCT,GTGACTCATCTCCATCCTCC,GTGACTCATCTCCATCCTC,GTGACTCATCTCCATCCT	17,21,20,19,18	GGGCGGGCGCCAAAAGGCGCCCGCCCGTGACTCATCTCCATCCTATCCTACTATACGTAT,GGGCGGGCGCCAAAAGGCGCCCGCCCGTGACTCATCTCCATCCTCCTTATCCTACTATAC,GGGCGGGCGCCAAAAGGCGCCCGCCCGTGACTCATCTCCATCCTCCTATCCTACTATACG,GGGCGGGCGCCAAAAGGCGCCCGCCCGTGACTCATCTCCATCCTCTATCCTACTATACGT,GGGCGGGCGCCAAAAGGCGCCCGCCCGTGACTCATCTCCATCCTTATCCTACTATACGTA	60,60,60,60,60
mmu-miR-6950-5p	3.81006	2.92392	1.84822	up	0.00573348	0.170155	4.05937	3.86772	3.5031	2.96069	2.92122	2.88986	UCCUGGAGUGGAGGACAGUCAGA	23	CCUGGAG	NO	Mature_miRNA	mmu-miR-6950-5p	mmu-mir-6950	ASMM10SMR20MIRNA100006731TV1,ASMM10SMR20MIRNA100006733TV1,ASMM10SMR20MIRNA100006735TV1,ASMM10SMR20MIRNA100006732TV1,ASMM10SMR20MIRNA100006734TV1	mmu-miR-6950-5p	False	reverse_complement,reverse_complement,reverse_complement,reverse_complement,reverse_complement	miRNA-5p	GTCTGACTGTCCTCCAC,GTCTGACTGTCCTCCACT,GTCTGACTGTCCTCC,GTCTGACTGTCCTCCA,GTCTGACTGTCCTCCACTC	17,18,15,16,19	GGGCGGGCGCCAAAAGGCGCCCGCCCGTCTGACTGTCCTCCACTATCCTACTATACGTAT,GGGCGGGCGCCAAAAGGCGCCCGCCCGTCTGACTGTCCTCCACTTATCCTACTATACGTA,GGGCGGGCGCCAAAAGGCGCCCGCCCGTCTGACTGTCCTCCTATCCTACTATACGTATCA,GGGCGGGCGCCAAAAGGCGCCCGCCCGTCTGACTGTCCTCCATATCCTACTATACGTATC,GGGCGGGCGCCAAAAGGCGCCCGCCCGTCTGACTGTCCTCCACTCTATCCTACTATACGT	60,60,60,60,60
mmu-miR-12204-5p	5.39491	4.49719	1.86313	up	0.0173934	0.329937	5.6875	5.53386	4.96338	4.37299	4.52761	4.59097	UUGAGUCUUAGAUGAGUG	18	UGAGUCU	NO	Mature_miRNA	mmu-miR-12204-5p	mmu-mir-12204	ASMM10SMR20MIRNA100009712TV1,ASMM10SMR20MIRNA100009713TV1,ASMM10SMR20MIRNA100009714TV1,ASMM10SMR20MIRNA100009710TV1,ASMM10SMR20MIRNA100009711TV1	mmu-miR-12204-5p	False	reverse_complement,reverse_complement,reverse_complement,reverse_complement,reverse_complement	miRNA-5p	GCACTCATCTAAGACTC,GCACTCATCTAAGACT,GCACTCATCTAAGAC,GCACTCATCTAAGACTCAA,GCACTCATCTAAGACTCA	17,16,15,19,18	GGGCGGGCGCCAAAAGGCGCCCGCCCGCACTCATCTAAGACTCTATCCTACTATACGTAT,GGGCGGGCGCCAAAAGGCGCCCGCCCGCACTCATCTAAGACTTATCCTACTATACGTATC,GGGCGGGCGCCAAAAGGCGCCCGCCCGCACTCATCTAAGACTATCCTACTATACGTATCA,GGGCGGGCGCCAAAAGGCGCCCGCCCGCACTCATCTAAGACTCAATATCCTACTATACGT,GGGCGGGCGCCAAAAGGCGCCCGCCCGCACTCATCTAAGACTCATATCCTACTATACGTA	60,60,60,60,60
mmu-miR-6360	5.00011	4.325	1.59672	up	0.0071637	0.195222	4.90917	4.85462	5.23655	4.33522	4.42277	4.21702	UAGUGUUGCUCAGGCAGCAGGA	22	AGUGUUG	NO	Mature_miRNA	mmu-miR-6360	mmu-mir-6360	ASMM10SMR20MIRNA100005743TV1,ASMM10SMR20MIRNA100005742TV1,ASMM10SMR20MIRNA100005744TV1,ASMM10SMR20MIRNA100005745TV1,ASMM10SMR20MIRNA100005741TV1	mmu-miR-6360	False	reverse_complement,reverse_complement,reverse_complement,reverse_complement,reverse_complement	miRNA-5p	GTCCTGCTGCCTG,GTCCTGCTGCCTGA,GTCCTGCTGCCTGAGC,GTCCTGCTGCCT,GTCCTGCTGCCTGAG	13,14,16,12,15	GGGCGGGCGCCAAAAGGCGCCCGCCCGTCCTGCTGCCTGTATCCTACTATACGTATCACA,GGGCGGGCGCCAAAAGGCGCCCGCCCGTCCTGCTGCCTGATATCCTACTATACGTATCAC,GGGCGGGCGCCAAAAGGCGCCCGCCCGTCCTGCTGCCTGAGCTATCCTACTATACGTATC,GGGCGGGCGCCAAAAGGCGCCCGCCCGTCCTGCTGCCTTATCCTACTATACGTATCACAT,GGGCGGGCGCCAAAAGGCGCCCGCCCGTCCTGCTGCCTGAGTATCCTACTATACGTATCA	60,60,60,60,60
mmu-miR-5616-3p	7.57022	4.40558	8.96711	up	0.000645851	0.0660203	7.96463	7.8235	6.92254	4.38503	4.47002	4.36168	AACUUGUGAUGAGGUGAGACAG	22	ACUUGUG	NO	Mature_miRNA	mmu-miR-5616-3p	mmu-mir-5616	ASMM10SMR20MIRNA100005348TV1,ASMM10SMR20MIRNA100005350TV1,ASMM10SMR20MIRNA100005349TV1,ASMM10SMR20MIRNA100005347TV1,ASMM10SMR20MIRNA100005346TV1	mmu-miR-5616-3p	False	reverse_complement,reverse_complement,reverse_complement,reverse_complement,reverse_complement	miRNA-3p	GCTGTCTCACCTCATC,GCTGTCTCACCTCAT,GCTGTCTCACCTCATCACA,GCTGTCTCACCTCATCAC,GCTGTCTCACCTCATCA	16,15,19,18,17	GGGCGGGCGCCAAAAGGCGCCCGCCCGCTGTCTCACCTCATCTATCCTACTATACGTATC,GGGCGGGCGCCAAAAGGCGCCCGCCCGCTGTCTCACCTCATTATCCTACTATACGTATCA,GGGCGGGCGCCAAAAGGCGCCCGCCCGCTGTCTCACCTCATCACATATCCTACTATACGT,GGGCGGGCGCCAAAAGGCGCCCGCCCGCTGTCTCACCTCATCACTATCCTACTATACGTA,GGGCGGGCGCCAAAAGGCGCCCGCCCGCTGTCTCACCTCATCATATCCTACTATACGTAT	60,60,60,60,60
mmu-miR-871-5p	6.11943	3.76179	5.12533	up	0.000158609	0.0351706	5.93882	6.39578	6.0237	3.5767	3.90394	3.80472	UAUUCAGAUUAGUGCCAGUCAUG	23	AUUCAGA	Yes	Star_miRNA	mmu-miR-743a-5p,mmu-miR-871-5p	mmu-mir-871	ASMM10SMR20MIRNA100002376TV1,ASMM10SMR20MIRNA100002375TV1,ASMM10SMR20MIRNA100002378TV1,ASMM10SMR20MIRNA100002377TV1,ASMM10SMR20MIRNA100002379TV1	mmu-miR-871-5p	False	reverse_complement,reverse_complement,reverse_complement,reverse_complement,reverse_complement	miRNA-5p	GCATGACTGGCACTAAT,GCATGACTGGCACTAATC,GCATGACTGGCACTAATCT,GCATGACTGGCACTAA,GCATGACTGGCACT	17,18,19,16,14	GGGCGGGCGCCAAAAGGCGCCCGCCCGCATGACTGGCACTAATTATCCTACTATACGTAT,GGGCGGGCGCCAAAAGGCGCCCGCCCGCATGACTGGCACTAATCTATCCTACTATACGTA,GGGCGGGCGCCAAAAGGCGCCCGCCCGCATGACTGGCACTAATCTTATCCTACTATACGT,GGGCGGGCGCCAAAAGGCGCCCGCCCGCATGACTGGCACTAATATCCTACTATACGTATC,GGGCGGGCGCCAAAAGGCGCCCGCCCGCATGACTGGCACTTATCCTACTATACGTATCAC	60,60,60,60,60
mmu-miR-881-5p	3.46464	2.69409	1.70591	up	0.0184459	0.333413	3.7568	3.47854	3.15858	2.78287	2.4909	2.80851	CAGAGAGAUAACAGUCACAUCU	22	AGAGAGA	Yes	Star_miRNA	mmu-miR-881-5p	mmu-mir-881	ASMM10SMR20MIRNA100002398TV1,ASMM10SMR20MIRNA100002396TV1,ASMM10SMR20MIRNA100002397TV1,ASMM10SMR20MIRNA100002399TV1,ASMM10SMR20MIRNA100002395TV1	mmu-miR-881-5p	False	reverse_complement,reverse_complement,reverse_complement,reverse_complement,reverse_complement	miRNA-5p	GAGATGTGACTGTTATCTCTCTG,GAGATGTGACTGTTATCTCTCT,GAGATGTGACTGTTATCTCT,GAGATGTGACTGTTATCTC,GAGATGTGACTGTTATCTCTC	23,22,20,19,21	GGGCGGGCGCCAAAAGGCGCCCGCCCGAGATGTGACTGTTATCTCTCTGTATCCTACTAT,GGGCGGGCGCCAAAAGGCGCCCGCCCGAGATGTGACTGTTATCTCTCTTATCCTACTATA,GGGCGGGCGCCAAAAGGCGCCCGCCCGAGATGTGACTGTTATCTCTTATCCTACTATACG,GGGCGGGCGCCAAAAGGCGCCCGCCCGAGATGTGACTGTTATCTCTATCCTACTATACGT,GGGCGGGCGCCAAAAGGCGCCCGCCCGAGATGTGACTGTTATCTCTCTATCCTACTATAC	60,60,60,60,60
mmu-miR-3086-3p	5.19366	4.34449	1.80147	up	0.00112017	0.0896135	5.35342	5.15774	5.06981	4.22968	4.4039	4.39988	CCCAAUGAGCCUACAGUCUAAG	22	CCAAUGA	Yes	Star_miRNA	mmu-miR-3086-3p	mmu-mir-3086	ASMM10SMR20MIRNA100003680TV1,ASMM10SMR20MIRNA100003679TV1,ASMM10SMR20MIRNA100003681TV1,ASMM10SMR20MIRNA100003678TV1,ASMM10SMR20MIRNA100003677TV1	mmu-miR-3086-3p	False	reverse_complement,reverse_complement,reverse_complement,reverse_complement,reverse_complement	miRNA-3p	GCTTAGACTGTAGGCTC,GCTTAGACTGTAGGCTCATT,GCTTAGACTGTAGGCTCATTG,GCTTAGACTGTAGGCTCAT,GCTTAGACTGTAGGCTCA	17,20,21,19,18	GGGCGGGCGCCAAAAGGCGCCCGCCCGCTTAGACTGTAGGCTCTATCCTACTATACGTAT,GGGCGGGCGCCAAAAGGCGCCCGCCCGCTTAGACTGTAGGCTCATTTATCCTACTATACG,GGGCGGGCGCCAAAAGGCGCCCGCCCGCTTAGACTGTAGGCTCATTGTATCCTACTATAC,GGGCGGGCGCCAAAAGGCGCCCGCCCGCTTAGACTGTAGGCTCATTATCCTACTATACGT,GGGCGGGCGCCAAAAGGCGCCCGCCCGCTTAGACTGTAGGCTCATATCCTACTATACGTA	60,60,60,60,60
mmu-miR-6381	3.20293	2.60984	1.50848	up	0.0145313	0.300423	3.40344	3.27201	2.93334	2.65427	2.62829	2.54695	CAGGAUGCUGGUGACAUGAGU	21	AGGAUGC	NO	Mature_miRNA	mmu-miR-6381	mmu-mir-6381	ASMM10SMR20MIRNA100005865TV1,ASMM10SMR20MIRNA100005864TV1,ASMM10SMR20MIRNA100005862TV1,ASMM10SMR20MIRNA100005863TV1,ASMM10SMR20MIRNA100005861TV1	mmu-miR-6381	False	reverse_complement,reverse_complement,reverse_complement,reverse_complement,reverse_complement	miRNA-5p	GACTCATGTCACCAGCATCC,GACTCATGTCACCAGCATC,GACTCATGTCACCAGCAT,GACTCATGTCACCAGC,GACTCATGTCACCAGCA	20,19,18,16,17	GGGCGGGCGCCAAAAGGCGCCCGCCCGACTCATGTCACCAGCATCCTATCCTACTATACG,GGGCGGGCGCCAAAAGGCGCCCGCCCGACTCATGTCACCAGCATCTATCCTACTATACGT,GGGCGGGCGCCAAAAGGCGCCCGCCCGACTCATGTCACCAGCATTATCCTACTATACGTA,GGGCGGGCGCCAAAAGGCGCCCGCCCGACTCATGTCACCAGCTATCCTACTATACGTATC,GGGCGGGCGCCAAAAGGCGCCCGCCCGACTCATGTCACCAGCATATCCTACTATACGTAT	60,60,60,60,60
mmu-miR-6404	6.18659	5.26544	1.89363	up	0.00335608	0.118754	6.08132	6.02004	6.4584	5.19155	5.23254	5.37222	GUGGGAAGUGACAAGGGGUAG	21	UGGGAAG	NO	Mature_miRNA	mmu-miR-3547-5p,mmu-miR-6368,mmu-miR-6404,mmu-miR-6405	mmu-mir-6404	ASMM10SMR20MIRNA100006002TV1,ASMM10SMR20MIRNA100006004TV1,ASMM10SMR20MIRNA100006003TV1,ASMM10SMR20MIRNA100006005TV1,ASMM10SMR20MIRNA100006001TV1	mmu-miR-6404	False	reverse_complement,reverse_complement,reverse_complement,reverse_complement,reverse_complement	miRNA-3p	GCTACCCCTTGTCACTT,GCTACCCCTTGTCAC,GCTACCCCTTGTCACTTC,GCTACCCCTTGTCACTTCC,GCTACCCCTTGTCACT	17,15,18,19,16	GGGCGGGCGCCAAAAGGCGCCCGCCCGCTACCCCTTGTCACTTTATCCTACTATACGTAT,GGGCGGGCGCCAAAAGGCGCCCGCCCGCTACCCCTTGTCACTATCCTACTATACGTATCA,GGGCGGGCGCCAAAAGGCGCCCGCCCGCTACCCCTTGTCACTTCTATCCTACTATACGTA,GGGCGGGCGCCAAAAGGCGCCCGCCCGCTACCCCTTGTCACTTCCTATCCTACTATACGT,GGGCGGGCGCCAAAAGGCGCCCGCCCGCTACCCCTTGTCACTTATCCTACTATACGTATC	60,60,60,60,60
mmu-miR-3076-5p	4.63376	2.39167	4.73081	up	0.00361398	0.123143	5.10426	4.88387	3.91316	2.43236	2.36568	2.37699	CACAGGGGAAGCUCAGUGCCAGCC	24	ACAGGGG	Yes	Star_miRNA	mmu-miR-3076-5p	mmu-mir-3076	ASMM10SMR20MIRNA100003576TV1,ASMM10SMR20MIRNA100003572TV1,ASMM10SMR20MIRNA100003574TV1	mmu-miR-3076-5p	False	reverse_complement,reverse_complement,reverse_complement	miRNA-5p	GGGCTGGCACT,GGGCTGGCACTGAG,GGGCTGGCACTG	11,14,12	GGGCGGGCGCCAAAAGGCGCCCGCCCGGGCTGGCACTTATCCTACTATACGTATCACATA,GGGCGGGCGCCAAAAGGCGCCCGCCCGGGCTGGCACTGAGTATCCTACTATACGTATCAC,GGGCGGGCGCCAAAAGGCGCCCGCCCGGGCTGGCACTGTATCCTACTATACGTATCACAT	60,60,60
mmu-miR-7047-5p	8.16367	7.54428	1.53622	up	0.00737627	0.1967	7.99404	8.17549	8.32147	7.3864	7.61714	7.6293	UGAGGGAGGAGGGCUGGGUCUGA	23	GAGGGAG	Yes	Mature_miRNA	mmu-miR-3103-5p,mmu-miR-6965-5p,mmu-miR-7047-5p,mmu-miR-7235-5p	mmu-mir-7047	ASMM10SMR20MIRNA100007723TV1,ASMM10SMR20MIRNA100007724TV1,ASMM10SMR20MIRNA100007725TV1,ASMM10SMR20MIRNA100007721TV1,ASMM10SMR20MIRNA100007722TV1	mmu-miR-7047-5p	False	reverse_complement,reverse_complement,reverse_complement,reverse_complement,reverse_complement	miRNA-5p	GTCAGACCCAGCCCTC,GTCAGACCCAGCC,GTCAGACCCAGCCCTCC,GTCAGACCCAGCCC,GTCAGACCCAGCCCT	16,13,17,14,15	GGGCGGGCGCCAAAAGGCGCCCGCCCGTCAGACCCAGCCCTCTATCCTACTATACGTATC,GGGCGGGCGCCAAAAGGCGCCCGCCCGTCAGACCCAGCCTATCCTACTATACGTATCACA,GGGCGGGCGCCAAAAGGCGCCCGCCCGTCAGACCCAGCCCTCCTATCCTACTATACGTAT,GGGCGGGCGCCAAAAGGCGCCCGCCCGTCAGACCCAGCCCTATCCTACTATACGTATCAC,GGGCGGGCGCCAAAAGGCGCCCGCCCGTCAGACCCAGCCCTTATCCTACTATACGTATCA	60,60,60,60,60
mmu-miR-485-3p	6.55814	2.39167	17.9569	up	1.2395e-07	0.000228068	6.64912	6.50991	6.51539	2.43236	2.36568	2.37699	AGUCAUACACGGCUCUCCUCUC	22	GUCAUAC	Yes	Star_miRNA	mmu-miR-485-3p	mmu-mir-485	ASMM10SMR20MIRNA100001175TV1,ASMM10SMR20MIRNA100001178TV1,ASMM10SMR20MIRNA100001179TV1,ASMM10SMR20MIRNA100001177TV1	mmu-miR-485-3p	False	reverse_complement,reverse_complement,reverse_complement,reverse_complement	miRNA-3p	GGAGAGGAGAGCCGT,GGAGAGGAGAGCCGTGTA,GGAGAGGAGAGCCGTGTAT,GGAGAGGAGAGCCGTG	15,18,19,16	GGGCGGGCGCCAAAAGGCGCCCGCCCGGAGAGGAGAGCCGTTATCCTACTATACGTATCA,GGGCGGGCGCCAAAAGGCGCCCGCCCGGAGAGGAGAGCCGTGTATATCCTACTATACGTA,GGGCGGGCGCCAAAAGGCGCCCGCCCGGAGAGGAGAGCCGTGTATTATCCTACTATACGT,GGGCGGGCGCCAAAAGGCGCCCGCCCGGAGAGGAGAGCCGTGTATCCTACTATACGTATC	60,60,60,60
mmu-miR-6987-5p	5.85779	5.01084	1.7987	up	0.00584187	0.17062	5.76521	5.66609	6.14206	4.93899	4.95767	5.13585	UGGGACAGGGUGACAGGGUGAG	22	GGGACAG	Yes	Mature_miRNA	mmu-miR-6987-5p	mmu-mir-6987	ASMM10SMR20MIRNA100007111TV1,ASMM10SMR20MIRNA100007114TV1,ASMM10SMR20MIRNA100007115TV1,ASMM10SMR20MIRNA100007112TV1,ASMM10SMR20MIRNA100007113TV1	mmu-miR-6987-5p	False	reverse_complement,reverse_complement,reverse_complement,reverse_complement,reverse_complement	miRNA-5p	GCTCACCCTGTCACC,GCTCACCCTGTCA,GCTCACCCTGTCACCCT,GCTCACCCTGTCAC,GCTCACCCTGTCACCC	15,13,17,14,16	GGGCGGGCGCCAAAAGGCGCCCGCCCGCTCACCCTGTCACCTATCCTACTATACGTATCA,GGGCGGGCGCCAAAAGGCGCCCGCCCGCTCACCCTGTCATATCCTACTATACGTATCACA,GGGCGGGCGCCAAAAGGCGCCCGCCCGCTCACCCTGTCACCCTTATCCTACTATACGTAT,GGGCGGGCGCCAAAAGGCGCCCGCCCGCTCACCCTGTCACTATCCTACTATACGTATCAC,GGGCGGGCGCCAAAAGGCGCCCGCCCGCTCACCCTGTCACCCTATCCTACTATACGTATC	60,60,60,60,60
mmu-miR-210-3p	6.85136	6.23457	1.53346	up	0.0270699	0.38913	6.87616	6.90664	6.7713	6.0146	6.58313	6.10598	CUGUGCGUGUGACAGCGGCUGA	22	UGUGCGU	Yes	Mature_miRNA	mmu-miR-210-3p	mmu-mir-210	ASMM10SMR20MIRNA100000835TV1,ASMM10SMR20MIRNA100000837TV1,ASMM10SMR20MIRNA100000838TV1,ASMM10SMR20MIRNA100000836TV1,ASMM10SMR20MIRNA100000839TV1	mmu-miR-210-3p	False	reverse_complement,reverse_complement,reverse_complement,reverse_complement,reverse_complement	miRNA-3p	GTCAGCCGCTGTCA,GTCAGCCGCTGTC,GTCAGCCGCTGTCACA,GTCAGCCGCTGTCAC,GTCAGCCGCTGT	14,13,16,15,12	GGGCGGGCGCCAAAAGGCGCCCGCCCGTCAGCCGCTGTCATATCCTACTATACGTATCAC,GGGCGGGCGCCAAAAGGCGCCCGCCCGTCAGCCGCTGTCTATCCTACTATACGTATCACA,GGGCGGGCGCCAAAAGGCGCCCGCCCGTCAGCCGCTGTCACATATCCTACTATACGTATC,GGGCGGGCGCCAAAAGGCGCCCGCCCGTCAGCCGCTGTCACTATCCTACTATACGTATCA,GGGCGGGCGCCAAAAGGCGCCCGCCCGTCAGCCGCTGTTATCCTACTATACGTATCACAT	60,60,60,60,60
mmu-miR-12184-3p	3.49054	2.6065	1.84554	up	0.00248494	0.113355	3.68385	3.51028	3.2775	2.53311	2.56865	2.71773	ACAGACGGGCUCUCAUGCUGA	21	CAGACGG	NO	Star_miRNA	mmu-miR-12184-3p	mmu-mir-12184	ASMM10SMR20MIRNA100009508TV1,ASMM10SMR20MIRNA100009507TV1,ASMM10SMR20MIRNA100009506TV1,ASMM10SMR20MIRNA100009505TV1,ASMM10SMR20MIRNA100009509TV1	mmu-miR-12184-3p	False	reverse_complement,reverse_complement,reverse_complement,reverse_complement,reverse_complement	miRNA-3p	GTCAGCATGAGAGC,GTCAGCATGAGAGCCCG,GTCAGCATGAGAGCC,GTCAGCATGAGAGCCC,GTCAGCATGAGAGCCCGT	14,17,15,16,18	GGGCGGGCGCCAAAAGGCGCCCGCCCGTCAGCATGAGAGCTATCCTACTATACGTATCAC,GGGCGGGCGCCAAAAGGCGCCCGCCCGTCAGCATGAGAGCCCGTATCCTACTATACGTAT,GGGCGGGCGCCAAAAGGCGCCCGCCCGTCAGCATGAGAGCCTATCCTACTATACGTATCA,GGGCGGGCGCCAAAAGGCGCCCGCCCGTCAGCATGAGAGCCCTATCCTACTATACGTATC,GGGCGGGCGCCAAAAGGCGCCCGCCCGTCAGCATGAGAGCCCGTTATCCTACTATACGTA	60,60,60,60,60

## Sheet: down_siOCT4_DMSO vs siNT DMSO
(down) siOCT4_DMSO vs siNT DMSO: P-value(unpaired t-test) < 0.05 & fold-change <= 1/1.5
# Column A: Mature-ID, ID for the mature miRNA
# Column B: SiOCT4-DMSO(mean), Group mean of the log2 normalized intensitied for the miRNA in SiOCT4-DMSO sample group
# Column C: SiNT-DMSO(mean), Group mean of the log2 normalized intensitied for the miRNA in SiNT-DMSO sample group
# Column D: Fold Change, Fold change between the comparison groups for the miRNA RNA
# Column E: Regulation, up or down regulation when comparing groups for the SiOCT4-DMSO vs Si-NT-DMSO
# Column G: P-value, pvalue by t-test
# Column H: q-value(FDR), The FDR adjusted p-value
# Column H ~ M: Normalized intensity
# Column N ~ AC: Annotations of transcript
Mature-ID	Si-OCT4-DMSO(mean)	Si-NT-DMSO(mean)	Fold Change	Regulation	P-value(unpaired t-test)	q-value(FDR)	[Si-OCT4-DMSO-1,Si-OCT4-DMSO][normalized]	[Si-OCT4-DMSO-2,Si-OCT4-DMSO][normalized]	[Si-OCT4-DMSO-3,Si-OCT4-DMSO][normalized]	[Si-NT-DMSO-1,Si-NT-DMSO][normalized]	[Si-NT-DMSO-2,Si-NT-DMSO][normalized]	[Si-NT-DMSO-3,Si-NT-DMSO][normalized]	Mature-Sequence	Length	Seed	High_Confidence	type	miRNA-fam	Pre-miRNA-fam	ProbeName	Trans_symbol	ProbeType	ProbeBLOCK	ProbeClass	ProbeSeq	ProbeLength	ProbeSeqFull	ProbeLength2
mmu-miR-196a-2-3p	2.42351	3.32074	0.536918	down	0.000468921	0.0660203	2.48603	2.36634	2.41816	3.31183	3.18979	3.46059	UCGGCAACAAGAAACUGCCUGA	22	CGGCAAC	Yes	Star_miRNA	mmu-miR-196a-2-3p	mmu-mir-196a-2	ASMM10SMR20MIRNA100002031TV1,ASMM10SMR20MIRNA100002030TV1,ASMM10SMR20MIRNA100002034TV1	mmu-miR-196a-2-3p	False	reverse_complement,reverse_complement,reverse_complement	miRNA-3p	GTCAGGCAGTTTCTTGT,GTCAGGCAGTTTCTTGTT,GTCAGGCAGTTTCTTGTTGC	17,18,20	GGGCGGGCGCCAAAAGGCGCCCGCCCGTCAGGCAGTTTCTTGTTATCCTACTATACGTAT,GGGCGGGCGCCAAAAGGCGCCCGCCCGTCAGGCAGTTTCTTGTTTATCCTACTATACGTA,GGGCGGGCGCCAAAAGGCGCCCGCCCGTCAGGCAGTTTCTTGTTGCTATCCTACTATACG	60,60,60
mmu-miR-495-3p	2.51712	3.77798	0.417294	down	0.000137179	0.0351706	2.61824	2.46895	2.46416	3.73053	3.68419	3.91922	AAACAAACAUGGUGCACUUCUU	22	AACAAAC	Yes	Mature_miRNA	mmu-miR-1192,mmu-miR-12200-5p,mmu-miR-495-3p	mmu-mir-495	ASMM10SMR20MIRNA100001355TV1,ASMM10SMR20MIRNA100001358TV1,ASMM10SMR20MIRNA100001359TV1,ASMM10SMR20MIRNA100001356TV1,ASMM10SMR20MIRNA100001357TV1	mmu-miR-495-3p	False	reverse_complement,reverse_complement,reverse_complement,reverse_complement,reverse_complement	miRNA-3p	GAAGAAGTGCACCATGTT,GAAGAAGTGCACCATGTTTG,GAAGAAGTGCACCATG,GAAGAAGTGCACCATGTTT,GAAGAAGTGCACCATGT	18,20,16,19,17	GGGCGGGCGCCAAAAGGCGCCCGCCCGAAGAAGTGCACCATGTTTATCCTACTATACGTA,GGGCGGGCGCCAAAAGGCGCCCGCCCGAAGAAGTGCACCATGTTTGTATCCTACTATACG,GGGCGGGCGCCAAAAGGCGCCCGCCCGAAGAAGTGCACCATGTATCCTACTATACGTATC,GGGCGGGCGCCAAAAGGCGCCCGCCCGAAGAAGTGCACCATGTTTTATCCTACTATACGT,GGGCGGGCGCCAAAAGGCGCCCGCCCGAAGAAGTGCACCATGTTATCCTACTATACGTAT	60,60,60,60,60
mmu-miR-669j	2.71512	3.48258	0.58745	down	0.000784373	0.0669394	2.75636	2.64043	2.74857	3.60271	3.3452	3.49984	UGCAUAUACUCACAUGCAAACA	22	GCAUAUA	NO	Mature_miRNA	mmu-miR-669i,mmu-miR-669j	mmu-mir-669j	ASMM10SMR20MIRNA100002799TV1,ASMM10SMR20MIRNA100002796TV1,ASMM10SMR20MIRNA100002795TV1,ASMM10SMR20MIRNA100002797TV1,ASMM10SMR20MIRNA100002798TV1	mmu-miR-669j	False	reverse_complement,reverse_complement,reverse_complement,reverse_complement,reverse_complement	miRNA-3p	GTGTTTGCATGTGAGTATA,GTGTTTGCATGTGAGTATATGC,GTGTTTGCATGTGAGTATATG,GTGTTTGCATGTGAGTATAT,GTGTTTGCATGTGAGTAT	19,22,21,20,18	GGGCGGGCGCCAAAAGGCGCCCGCCCGTGTTTGCATGTGAGTATATATCCTACTATACGT,GGGCGGGCGCCAAAAGGCGCCCGCCCGTGTTTGCATGTGAGTATATGCTATCCTACTATA,GGGCGGGCGCCAAAAGGCGCCCGCCCGTGTTTGCATGTGAGTATATGTATCCTACTATAC,GGGCGGGCGCCAAAAGGCGCCCGCCCGTGTTTGCATGTGAGTATATTATCCTACTATACG,GGGCGGGCGCCAAAAGGCGCCCGCCCGTGTTTGCATGTGAGTATTATCCTACTATACGTA	60,60,60,60,60
mmu-miR-8118	2.96369	4.58773	0.324426	down	0.00146256	0.0898061	3.06409	2.96416	2.86283	4.67873	4.20466	4.8798	GACAAACAUGACUAUGCUGACA	22	ACAAACA	NO	Mature_miRNA	mmu-miR-8118	mmu-mir-8118	ASMM10SMR20MIRNA100009354TV1,ASMM10SMR20MIRNA100009350TV1,ASMM10SMR20MIRNA100009351TV1,ASMM10SMR20MIRNA100009353TV1,ASMM10SMR20MIRNA100009352TV1	mmu-miR-8118	False	reverse_complement,reverse_complement,reverse_complement,reverse_complement,reverse_complement	miRNA-3p	GTGTCAGCATAGTCATGTTTGT,GTGTCAGCATAGTCATGTTT,GTGTCAGCATAGTCATGTT,GTGTCAGCATAGTCATGTTTG,GTGTCAGCATAGTCATGT	22,20,19,21,18	GGGCGGGCGCCAAAAGGCGCCCGCCCGTGTCAGCATAGTCATGTTTGTTATCCTACTATA,GGGCGGGCGCCAAAAGGCGCCCGCCCGTGTCAGCATAGTCATGTTTTATCCTACTATACG,GGGCGGGCGCCAAAAGGCGCCCGCCCGTGTCAGCATAGTCATGTTTATCCTACTATACGT,GGGCGGGCGCCAAAAGGCGCCCGCCCGTGTCAGCATAGTCATGTTTGTATCCTACTATAC,GGGCGGGCGCCAAAAGGCGCCCGCCCGTGTCAGCATAGTCATGTTATCCTACTATACGTA	60,60,60,60,60
mmu-miR-6390	3.09628	3.87812	0.581624	down	0.0121383	0.268306	3.18447	2.9396	3.16476	4.09883	3.56336	3.97216	GAAUUGAUCAGGAUGUAACCA	21	AAUUGAU	NO	Mature_miRNA	mmu-miR-6390	mmu-mir-6390	ASMM10SMR20MIRNA100005924TV1,ASMM10SMR20MIRNA100005923TV1,ASMM10SMR20MIRNA100005921TV1,ASMM10SMR20MIRNA100005925TV1,ASMM10SMR20MIRNA100005922TV1	mmu-miR-6390	False	reverse_complement,reverse_complement,reverse_complement,reverse_complement,reverse_complement	miRNA-5p	GTGGTTACATCCTGATCAA,GTGGTTACATCCTGATCAATTC,GTGGTTACATCCTGATCAATT,GTGGTTACATCCTGATCA,GTGGTTACATCCTGATCAAT	19,22,21,18,20	GGGCGGGCGCCAAAAGGCGCCCGCCCGTGGTTACATCCTGATCAATATCCTACTATACGT,GGGCGGGCGCCAAAAGGCGCCCGCCCGTGGTTACATCCTGATCAATTCTATCCTACTATA,GGGCGGGCGCCAAAAGGCGCCCGCCCGTGGTTACATCCTGATCAATTTATCCTACTATAC,GGGCGGGCGCCAAAAGGCGCCCGCCCGTGGTTACATCCTGATCATATCCTACTATACGTA,GGGCGGGCGCCAAAAGGCGCCCGCCCGTGGTTACATCCTGATCAATTATCCTACTATACG	60,60,60,60,60
mmu-miR-669p-3p	4.3373	5.45945	0.459409	down	0.00999082	0.237752	4.4223	4.66255	3.92705	5.354	5.68282	5.34153	CAUAACAUACACACACACACGUAU	24	AUAACAU	Yes	Star_miRNA	mmu-miR-669p-3p	mmu-mir-669p-1;mmu-mir-669p-2	ASMM10SMR20MIRNA100003707TV1,ASMM10SMR20MIRNA100003708TV1,ASMM10SMR20MIRNA100003710TV1,ASMM10SMR20MIRNA100003709TV1,ASMM10SMR20MIRNA100003711TV1	mmu-miR-669p-3p	False	reverse_complement,reverse_complement,reverse_complement,reverse_complement,reverse_complement	miRNA-3p	GATACGTGTGTGTGTGTATG,GATACGTGTGTGTGTGTAT,GATACGTGTGTGTGTGTA,GATACGTGTGTGTGTGT,GATACGTGTGTGTGTGTATGT	20,19,18,17,21	GGGCGGGCGCCAAAAGGCGCCCGCCCGATACGTGTGTGTGTGTATGTATCCTACTATACG,GGGCGGGCGCCAAAAGGCGCCCGCCCGATACGTGTGTGTGTGTATTATCCTACTATACGT,GGGCGGGCGCCAAAAGGCGCCCGCCCGATACGTGTGTGTGTGTATATCCTACTATACGTA,GGGCGGGCGCCAAAAGGCGCCCGCCCGATACGTGTGTGTGTGTTATCCTACTATACGTAT,GGGCGGGCGCCAAAAGGCGCCCGCCCGATACGTGTGTGTGTGTATGTTATCCTACTATAC	60,60,60,60,60
mmu-miR-188-3p	3.26221	3.94509	0.622921	down	0.0377746	0.432618	3.44645	3.16759	3.17261	4.02561	3.55931	4.25036	CUCCCACAUGCAGGGUUUGCA	21	UCCCACA	Yes	Star_miRNA	mmu-miR-188-3p	mmu-mir-188	ASMM10SMR20MIRNA100001932TV1,ASMM10SMR20MIRNA100001931TV1,ASMM10SMR20MIRNA100001930TV1,ASMM10SMR20MIRNA100001934TV1,ASMM10SMR20MIRNA100001933TV1	mmu-miR-188-3p	False	reverse_complement,reverse_complement,reverse_complement,reverse_complement,reverse_complement	miRNA-3p	GTGCAAACCCTGCA,GTGCAAACCCTGCAT,GTGCAAACCCTGCATG,GTGCAAACCCTGCATGTG,GTGCAAACCCTGCATGT	14,15,16,18,17	GGGCGGGCGCCAAAAGGCGCCCGCCCGTGCAAACCCTGCATATCCTACTATACGTATCAC,GGGCGGGCGCCAAAAGGCGCCCGCCCGTGCAAACCCTGCATTATCCTACTATACGTATCA,GGGCGGGCGCCAAAAGGCGCCCGCCCGTGCAAACCCTGCATGTATCCTACTATACGTATC,GGGCGGGCGCCAAAAGGCGCCCGCCCGTGCAAACCCTGCATGTGTATCCTACTATACGTA,GGGCGGGCGCCAAAAGGCGCCCGCCCGTGCAAACCCTGCATGTTATCCTACTATACGTAT	60,60,60,60,60
mmu-miR-5615-3p	4.4118	7.4536	0.12143	down	0.00826446	0.211203	5.60084	4.04719	3.58737	7.25705	7.37355	7.7302	UGUCUCAGAAAACAACCAAGGA	22	GUCUCAG	Yes	Mature_miRNA	mmu-miR-5615-3p	mmu-mir-5615-1;mmu-mir-5615-2	ASMM10SMR20MIRNA100005327TV1,ASMM10SMR20MIRNA100005326TV1,ASMM10SMR20MIRNA100005328TV1,ASMM10SMR20MIRNA100005329TV1,ASMM10SMR20MIRNA100005330TV1	mmu-miR-5615-3p	False	reverse_complement,reverse_complement,reverse_complement,reverse_complement,reverse_complement	miRNA-3p	GTCCTTGGTTGTTTTCTGAG,GTCCTTGGTTGTTTTCTGA,GTCCTTGGTTGTTTTCTG,GTCCTTGGTTGTTTTCTGAGA,GTCCTTGGTTGTTTTCTGAGAC	20,19,18,21,22	GGGCGGGCGCCAAAAGGCGCCCGCCCGTCCTTGGTTGTTTTCTGAGTATCCTACTATACG,GGGCGGGCGCCAAAAGGCGCCCGCCCGTCCTTGGTTGTTTTCTGATATCCTACTATACGT,GGGCGGGCGCCAAAAGGCGCCCGCCCGTCCTTGGTTGTTTTCTGTATCCTACTATACGTA,GGGCGGGCGCCAAAAGGCGCCCGCCCGTCCTTGGTTGTTTTCTGAGATATCCTACTATAC,GGGCGGGCGCCAAAAGGCGCCCGCCCGTCCTTGGTTGTTTTCTGAGACTATCCTACTATA	60,60,60,60,60
mmu-miR-146a-5p	6.61021	7.69215	0.472391	down	0.0300412	0.410219	6.1614	6.53797	7.13124	8.02709	7.51887	7.5305	UGAGAACUGAAUUCCAUGGGUU	22	GAGAACU	Yes	Mature_miRNA	mmu-miR-146a-5p,mmu-miR-146b-5p	mmu-mir-146a	ASMM10SMR20MIRNA100000185TV1,ASMM10SMR20MIRNA100000187TV1,ASMM10SMR20MIRNA100000189TV1,ASMM10SMR20MIRNA100000188TV1,ASMM10SMR20MIRNA100000186TV1	mmu-miR-146a-5p	False	reverse_complement,reverse_complement,reverse_complement,reverse_complement,reverse_complement	miRNA-5p	GAACCCATGGAATTCAGTT,GAACCCATGGAATTCAGT,GAACCCATGGAATTCAGTTCTC,GAACCCATGGAATTCAGTTCT,GAACCCATGGAATTCAGTTC	19,18,22,21,20	GGGCGGGCGCCAAAAGGCGCCCGCCCGAACCCATGGAATTCAGTTTATCCTACTATACGT,GGGCGGGCGCCAAAAGGCGCCCGCCCGAACCCATGGAATTCAGTTATCCTACTATACGTA,GGGCGGGCGCCAAAAGGCGCCCGCCCGAACCCATGGAATTCAGTTCTCTATCCTACTATA,GGGCGGGCGCCAAAAGGCGCCCGCCCGAACCCATGGAATTCAGTTCTTATCCTACTATAC,GGGCGGGCGCCAAAAGGCGCCCGCCCGAACCCATGGAATTCAGTTCTATCCTACTATACG	60,60,60,60,60
mmu-miR-27b-3p	8.52055	9.40532	0.541572	down	0.00500909	0.156216	8.72238	8.41348	8.42578	9.44373	9.17796	9.59428	UUCACAGUGGCUAAGUUCUGC	21	UCACAGU	Yes	Mature_miRNA	mmu-miR-27a-3p,mmu-miR-27b-3p	mmu-mir-27b	ASMM10SMR20MIRNA100000029TV1,ASMM10SMR20MIRNA100000027TV1,ASMM10SMR20MIRNA100000028TV1,ASMM10SMR20MIRNA100000025TV1,ASMM10SMR20MIRNA100000026TV1	mmu-miR-27b-3p	False	reverse_complement,reverse_complement,reverse_complement,reverse_complement,reverse_complement	miRNA-3p	GGCAGAACTTAGCCACTGT,GGCAGAACTTAGCCACTG,GGCAGAACTTAGCCA,GGCAGAACTTAGCCACT,GGCAGAACTTAGCCAC	19,18,15,17,16	GGGCGGGCGCCAAAAGGCGCCCGCCCGGCAGAACTTAGCCACTGTTATCCTACTATACGT,GGGCGGGCGCCAAAAGGCGCCCGCCCGGCAGAACTTAGCCACTGTATCCTACTATACGTA,GGGCGGGCGCCAAAAGGCGCCCGCCCGGCAGAACTTAGCCATATCCTACTATACGTATCA,GGGCGGGCGCCAAAAGGCGCCCGCCCGGCAGAACTTAGCCACTTATCCTACTATACGTAT,GGGCGGGCGCCAAAAGGCGCCCGCCCGGCAGAACTTAGCCACTATCCTACTATACGTATC	60,60,60,60,60
mmu-miR-206-5p	2.43298	3.93139	0.353942	down	0.00146423	0.0898061	2.49577	2.36634	2.43682	4.06465	3.55905	4.17048	ACAUGCUUCUUUAUAUCCUCAUA	23	CAUGCUU	NO	Star_miRNA	mmu-miR-206-5p	mmu-mir-206	ASMM10SMR20MIRNA100004195TV1,ASMM10SMR20MIRNA100004192TV1	mmu-miR-206-5p	False	reverse_complement,reverse_complement	miRNA-5p	GTATGAGGATATAAAGAAGCA,GTATGAGGATATAAAGAAGCATGT	21,24	GGGCGGGCGCCAAAAGGCGCCCGCCCGTATGAGGATATAAAGAAGCATATCCTACTATAC,GGGCGGGCGCCAAAAGGCGCCCGCCCGTATGAGGATATAAAGAAGCATGTTATCCTACTA	60,60
mmu-let-7j	4.05566	4.79585	0.598663	down	0.00333344	0.118754	4.10786	4.22699	3.83214	4.76585	4.82897	4.79272	UGAGGUAUUAGUUUGUGCUGUUAU	24	GAGGUAU	NO	Mature_miRNA	mmu-let-7j,mmu-miR-202-3p	mmu-let-7j	ASMM10SMR20MIRNA100005844TV1,ASMM10SMR20MIRNA100005842TV1,ASMM10SMR20MIRNA100005841TV1,ASMM10SMR20MIRNA100005843TV1	mmu-let-7j	False	reverse_complement,reverse_complement,reverse_complement,reverse_complement	miRNA-5p	GATAACAGCACAAACTAATACCTCA,GATAACAGCACAAACTAATACC,GATAACAGCACAAACTAATACCT,GATAACAGCACAAACTAATACCTC	25,22,23,24	GGGCGGGCGCCAAAAGGCGCCCGCCCGATAACAGCACAAACTAATACCTCATATCCTACT,GGGCGGGCGCCAAAAGGCGCCCGCCCGATAACAGCACAAACTAATACCTATCCTACTATA,GGGCGGGCGCCAAAAGGCGCCCGCCCGATAACAGCACAAACTAATACCTTATCCTACTAT,GGGCGGGCGCCAAAAGGCGCCCGCCCGATAACAGCACAAACTAATACCTCTATCCTACTA	60,60,60,60
mmu-miR-5618-3p	3.65837	4.93153	0.413754	down	0.00304585	0.118617	3.79548	3.41462	3.76503	4.8643	4.70015	5.23013	CUAUACCAUGUAAAGGGU	18	UAUACCA	NO	Star_miRNA	mmu-miR-1949,mmu-miR-5618-3p	mmu-mir-5618	ASMM10SMR20MIRNA100005366TV1,ASMM10SMR20MIRNA100005367TV1,ASMM10SMR20MIRNA100005369TV1,ASMM10SMR20MIRNA100005370TV1,ASMM10SMR20MIRNA100005368TV1	mmu-miR-5618-3p	False	reverse_complement,reverse_complement,reverse_complement,reverse_complement,reverse_complement	miRNA-3p	GACCCTTTACATGGTATAG,GACCCTTTACATGGTATA,GACCCTTTACATGGTA,GACCCTTTACATGGT,GACCCTTTACATGGTAT	19,18,16,15,17	GGGCGGGCGCCAAAAGGCGCCCGCCCGACCCTTTACATGGTATAGTATCCTACTATACGT,GGGCGGGCGCCAAAAGGCGCCCGCCCGACCCTTTACATGGTATATATCCTACTATACGTA,GGGCGGGCGCCAAAAGGCGCCCGCCCGACCCTTTACATGGTATATCCTACTATACGTATC,GGGCGGGCGCCAAAAGGCGCCCGCCCGACCCTTTACATGGTTATCCTACTATACGTATCA,GGGCGGGCGCCAAAAGGCGCCCGCCCGACCCTTTACATGGTATTATCCTACTATACGTAT	60,60,60,60,60
mmu-miR-7093-5p	2.95116	4.16592	0.430843	down	0.00223707	0.108321	3.07765	2.90914	2.86668	4.2657	3.8488	4.38326	CAGGAUGACAGAAGGAAAACCU	22	AGGAUGA	Yes	Mature_miRNA	mmu-miR-6960-5p,mmu-miR-7093-5p,mmu-miR-8104	mmu-mir-7093	ASMM10SMR20MIRNA100008191TV1,ASMM10SMR20MIRNA100008194TV1,ASMM10SMR20MIRNA100008193TV1,ASMM10SMR20MIRNA100008195TV1,ASMM10SMR20MIRNA100008192TV1	mmu-miR-7093-5p	False	reverse_complement,reverse_complement,reverse_complement,reverse_complement,reverse_complement	miRNA-5p	GAGGTTTTCCTTCTGTCATC,GAGGTTTTCCTTCTGTCATCC,GAGGTTTTCCTTCTGTCA,GAGGTTTTCCTTCTGTC,GAGGTTTTCCTTCTGTCAT	20,21,18,17,19	GGGCGGGCGCCAAAAGGCGCCCGCCCGAGGTTTTCCTTCTGTCATCTATCCTACTATACG,GGGCGGGCGCCAAAAGGCGCCCGCCCGAGGTTTTCCTTCTGTCATCCTATCCTACTATAC,GGGCGGGCGCCAAAAGGCGCCCGCCCGAGGTTTTCCTTCTGTCATATCCTACTATACGTA,GGGCGGGCGCCAAAAGGCGCCCGCCCGAGGTTTTCCTTCTGTCTATCCTACTATACGTAT,GGGCGGGCGCCAAAAGGCGCCCGCCCGAGGTTTTCCTTCTGTCATTATCCTACTATACGT	60,60,60,60,60
mmu-miR-467g	2.99917	3.91991	0.528239	down	0.000787326	0.0669394	3.02764	2.86235	3.10752	3.90132	3.80923	4.04916	UAUACAUACACACACAUAUAU	21	AUACAUA	NO	Mature_miRNA	mmu-miR-297a-3p,mmu-miR-297b-3p,mmu-miR-297c-3p,mmu-miR-466a-3p,mmu-miR-466d-3p,mmu-miR-466e-3p,mmu-miR-467g,mmu-miR-669d-3p	mmu-mir-467g	ASMM10SMR20MIRNA100002874TV1,ASMM10SMR20MIRNA100002871TV1,ASMM10SMR20MIRNA100002870TV1,ASMM10SMR20MIRNA100002873TV1,ASMM10SMR20MIRNA100002872TV1	mmu-miR-467g	False	reverse_complement,reverse_complement,reverse_complement,reverse_complement,reverse_complement	miRNA-3p	GATATATGTGTGTGTATG,GATATATGTGTGTGTATGTAT,GATATATGTGTGTGTATGTATA,GATATATGTGTGTGTATGT,GATATATGTGTGTGTATGTA	18,21,22,19,20	GGGCGGGCGCCAAAAGGCGCCCGCCCGATATATGTGTGTGTATGTATCCTACTATACGTA,GGGCGGGCGCCAAAAGGCGCCCGCCCGATATATGTGTGTGTATGTATTATCCTACTATAC,GGGCGGGCGCCAAAAGGCGCCCGCCCGATATATGTGTGTGTATGTATATATCCTACTATA,GGGCGGGCGCCAAAAGGCGCCCGCCCGATATATGTGTGTGTATGTTATCCTACTATACGT,GGGCGGGCGCCAAAAGGCGCCCGCCCGATATATGTGTGTGTATGTATATCCTACTATACG	60,60,60,60,60
mmu-miR-7065-5p	3.35536	5.71882	0.194325	down	0.000617385	0.0660203	3.63008	3.05396	3.38204	5.46527	5.63537	6.05581	AGUGUAGCAGGUAAACCAGGA	21	GUGUAGC	NO	Star_miRNA	mmu-miR-7065-5p	mmu-mir-7065	ASMM10SMR20MIRNA100007902TV1,ASMM10SMR20MIRNA100007901TV1,ASMM10SMR20MIRNA100007903TV1,ASMM10SMR20MIRNA100007904TV1,ASMM10SMR20MIRNA100007905TV1	mmu-miR-7065-5p	False	reverse_complement,reverse_complement,reverse_complement,reverse_complement,reverse_complement	miRNA-5p	GTCCTGGTTTACCTGCT,GTCCTGGTTTACCTGCTA,GTCCTGGTTTACCTGC,GTCCTGGTTTACCTGCTAC,GTCCTGGTTTACCTGCTACA	17,18,16,19,20	GGGCGGGCGCCAAAAGGCGCCCGCCCGTCCTGGTTTACCTGCTTATCCTACTATACGTAT,GGGCGGGCGCCAAAAGGCGCCCGCCCGTCCTGGTTTACCTGCTATATCCTACTATACGTA,GGGCGGGCGCCAAAAGGCGCCCGCCCGTCCTGGTTTACCTGCTATCCTACTATACGTATC,GGGCGGGCGCCAAAAGGCGCCCGCCCGTCCTGGTTTACCTGCTACTATCCTACTATACGT,GGGCGGGCGCCAAAAGGCGCCCGCCCGTCCTGGTTTACCTGCTACATATCCTACTATACG	60,60,60,60,60
mmu-miR-6903-5p	3.27948	5.93284	0.158949	down	0.00017141	0.0351706	3.54301	3.09231	3.20312	5.98741	5.66567	6.14545	UUGGGAAAAGCAGUACUUACCA	22	UGGGAAA	NO	Mature_miRNA	mmu-miR-6903-5p	mmu-mir-6903	ASMM10SMR20MIRNA100006264TV1,ASMM10SMR20MIRNA100006262TV1,ASMM10SMR20MIRNA100006261TV1,ASMM10SMR20MIRNA100006265TV1,ASMM10SMR20MIRNA100006263TV1	mmu-miR-6903-5p	False	reverse_complement,reverse_complement,reverse_complement,reverse_complement,reverse_complement	miRNA-5p	GTGGTAAGTACTGCTTTT,GTGGTAAGTACTGCTTTTC,GTGGTAAGTACTGCTTTTCC,GTGGTAAGTACTGCTTT,GTGGTAAGTACTGCTTTTCCC	18,19,20,17,21	GGGCGGGCGCCAAAAGGCGCCCGCCCGTGGTAAGTACTGCTTTTTATCCTACTATACGTA,GGGCGGGCGCCAAAAGGCGCCCGCCCGTGGTAAGTACTGCTTTTCTATCCTACTATACGT,GGGCGGGCGCCAAAAGGCGCCCGCCCGTGGTAAGTACTGCTTTTCCTATCCTACTATACG,GGGCGGGCGCCAAAAGGCGCCCGCCCGTGGTAAGTACTGCTTTTATCCTACTATACGTAT,GGGCGGGCGCCAAAAGGCGCCCGCCCGTGGTAAGTACTGCTTTTCCCTATCCTACTATAC	60,60,60,60,60
mmu-miR-466q	3.92648	4.78668	0.550877	down	0.0202565	0.351623	3.89902	4.12004	3.76038	5.07005	4.90234	4.38765	GUGCACACACACACAUACGU	20	UGCACAC	NO	Mature_miRNA	mmu-miR-466q	mmu-mir-466q	ASMM10SMR20MIRNA100005229TV1,ASMM10SMR20MIRNA100005231TV1,ASMM10SMR20MIRNA100005228TV1,ASMM10SMR20MIRNA100005227TV1,ASMM10SMR20MIRNA100005230TV1	mmu-miR-466q	False	reverse_complement,reverse_complement,reverse_complement,reverse_complement,reverse_complement	miRNA-3p	GACGTATGTGTGTGTGTGC,GACGTATGTGTGTGTGTGCA,GACGTATGTGTGTGTGT,GACGTATGTGTGTGTGTG,GACGTATGTGTGTGTG	19,20,17,18,16	GGGCGGGCGCCAAAAGGCGCCCGCCCGACGTATGTGTGTGTGTGCTATCCTACTATACGT,GGGCGGGCGCCAAAAGGCGCCCGCCCGACGTATGTGTGTGTGTGCATATCCTACTATACG,GGGCGGGCGCCAAAAGGCGCCCGCCCGACGTATGTGTGTGTGTTATCCTACTATACGTAT,GGGCGGGCGCCAAAAGGCGCCCGCCCGACGTATGTGTGTGTGTGTATCCTACTATACGTA,GGGCGGGCGCCAAAAGGCGCCCGCCCGACGTATGTGTGTGTGTATCCTACTATACGTATC	60,60,60,60,60
mmu-miR-299a-3p	2.58104	3.75044	0.444607	down	0.00972566	0.237752	2.89385	2.43388	2.41541	3.75014	3.40857	4.09263	UAUGUGGGACGGUAAACCGCUU	22	AUGUGGG	Yes	Mature_miRNA	mmu-miR-299a-3p,mmu-miR-299b-3p	mmu-mir-299a	ASMM10SMR20MIRNA100001989TV1,ASMM10SMR20MIRNA100001988TV1,ASMM10SMR20MIRNA100001987TV1,ASMM10SMR20MIRNA100001986TV1,ASMM10SMR20MIRNA100001985TV1	mmu-miR-299a-3p	False	reverse_complement,reverse_complement,reverse_complement,reverse_complement,reverse_complement	miRNA-3p	GAAGCGGTTTACCG,GAAGCGGTTTACCGTCCC,GAAGCGGTTTACCGT,GAAGCGGTTTACCGTCC,GAAGCGGTTTACCGTC	14,18,15,17,16	GGGCGGGCGCCAAAAGGCGCCCGCCCGAAGCGGTTTACCGTATCCTACTATACGTATCAC,GGGCGGGCGCCAAAAGGCGCCCGCCCGAAGCGGTTTACCGTCCCTATCCTACTATACGTA,GGGCGGGCGCCAAAAGGCGCCCGCCCGAAGCGGTTTACCGTTATCCTACTATACGTATCA,GGGCGGGCGCCAAAAGGCGCCCGCCCGAAGCGGTTTACCGTCCTATCCTACTATACGTAT,GGGCGGGCGCCAAAAGGCGCCCGCCCGAAGCGGTTTACCGTCTATCCTACTATACGTATC	60,60,60,60,60
mmu-miR-1912-3p	2.84135	4.61987	0.291484	down	0.00172967	0.0920026	3.12023	2.66477	2.73907	4.50904	4.35619	4.99437	CACAGAACAUGCAGUGAGAACU	22	ACAGAAC	Yes	Mature_miRNA	mmu-miR-1912-3p	mmu-mir-1912	ASMM10SMR20MIRNA100004015TV1,ASMM10SMR20MIRNA100004012TV1,ASMM10SMR20MIRNA100004014TV1,ASMM10SMR20MIRNA100004013TV1,ASMM10SMR20MIRNA100004016TV1	mmu-miR-1912-3p	False	reverse_complement,reverse_complement,reverse_complement,reverse_complement,reverse_complement	miRNA-3p	GAGTTCTCACTGCATGTTCT,GAGTTCTCACTGCATGTTC,GAGTTCTCACTGCATGT,GAGTTCTCACTGCATGTT,GAGTTCTCACTGCATGTTCTG	20,19,17,18,21	GGGCGGGCGCCAAAAGGCGCCCGCCCGAGTTCTCACTGCATGTTCTTATCCTACTATACG,GGGCGGGCGCCAAAAGGCGCCCGCCCGAGTTCTCACTGCATGTTCTATCCTACTATACGT,GGGCGGGCGCCAAAAGGCGCCCGCCCGAGTTCTCACTGCATGTTATCCTACTATACGTAT,GGGCGGGCGCCAAAAGGCGCCCGCCCGAGTTCTCACTGCATGTTTATCCTACTATACGTA,GGGCGGGCGCCAAAAGGCGCCCGCCCGAGTTCTCACTGCATGTTCTGTATCCTACTATAC	60,60,60,60,60
mmu-miR-574-3p	3.70653	4.33361	0.647487	down	0.0310078	0.410463	3.92125	3.80543	3.39291	4.53294	4.29646	4.17141	CACGCUCAUGCACACACCCACA	22	ACGCUCA	Yes	Star_miRNA	mmu-miR-574-3p	mmu-mir-574	ASMM10SMR20MIRNA100002611TV1,ASMM10SMR20MIRNA100002614TV1,ASMM10SMR20MIRNA100002613TV1,ASMM10SMR20MIRNA100002610TV1,ASMM10SMR20MIRNA100002612TV1	mmu-miR-574-3p	False	reverse_complement,reverse_complement,reverse_complement,reverse_complement,reverse_complement	miRNA-3p	GTGTGGGTGTGTGC,GTGTGGGTGTGTGCATGA,GTGTGGGTGTGTGCATG,GTGTGGGTGTGTGCA,GTGTGGGTGTGTGCAT	14,18,17,15,16	GGGCGGGCGCCAAAAGGCGCCCGCCCGTGTGGGTGTGTGCTATCCTACTATACGTATCAC,GGGCGGGCGCCAAAAGGCGCCCGCCCGTGTGGGTGTGTGCATGATATCCTACTATACGTA,GGGCGGGCGCCAAAAGGCGCCCGCCCGTGTGGGTGTGTGCATGTATCCTACTATACGTAT,GGGCGGGCGCCAAAAGGCGCCCGCCCGTGTGGGTGTGTGCATATCCTACTATACGTATCA,GGGCGGGCGCCAAAAGGCGCCCGCCCGTGTGGGTGTGTGCATTATCCTACTATACGTATC	60,60,60,60,60
mmu-miR-98-5p	4.92301	5.56179	0.642255	down	5.39473e-05	0.0324085	4.95437	4.95918	4.85548	5.56974	5.5425	5.57312	UGAGGUAGUAAGUUGUAUUGUU	22	GAGGUAG	Yes	Mature_miRNA	mmu-let-7a-5p,mmu-let-7b-5p,mmu-let-7c-5p,mmu-let-7d-5p,mmu-let-7e-5p,mmu-let-7f-5p,mmu-let-7g-5p,mmu-let-7i-5p,mmu-let-7k,mmu-miR-1961,mmu-miR-98-5p	mmu-mir-98	ASMM10SMR20MIRNA100000648TV1,ASMM10SMR20MIRNA100000649TV1,ASMM10SMR20MIRNA100000646TV1,ASMM10SMR20MIRNA100000647TV1,ASMM10SMR20MIRNA100000645TV1	mmu-miR-98-5p	False	reverse_complement,reverse_complement,reverse_complement,reverse_complement,reverse_complement	miRNA-5p	GAACAATACAACTTACTACC,GAACAATACAACTTACTAC,GAACAATACAACTTACTACCTC,GAACAATACAACTTACTACCT,GAACAATACAACTTACTACCTCA	20,19,22,21,23	GGGCGGGCGCCAAAAGGCGCCCGCCCGAACAATACAACTTACTACCTATCCTACTATACG,GGGCGGGCGCCAAAAGGCGCCCGCCCGAACAATACAACTTACTACTATCCTACTATACGT,GGGCGGGCGCCAAAAGGCGCCCGCCCGAACAATACAACTTACTACCTCTATCCTACTATA,GGGCGGGCGCCAAAAGGCGCCCGCCCGAACAATACAACTTACTACCTTATCCTACTATAC,GGGCGGGCGCCAAAAGGCGCCCGCCCGAACAATACAACTTACTACCTCATATCCTACTAT	60,60,60,60,60
mmu-miR-467e-3p	2.74484	3.64019	0.537619	down	0.00124092	0.0898061	2.82113	2.68845	2.72495	3.6161	3.47563	3.82883	AUAUACAUACACACACCUAUAU	22	UAUACAU	Yes	Mature_miRNA	mmu-miR-467b-3p,mmu-miR-467c-3p,mmu-miR-467d-3p,mmu-miR-467e-3p,mmu-miR-669d-2-3p,mmu-miR-669l-3p,mmu-miR-669m-3p	mmu-mir-467e	ASMM10SMR20MIRNA100002716TV1,ASMM10SMR20MIRNA100002717TV1,ASMM10SMR20MIRNA100002715TV1,ASMM10SMR20MIRNA100002718TV1,ASMM10SMR20MIRNA100002719TV1	mmu-miR-467e-3p	False	reverse_complement,reverse_complement,reverse_complement,reverse_complement,reverse_complement	miRNA-3p	GATATAGGTGTGTGTATGTATA,GATATAGGTGTGTGTATGTAT,GATATAGGTGTGTGTATGTATAT,GATATAGGTGTGTGTATGTA,GATATAGGTGTGTGTATGT	22,21,23,20,19	GGGCGGGCGCCAAAAGGCGCCCGCCCGATATAGGTGTGTGTATGTATATATCCTACTATA,GGGCGGGCGCCAAAAGGCGCCCGCCCGATATAGGTGTGTGTATGTATTATCCTACTATAC,GGGCGGGCGCCAAAAGGCGCCCGCCCGATATAGGTGTGTGTATGTATATTATCCTACTAT,GGGCGGGCGCCAAAAGGCGCCCGCCCGATATAGGTGTGTGTATGTATATCCTACTATACG,GGGCGGGCGCCAAAAGGCGCCCGCCCGATATAGGTGTGTGTATGTTATCCTACTATACGT	60,60,60,60,60
mmu-miR-669c-3p	4.91423	8.65365	0.0748725	down	0.000514481	0.0660203	5.51419	4.93863	4.28987	8.50159	8.63876	8.8206	UACACACACACACACAAGUAAA	22	ACACACA	Yes	Star_miRNA	mmu-miR-669c-3p	mmu-mir-669c	ASMM10SMR20MIRNA100004755TV1,ASMM10SMR20MIRNA100004753TV1,ASMM10SMR20MIRNA100004754TV1,ASMM10SMR20MIRNA100004756TV1,ASMM10SMR20MIRNA100004752TV1	mmu-miR-669c-3p	False	reverse_complement,reverse_complement,reverse_complement,reverse_complement,reverse_complement	miRNA-3p	GTTTACTTGTGTGTGTGT,GTTTACTTGTGTGTGTGTG,GTTTACTTGTGTGTGTGTGTG,GTTTACTTGTGTGTGTGTGTGTA,GTTTACTTGTGTGTGTGTGT	18,19,21,23,20	GGGCGGGCGCCAAAAGGCGCCCGCCCGTTTACTTGTGTGTGTGTTATCCTACTATACGTA,GGGCGGGCGCCAAAAGGCGCCCGCCCGTTTACTTGTGTGTGTGTGTATCCTACTATACGT,GGGCGGGCGCCAAAAGGCGCCCGCCCGTTTACTTGTGTGTGTGTGTGTATCCTACTATAC,GGGCGGGCGCCAAAAGGCGCCCGCCCGTTTACTTGTGTGTGTGTGTGTATATCCTACTAT,GGGCGGGCGCCAAAAGGCGCCCGCCCGTTTACTTGTGTGTGTGTGTTATCCTACTATACG	60,60,60,60,60
mmu-miR-466o-3p	3.82809	4.79904	0.510171	down	0.0205128	0.352743	4.13651	3.58585	3.76191	4.56171	4.62912	5.20628	UACAUACAUGCACACAUAAGAC	22	ACAUACA	Yes	Mature_miRNA	mmu-miR-466m-3p,mmu-miR-466o-3p	mmu-mir-466o	ASMM10SMR20MIRNA100003706TV1,ASMM10SMR20MIRNA100003703TV1,ASMM10SMR20MIRNA100003705TV1,ASMM10SMR20MIRNA100003704TV1,ASMM10SMR20MIRNA100003702TV1	mmu-miR-466o-3p	False	reverse_complement,reverse_complement,reverse_complement,reverse_complement,reverse_complement	miRNA-3p	GGTCTTATGTGTGCATGTATGTA,GGTCTTATGTGTGCATGT,GGTCTTATGTGTGCATGTATG,GGTCTTATGTGTGCATGTA,GGTCTTATGTGTGCATGTAT	23,18,21,19,20	GGGCGGGCGCCAAAAGGCGCCCGCCCGGTCTTATGTGTGCATGTATGTATATCCTACTAT,GGGCGGGCGCCAAAAGGCGCCCGCCCGGTCTTATGTGTGCATGTTATCCTACTATACGTA,GGGCGGGCGCCAAAAGGCGCCCGCCCGGTCTTATGTGTGCATGTATGTATCCTACTATAC,GGGCGGGCGCCAAAAGGCGCCCGCCCGGTCTTATGTGTGCATGTATATCCTACTATACGT,GGGCGGGCGCCAAAAGGCGCCCGCCCGGTCTTATGTGTGCATGTATTATCCTACTATACG	60,60,60,60,60
mmu-miR-196a-1-3p	3.13786	9.0457	0.0166556	down	0.000580673	0.0660203	4.24036	2.7217	2.45152	9.03868	8.68179	9.41664	CAACGACAUCAAACCACCUGAU	22	AACGACA	Yes	Star_miRNA	mmu-miR-196a-1-3p	mmu-mir-196a-1	ASMM10SMR20MIRNA100004237TV1,ASMM10SMR20MIRNA100004241TV1,ASMM10SMR20MIRNA100004238TV1,ASMM10SMR20MIRNA100004240TV1,ASMM10SMR20MIRNA100004239TV1	mmu-miR-196a-1-3p	False	reverse_complement,reverse_complement,reverse_complement,reverse_complement,reverse_complement	miRNA-3p	GATCAGGTGGTTTGATGTC,GATCAGGTGGTTTGATGTCGT,GATCAGGTGGTTTGATGT,GATCAGGTGGTTTGATG,GATCAGGTGGTTTGATGTCG	19,21,18,17,20	GGGCGGGCGCCAAAAGGCGCCCGCCCGATCAGGTGGTTTGATGTCTATCCTACTATACGT,GGGCGGGCGCCAAAAGGCGCCCGCCCGATCAGGTGGTTTGATGTCGTTATCCTACTATAC,GGGCGGGCGCCAAAAGGCGCCCGCCCGATCAGGTGGTTTGATGTTATCCTACTATACGTA,GGGCGGGCGCCAAAAGGCGCCCGCCCGATCAGGTGGTTTGATGTATCCTACTATACGTAT,GGGCGGGCGCCAAAAGGCGCCCGCCCGATCAGGTGGTTTGATGTCGTATCCTACTATACG	60,60,60,60,60
mmu-miR-10a-3p	4.32691	5.05649	0.60308	down	0.00220537	0.108321	4.45605	4.38614	4.13856	5.12803	4.98871	5.05274	CAAAUUCGUAUCUAGGGGAAUA	22	AAAUUCG	Yes	Star_miRNA	mmu-miR-10a-3p	mmu-mir-10a	ASMM10SMR20MIRNA100002177TV1,ASMM10SMR20MIRNA100002175TV1,ASMM10SMR20MIRNA100002176TV1,ASMM10SMR20MIRNA100002178TV1,ASMM10SMR20MIRNA100002179TV1	mmu-miR-10a-3p	False	reverse_complement,reverse_complement,reverse_complement,reverse_complement,reverse_complement	miRNA-3p	GTATTCCCCTAGATACGAATT,GTATTCCCCTAGATACGAATTTG,GTATTCCCCTAGATACGAATTT,GTATTCCCCTAGATACGAAT,GTATTCCCCTAGATACGAA	21,23,22,20,19	GGGCGGGCGCCAAAAGGCGCCCGCCCGTATTCCCCTAGATACGAATTTATCCTACTATAC,GGGCGGGCGCCAAAAGGCGCCCGCCCGTATTCCCCTAGATACGAATTTGTATCCTACTAT,GGGCGGGCGCCAAAAGGCGCCCGCCCGTATTCCCCTAGATACGAATTTTATCCTACTATA,GGGCGGGCGCCAAAAGGCGCCCGCCCGTATTCCCCTAGATACGAATTATCCTACTATACG,GGGCGGGCGCCAAAAGGCGCCCGCCCGTATTCCCCTAGATACGAATATCCTACTATACGT	60,60,60,60,60
mmu-let-7i-5p	8.72513	9.58879	0.549557	down	0.000363386	0.0607846	8.59307	8.76954	8.81278	9.60533	9.51629	9.64474	UGAGGUAGUAGUUUGUGCUGUU	22	GAGGUAG	Yes	Mature_miRNA	mmu-let-7a-5p,mmu-let-7b-5p,mmu-let-7c-5p,mmu-let-7d-5p,mmu-let-7e-5p,mmu-let-7f-5p,mmu-let-7g-5p,mmu-let-7i-5p,mmu-let-7k,mmu-miR-1961,mmu-miR-98-5p	mmu-let-7i	ASMM10SMR20MIRNA100000008TV1,ASMM10SMR20MIRNA100000006TV1,ASMM10SMR20MIRNA100000007TV1,ASMM10SMR20MIRNA100000005TV1,ASMM10SMR20MIRNA100000009TV1	mmu-let-7i-5p	False	reverse_complement,reverse_complement,reverse_complement,reverse_complement,reverse_complement	miRNA-5p	GAACAGCACAAACTACTACCTC,GAACAGCACAAACTACTACCT,GAACAGCACAAACTACTAC,GAACAGCACAAACTACTACC,GAACAGCACAAACTACTA	22,21,19,20,18	GGGCGGGCGCCAAAAGGCGCCCGCCCGAACAGCACAAACTACTACCTCTATCCTACTATA,GGGCGGGCGCCAAAAGGCGCCCGCCCGAACAGCACAAACTACTACCTTATCCTACTATAC,GGGCGGGCGCCAAAAGGCGCCCGCCCGAACAGCACAAACTACTACTATCCTACTATACGT,GGGCGGGCGCCAAAAGGCGCCCGCCCGAACAGCACAAACTACTACCTATCCTACTATACG,GGGCGGGCGCCAAAAGGCGCCCGCCCGAACAGCACAAACTACTATATCCTACTATACGTA	60,60,60,60,60
mmu-miR-467b-3p	4.41745	5.01931	0.658904	down	0.0184827	0.333413	4.58289	4.51365	4.15582	5.1606	4.86964	5.0277	AUAUACAUACACACACCAACAC	22	UAUACAU	Yes	Star_miRNA	mmu-miR-467b-3p,mmu-miR-467c-3p,mmu-miR-467d-3p,mmu-miR-467e-3p,mmu-miR-669d-2-3p,mmu-miR-669l-3p,mmu-miR-669m-3p	mmu-mir-467b	ASMM10SMR20MIRNA100001456TV1,ASMM10SMR20MIRNA100001457TV1,ASMM10SMR20MIRNA100001455TV1,ASMM10SMR20MIRNA100001458TV1,ASMM10SMR20MIRNA100001459TV1	mmu-miR-467b-3p	False	reverse_complement,reverse_complement,reverse_complement,reverse_complement,reverse_complement	miRNA-3p	GGTGTTGGTGTGTGTAT,GGTGTTGGTGTGTGTATGTA,GGTGTTGGTGTGTGTATG,GGTGTTGGTGTGTGT,GGTGTTGGTGTGTGTA	17,20,18,15,16	GGGCGGGCGCCAAAAGGCGCCCGCCCGGTGTTGGTGTGTGTATTATCCTACTATACGTAT,GGGCGGGCGCCAAAAGGCGCCCGCCCGGTGTTGGTGTGTGTATGTATATCCTACTATACG,GGGCGGGCGCCAAAAGGCGCCCGCCCGGTGTTGGTGTGTGTATGTATCCTACTATACGTA,GGGCGGGCGCCAAAAGGCGCCCGCCCGGTGTTGGTGTGTGTTATCCTACTATACGTATCA,GGGCGGGCGCCAAAAGGCGCCCGCCCGGTGTTGGTGTGTGTATATCCTACTATACGTATC	60,60,60,60,60
mmu-miR-466i-3p	4.22496	5.34294	0.460738	down	0.0013674	0.0898061	4.22832	4.39707	4.0495	5.20264	5.53401	5.29218	AUACACACACACAUACACACUA	22	UACACAC	Yes	Mature_miRNA	mmu-miR-466i-3p	mmu-mir-466i	ASMM10SMR20MIRNA100002781TV1,ASMM10SMR20MIRNA100002784TV1,ASMM10SMR20MIRNA100002783TV1,ASMM10SMR20MIRNA100002780TV1,ASMM10SMR20MIRNA100002782TV1	mmu-miR-466i-3p	False	reverse_complement,reverse_complement,reverse_complement,reverse_complement,reverse_complement	miRNA-3p	GTAGTGTGTATGTGTGTGT,GTAGTGTGTATGTGTGTGTGTAT,GTAGTGTGTATGTGTGTGTGT,GTAGTGTGTATGTGTGTGTG,GTAGTGTGTATGTGTGTGTGTA	19,23,21,20,22	GGGCGGGCGCCAAAAGGCGCCCGCCCGTAGTGTGTATGTGTGTGTTATCCTACTATACGT,GGGCGGGCGCCAAAAGGCGCCCGCCCGTAGTGTGTATGTGTGTGTGTATTATCCTACTAT,GGGCGGGCGCCAAAAGGCGCCCGCCCGTAGTGTGTATGTGTGTGTGTTATCCTACTATAC,GGGCGGGCGCCAAAAGGCGCCCGCCCGTAGTGTGTATGTGTGTGTGTATCCTACTATACG,GGGCGGGCGCCAAAAGGCGCCCGCCCGTAGTGTGTATGTGTGTGTGTATATCCTACTATA	60,60,60,60,60
mmu-miR-669b-3p	3.15809	5.47392	0.200847	down	0.00334131	0.118754	3.59079	2.93477	2.9487	5.79052	4.87264	5.75861	CAUAUACAUACACACAAACAUAU	23	AUAUACA	Yes	Mature_miRNA	mmu-miR-467a-3p,mmu-miR-669b-3p,mmu-miR-669f-3p	mmu-mir-669b	ASMM10SMR20MIRNA100004743TV1,ASMM10SMR20MIRNA100004742TV1,ASMM10SMR20MIRNA100004746TV1,ASMM10SMR20MIRNA100004745TV1,ASMM10SMR20MIRNA100004744TV1	mmu-miR-669b-3p	False	reverse_complement,reverse_complement,reverse_complement,reverse_complement,reverse_complement	miRNA-3p	GATATGTTTGTGTGTATGTATAT,GATATGTTTGTGTGTATGTATATG,GATATGTTTGTGTGTATGTA,GATATGTTTGTGTGTATGTAT,GATATGTTTGTGTGTATGTATA	23,24,20,21,22	GGGCGGGCGCCAAAAGGCGCCCGCCCGATATGTTTGTGTGTATGTATATTATCCTACTAT,GGGCGGGCGCCAAAAGGCGCCCGCCCGATATGTTTGTGTGTATGTATATGTATCCTACTA,GGGCGGGCGCCAAAAGGCGCCCGCCCGATATGTTTGTGTGTATGTATATCCTACTATACG,GGGCGGGCGCCAAAAGGCGCCCGCCCGATATGTTTGTGTGTATGTATTATCCTACTATAC,GGGCGGGCGCCAAAAGGCGCCCGCCCGATATGTTTGTGTGTATGTATATATCCTACTATA	60,60,60,60,60
mmu-miR-669m-3p	2.92438	5.16384	0.211766	down	0.00268696	0.113355	3.25431	2.83248	2.68636	5.47722	4.58079	5.4335	AUAUACAUCCACACAAACAUAU	22	UAUACAU	Yes	Star_miRNA	mmu-miR-467b-3p,mmu-miR-467c-3p,mmu-miR-467d-3p,mmu-miR-467e-3p,mmu-miR-669d-2-3p,mmu-miR-669l-3p,mmu-miR-669m-3p	mmu-mir-669m-1;mmu-mir-669m-2	ASMM10SMR20MIRNA100003108TV1,ASMM10SMR20MIRNA100003105TV1,ASMM10SMR20MIRNA100003106TV1,ASMM10SMR20MIRNA100003109TV1,ASMM10SMR20MIRNA100003107TV1	mmu-miR-669m-3p	False	reverse_complement,reverse_complement,reverse_complement,reverse_complement,reverse_complement	miRNA-3p	GATATGTTTGTGTGGATGT,GATATGTTTGTGTGGATGTATAT,GATATGTTTGTGTGGATGTAT,GATATGTTTGTGTGGATGTA,GATATGTTTGTGTGGATGTATA	19,23,21,20,22	GGGCGGGCGCCAAAAGGCGCCCGCCCGATATGTTTGTGTGGATGTTATCCTACTATACGT,GGGCGGGCGCCAAAAGGCGCCCGCCCGATATGTTTGTGTGGATGTATATTATCCTACTAT,GGGCGGGCGCCAAAAGGCGCCCGCCCGATATGTTTGTGTGGATGTATTATCCTACTATAC,GGGCGGGCGCCAAAAGGCGCCCGCCCGATATGTTTGTGTGGATGTATATCCTACTATACG,GGGCGGGCGCCAAAAGGCGCCCGCCCGATATGTTTGTGTGGATGTATATATCCTACTATA	60,60,60,60,60
mmu-miR-467a-3p	3.0785	3.86374	0.580254	down	0.00164817	0.091898	2.98392	3.03209	3.21949	3.99297	3.73257	3.86568	CAUAUACAUACACACACCUACA	22	AUAUACA	Yes	Star_miRNA	mmu-miR-467a-3p,mmu-miR-669b-3p,mmu-miR-669f-3p	mmu-mir-467a-1;mmu-mir-467a-10;mmu-mir-467a-2;mmu-mir-467a-3;mmu-mir-467a-4;mmu-mir-467a-5;mmu-mir-467a-6;mmu-mir-467a-7;mmu-mir-467a-8;mmu-mir-467a-9	ASMM10SMR20MIRNA100001133TV1,ASMM10SMR20MIRNA100001132TV1,ASMM10SMR20MIRNA100001130TV1,ASMM10SMR20MIRNA100001131TV1,ASMM10SMR20MIRNA100001134TV1	mmu-miR-467a-3p	False	reverse_complement,reverse_complement,reverse_complement,reverse_complement,reverse_complement	miRNA-3p	GTGTAGGTGTGTGTATGTATA,GTGTAGGTGTGTGTATGTAT,GTGTAGGTGTGTGTATGTATATG,GTGTAGGTGTGTGTATGTATAT,GTGTAGGTGTGTGTATGT	21,20,23,22,18	GGGCGGGCGCCAAAAGGCGCCCGCCCGTGTAGGTGTGTGTATGTATATATCCTACTATAC,GGGCGGGCGCCAAAAGGCGCCCGCCCGTGTAGGTGTGTGTATGTATTATCCTACTATACG,GGGCGGGCGCCAAAAGGCGCCCGCCCGTGTAGGTGTGTGTATGTATATGTATCCTACTAT,GGGCGGGCGCCAAAAGGCGCCCGCCCGTGTAGGTGTGTGTATGTATATTATCCTACTATA,GGGCGGGCGCCAAAAGGCGCCCGCCCGTGTAGGTGTGTGTATGTTATCCTACTATACGTA	60,60,60,60,60
mmu-miR-3073b-3p	3.98349	4.78135	0.575201	down	0.000800362	0.0669394	4.09666	3.90769	3.94612	4.75449	4.68332	4.90623	CUGGCGCCAACUGUGACCACUG	22	UGGCGCC	NO	Star_miRNA	mmu-miR-3073b-3p	mmu-mir-3073b	ASMM10SMR20MIRNA100005430TV1,ASMM10SMR20MIRNA100005429TV1,ASMM10SMR20MIRNA100005428TV1,ASMM10SMR20MIRNA100005426TV1,ASMM10SMR20MIRNA100005427TV1	mmu-miR-3073b-3p	False	reverse_complement,reverse_complement,reverse_complement,reverse_complement,reverse_complement	miRNA-3p	GCAGTGGTCACAGTTGGC,GCAGTGGTCACAGT,GCAGTGGTCACAGTTGG,GCAGTGGTCACAGTTG,GCAGTGGTCACAGTT	18,14,17,16,15	GGGCGGGCGCCAAAAGGCGCCCGCCCGCAGTGGTCACAGTTGGCTATCCTACTATACGTA,GGGCGGGCGCCAAAAGGCGCCCGCCCGCAGTGGTCACAGTTATCCTACTATACGTATCAC,GGGCGGGCGCCAAAAGGCGCCCGCCCGCAGTGGTCACAGTTGGTATCCTACTATACGTAT,GGGCGGGCGCCAAAAGGCGCCCGCCCGCAGTGGTCACAGTTGTATCCTACTATACGTATC,GGGCGGGCGCCAAAAGGCGCCCGCCCGCAGTGGTCACAGTTTATCCTACTATACGTATCA	60,60,60,60,60
mmu-miR-669a-3-3p	3.06078	5.04421	0.252887	down	7.56667e-05	0.0324085	3.22	2.89781	3.06452	5.02274	4.92804	5.18185	ACAUAACAUACACACACAUGUAU	23	CAUAACA	Yes	Star_miRNA	mmu-miR-669a-3-3p,mmu-miR-669a-3p,mmu-miR-669o-3p	mmu-mir-669a-3	ASMM10SMR20MIRNA100004749TV1,ASMM10SMR20MIRNA100004747TV1,ASMM10SMR20MIRNA100004751TV1,ASMM10SMR20MIRNA100004748TV1,ASMM10SMR20MIRNA100004750TV1	mmu-miR-669a-3-3p	False	reverse_complement,reverse_complement,reverse_complement,reverse_complement,reverse_complement	miRNA-3p	GATACATGTGTGTGTATGTTAT,GATACATGTGTGTGTATGTTATG,GATACATGTGTGTGTATGTTA,GATACATGTGTGTGTATGTTATGT,GATACATGTGTGTGTATGTT	22,23,21,24,20	GGGCGGGCGCCAAAAGGCGCCCGCCCGATACATGTGTGTGTATGTTATTATCCTACTATA,GGGCGGGCGCCAAAAGGCGCCCGCCCGATACATGTGTGTGTATGTTATGTATCCTACTAT,GGGCGGGCGCCAAAAGGCGCCCGCCCGATACATGTGTGTGTATGTTATATCCTACTATAC,GGGCGGGCGCCAAAAGGCGCCCGCCCGATACATGTGTGTGTATGTTATGTTATCCTACTA,GGGCGGGCGCCAAAAGGCGCCCGCCCGATACATGTGTGTGTATGTTTATCCTACTATACG	60,60,60,60,60
mmu-miR-467c-3p	3.91238	4.52942	0.652008	down	0.00991837	0.237752	3.96248	3.95094	3.82373	4.68768	4.28024	4.62034	AUAUACAUACACACACCUAUAC	22	UAUACAU	Yes	Star_miRNA	mmu-miR-467b-3p,mmu-miR-467c-3p,mmu-miR-467d-3p,mmu-miR-467e-3p,mmu-miR-669d-2-3p,mmu-miR-669l-3p,mmu-miR-669m-3p	mmu-mir-467c	ASMM10SMR20MIRNA100004857TV1,ASMM10SMR20MIRNA100004858TV1,ASMM10SMR20MIRNA100004859TV1,ASMM10SMR20MIRNA100004860TV1,ASMM10SMR20MIRNA100004861TV1	mmu-miR-467c-3p	False	reverse_complement,reverse_complement,reverse_complement,reverse_complement,reverse_complement	miRNA-3p	GGTATAGGTGTGTGTATGTATAT,GGTATAGGTGTGTGTATGTAT,GGTATAGGTGTGTGTATGTATA,GGTATAGGTGTGTGTATGT,GGTATAGGTGTGTGTATGTA	23,21,22,19,20	GGGCGGGCGCCAAAAGGCGCCCGCCCGGTATAGGTGTGTGTATGTATATTATCCTACTAT,GGGCGGGCGCCAAAAGGCGCCCGCCCGGTATAGGTGTGTGTATGTATTATCCTACTATAC,GGGCGGGCGCCAAAAGGCGCCCGCCCGGTATAGGTGTGTGTATGTATATATCCTACTATA,GGGCGGGCGCCAAAAGGCGCCCGCCCGGTATAGGTGTGTGTATGTTATCCTACTATACGT,GGGCGGGCGCCAAAAGGCGCCCGCCCGGTATAGGTGTGTGTATGTATATCCTACTATACG	60,60,60,60,60
mmu-miR-669a-3p	4.23888	5.48049	0.4229	down	0.000630193	0.0660203	4.32507	4.40143	3.99013	5.44124	5.50721	5.49303	ACAUAACAUACACACACACGUAU	23	CAUAACA	Yes	Star_miRNA	mmu-miR-669a-3-3p,mmu-miR-669a-3p,mmu-miR-669o-3p	mmu-mir-669a-1;mmu-mir-669a-10;mmu-mir-669a-11;mmu-mir-669a-12;mmu-mir-669a-2;mmu-mir-669a-4;mmu-mir-669a-5;mmu-mir-669a-6;mmu-mir-669a-7;mmu-mir-669a-8;mmu-mir-669a-9	ASMM10SMR20MIRNA100004711TV1,ASMM10SMR20MIRNA100004709TV1,ASMM10SMR20MIRNA100004710TV1,ASMM10SMR20MIRNA100004707TV1,ASMM10SMR20MIRNA100004708TV1	mmu-miR-669a-3p	False	reverse_complement,reverse_complement,reverse_complement,reverse_complement,reverse_complement	miRNA-3p	GATACGTGTGTGTGTATGTTATGT,GATACGTGTGTGTGTATGTTA,GATACGTGTGTGTGTATGTTATG,GATACGTGTGTGTGTATGTT,GATACGTGTGTGTGTATGTTAT	24,21,23,20,22	GGGCGGGCGCCAAAAGGCGCCCGCCCGATACGTGTGTGTGTATGTTATGTTATCCTACTA,GGGCGGGCGCCAAAAGGCGCCCGCCCGATACGTGTGTGTGTATGTTATATCCTACTATAC,GGGCGGGCGCCAAAAGGCGCCCGCCCGATACGTGTGTGTGTATGTTATGTATCCTACTAT,GGGCGGGCGCCAAAAGGCGCCCGCCCGATACGTGTGTGTGTATGTTTATCCTACTATACG,GGGCGGGCGCCAAAAGGCGCCCGCCCGATACGTGTGTGTGTATGTTATTATCCTACTATA	60,60,60,60,60
mmu-miR-669d-2-3p	3.41085	4.54306	0.456218	down	0.00119839	0.0898061	3.59908	3.27132	3.36216	4.64908	4.34876	4.63134	AUAUACAUACACACCCAUAUAC	22	UAUACAU	Yes	Star_miRNA	mmu-miR-467b-3p,mmu-miR-467c-3p,mmu-miR-467d-3p,mmu-miR-467e-3p,mmu-miR-669d-2-3p,mmu-miR-669l-3p,mmu-miR-669m-3p	mmu-mir-669d-2	ASMM10SMR20MIRNA100003695TV1,ASMM10SMR20MIRNA100003696TV1,ASMM10SMR20MIRNA100003693TV1,ASMM10SMR20MIRNA100003692TV1,ASMM10SMR20MIRNA100003694TV1	mmu-miR-669d-2-3p	False	reverse_complement,reverse_complement,reverse_complement,reverse_complement,reverse_complement	miRNA-3p	GGTATATGGGTGTGTATGT,GGTATATGGGTGTGTATGTA,GGTATATGGGTGTGTATGTAT,GGTATATGGGTGTGTATGTATAT,GGTATATGGGTGTGTATGTATA	19,20,21,23,22	GGGCGGGCGCCAAAAGGCGCCCGCCCGGTATATGGGTGTGTATGTTATCCTACTATACGT,GGGCGGGCGCCAAAAGGCGCCCGCCCGGTATATGGGTGTGTATGTATATCCTACTATACG,GGGCGGGCGCCAAAAGGCGCCCGCCCGGTATATGGGTGTGTATGTATTATCCTACTATAC,GGGCGGGCGCCAAAAGGCGCCCGCCCGGTATATGGGTGTGTATGTATATTATCCTACTAT,GGGCGGGCGCCAAAAGGCGCCCGCCCGGTATATGGGTGTGTATGTATATATCCTACTATA	60,60,60,60,60
mmu-miR-466m-3p	2.81516	3.77175	0.515275	down	3.06364e-05	0.0281855	2.79741	2.74708	2.90099	3.76585	3.78278	3.76661	UACAUACACACAUACACACGCA	22	ACAUACA	Yes	Mature_miRNA	mmu-miR-466m-3p,mmu-miR-466o-3p	mmu-mir-466m	ASMM10SMR20MIRNA100003689TV1,ASMM10SMR20MIRNA100003687TV1,ASMM10SMR20MIRNA100003691TV1,ASMM10SMR20MIRNA100003690TV1,ASMM10SMR20MIRNA100003688TV1	mmu-miR-466m-3p	False	reverse_complement,reverse_complement,reverse_complement,reverse_complement,reverse_complement	miRNA-3p	GTGCGTGTGTATGTGTGTA,GTGCGTGTGTATGTGTG,GTGCGTGTGTATGTGTGTAT,GTGCGTGTGTATGTGTGT,GTGCGTGTGTATGTGT	19,17,20,18,16	GGGCGGGCGCCAAAAGGCGCCCGCCCGTGCGTGTGTATGTGTGTATATCCTACTATACGT,GGGCGGGCGCCAAAAGGCGCCCGCCCGTGCGTGTGTATGTGTGTATCCTACTATACGTAT,GGGCGGGCGCCAAAAGGCGCCCGCCCGTGCGTGTGTATGTGTGTATTATCCTACTATACG,GGGCGGGCGCCAAAAGGCGCCCGCCCGTGCGTGTGTATGTGTGTTATCCTACTATACGTA,GGGCGGGCGCCAAAAGGCGCCCGCCCGTGCGTGTGTATGTGTTATCCTACTATACGTATC	60,60,60,60,60
mmu-miR-195a-5p	5.65219	6.87444	0.428614	down	0.047233	0.467251	5.58085	5.56767	5.80804	7.33701	6.02677	7.25953	UAGCAGCACAGAAAUAUUGGC	21	AGCAGCA	Yes	Mature_miRNA	mmu-miR-15a-5p,mmu-miR-15b-5p,mmu-miR-16-5p,mmu-miR-1907,mmu-miR-195a-5p,mmu-miR-195b,mmu-miR-322-5p,mmu-miR-497a-5p,mmu-miR-6342,mmu-miR-6353,mmu-miR-6419	mmu-mir-195a	ASMM10SMR20MIRNA100000309TV1,ASMM10SMR20MIRNA100000308TV1,ASMM10SMR20MIRNA100000307TV1,ASMM10SMR20MIRNA100000306TV1,ASMM10SMR20MIRNA100000305TV1	mmu-miR-195a-5p	False	reverse_complement,reverse_complement,reverse_complement,reverse_complement,reverse_complement	miRNA-5p	GGCCAATATTTCTGTGCTGCTA,GGCCAATATTTCTGTGCTGC,GGCCAATATTTCTGTGC,GGCCAATATTTCTGTGCTG,GGCCAATATTTCTGTGCT	22,20,17,19,18	GGGCGGGCGCCAAAAGGCGCCCGCCCGGCCAATATTTCTGTGCTGCTATATCCTACTATA,GGGCGGGCGCCAAAAGGCGCCCGCCCGGCCAATATTTCTGTGCTGCTATCCTACTATACG,GGGCGGGCGCCAAAAGGCGCCCGCCCGGCCAATATTTCTGTGCTATCCTACTATACGTAT,GGGCGGGCGCCAAAAGGCGCCCGCCCGGCCAATATTTCTGTGCTGTATCCTACTATACGT,GGGCGGGCGCCAAAAGGCGCCCGCCCGGCCAATATTTCTGTGCTTATCCTACTATACGTA	60,60,60,60,60
mmu-miR-379-3p	2.585	5.18967	0.164406	down	0.00017203	0.0351706	2.86496	2.39906	2.49099	5.23162	4.94791	5.38948	UAUGUAACAUGGUCCACUAACU	22	AUGUAAC	Yes	Star_miRNA	mmu-miR-379-3p,mmu-miR-411-3p	mmu-mir-379	ASMM10SMR20MIRNA100004517TV1,ASMM10SMR20MIRNA100004520TV1,ASMM10SMR20MIRNA100004521TV1,ASMM10SMR20MIRNA100004518TV1,ASMM10SMR20MIRNA100004519TV1	mmu-miR-379-3p	False	reverse_complement,reverse_complement,reverse_complement,reverse_complement,reverse_complement	miRNA-3p	GAGTTAGTGGACCATGTTAC,GAGTTAGTGGACCATGTT,GAGTTAGTGGACCATGTTA,GAGTTAGTGGACCATGTTACA,GAGTTAGTGGACCATGTTACATA	20,18,19,21,23	GGGCGGGCGCCAAAAGGCGCCCGCCCGAGTTAGTGGACCATGTTACTATCCTACTATACG,GGGCGGGCGCCAAAAGGCGCCCGCCCGAGTTAGTGGACCATGTTTATCCTACTATACGTA,GGGCGGGCGCCAAAAGGCGCCCGCCCGAGTTAGTGGACCATGTTATATCCTACTATACGT,GGGCGGGCGCCAAAAGGCGCCCGCCCGAGTTAGTGGACCATGTTACATATCCTACTATAC,GGGCGGGCGCCAAAAGGCGCCCGCCCGAGTTAGTGGACCATGTTACATATATCCTACTAT	60,60,60,60,60
mmu-miR-669l-3p	2.52338	3.90808	0.38297	down	0.00329263	0.118754	2.73952	2.36634	2.46428	3.86985	3.59924	4.25515	AUAUACAUACACACCCAUAUAU	22	UAUACAU	Yes	Star_miRNA	mmu-miR-467b-3p,mmu-miR-467c-3p,mmu-miR-467d-3p,mmu-miR-467e-3p,mmu-miR-669d-2-3p,mmu-miR-669l-3p,mmu-miR-669m-3p	mmu-mir-669l	ASMM10SMR20MIRNA100004996TV1,ASMM10SMR20MIRNA100004995TV1,ASMM10SMR20MIRNA100004992TV1,ASMM10SMR20MIRNA100004993TV1,ASMM10SMR20MIRNA100004994TV1	mmu-miR-669l-3p	False	reverse_complement,reverse_complement,reverse_complement,reverse_complement,reverse_complement	miRNA-3p	GATATATGGGTGTGTATGT,GATATATGGGTGTGTATGTA,GATATATGGGTGTGTATGTATAT,GATATATGGGTGTGTATGTATA,GATATATGGGTGTGTATGTAT	19,20,23,22,21	GGGCGGGCGCCAAAAGGCGCCCGCCCGATATATGGGTGTGTATGTTATCCTACTATACGT,GGGCGGGCGCCAAAAGGCGCCCGCCCGATATATGGGTGTGTATGTATATCCTACTATACG,GGGCGGGCGCCAAAAGGCGCCCGCCCGATATATGGGTGTGTATGTATATTATCCTACTAT,GGGCGGGCGCCAAAAGGCGCCCGCCCGATATATGGGTGTGTATGTATATATCCTACTATA,GGGCGGGCGCCAAAAGGCGCCCGCCCGATATATGGGTGTGTATGTATTATCCTACTATAC	60,60,60,60,60
mmu-miR-302b-5p	2.45787	3.18904	0.602415	down	0.000259965	0.0478336	2.47759	2.451	2.44501	3.25881	3.07144	3.23686	ACUUUAACAUGGGAAUGCUUUCU	23	CUUUAAC	Yes	Star_miRNA	mmu-miR-302b-5p,mmu-miR-302c-5p,mmu-miR-302d-5p	mmu-mir-302b	ASMM10SMR20MIRNA100001280TV1,ASMM10SMR20MIRNA100001282TV1,ASMM10SMR20MIRNA100001281TV1	mmu-miR-302b-5p	False	reverse_complement,reverse_complement,reverse_complement	miRNA-5p	GAGAAAGCATTCCCATGTTA,GAGAAAGCATTCCCATGT,GAGAAAGCATTCCCATGTT	20,18,19	GGGCGGGCGCCAAAAGGCGCCCGCCCGAGAAAGCATTCCCATGTTATATCCTACTATACG,GGGCGGGCGCCAAAAGGCGCCCGCCCGAGAAAGCATTCCCATGTTATCCTACTATACGTA,GGGCGGGCGCCAAAAGGCGCCCGCCCGAGAAAGCATTCCCATGTTTATCCTACTATACGT	60,60,60
mmu-miR-146b-5p	4.39844	5.89015	0.355591	down	0.0281341	0.395166	4.35391	4.42537	4.41604	6.4401	5.01461	6.21573	UGAGAACUGAAUUCCAUAGGCU	22	GAGAACU	Yes	Mature_miRNA	mmu-miR-146a-5p,mmu-miR-146b-5p	mmu-mir-146b	ASMM10SMR20MIRNA100001441TV1,ASMM10SMR20MIRNA100001444TV1,ASMM10SMR20MIRNA100001443TV1,ASMM10SMR20MIRNA100001440TV1,ASMM10SMR20MIRNA100001442TV1	mmu-miR-146b-5p	False	reverse_complement,reverse_complement,reverse_complement,reverse_complement,reverse_complement	miRNA-5p	GAGCCTATGGAATTCAGTT,GAGCCTATGGAATTCAGTTCTC,GAGCCTATGGAATTCAGT,GAGCCTATGGAATTCAGTTC,GAGCCTATGGAATTCAGTTCT	19,22,18,20,21	GGGCGGGCGCCAAAAGGCGCCCGCCCGAGCCTATGGAATTCAGTTTATCCTACTATACGT,GGGCGGGCGCCAAAAGGCGCCCGCCCGAGCCTATGGAATTCAGTTCTCTATCCTACTATA,GGGCGGGCGCCAAAAGGCGCCCGCCCGAGCCTATGGAATTCAGTTATCCTACTATACGTA,GGGCGGGCGCCAAAAGGCGCCCGCCCGAGCCTATGGAATTCAGTTCTATCCTACTATACG,GGGCGGGCGCCAAAAGGCGCCCGCCCGAGCCTATGGAATTCAGTTCTTATCCTACTATAC	60,60,60,60,60
mmu-miR-496b	2.42306	3.02458	0.659058	down	0.01413	0.295445	2.46191	2.36634	2.44094	3.00032	2.79234	3.28109	CAACAUGGCCAAUUCCUUUCAU	22	AACAUGG	NO	Mature_miRNA	mmu-miR-218-1-3p,mmu-miR-496b	mmu-mir-496b	ASMM10SMR20MIRNA100006015TV1	mmu-miR-496b	False	reverse_complement	miRNA-3p	GATGAAAGGAATTGGCCATGT	21	GGGCGGGCGCCAAAAGGCGCCCGCCCGATGAAAGGAATTGGCCATGTTATCCTACTATAC	60
mmu-miR-466g	3.58386	5.5935	0.248335	down	8.80664e-05	0.0324085	3.62184	3.67479	3.45495	5.57337	5.4204	5.78673	AUACAGACACAUGCACACACA	21	UACAGAC	NO	Mature_miRNA	mmu-miR-466g	mmu-mir-466g	ASMM10SMR20MIRNA100002558TV1,ASMM10SMR20MIRNA100002557TV1,ASMM10SMR20MIRNA100002555TV1,ASMM10SMR20MIRNA100002559TV1,ASMM10SMR20MIRNA100002556TV1	mmu-miR-466g	False	reverse_complement,reverse_complement,reverse_complement,reverse_complement,reverse_complement	miRNA-3p	GTGTGTGTGCATGTG,GTGTGTGTGCATGTGTCT,GTGTGTGTGCATGTGTC,GTGTGTGTGCATGTGTCTG,GTGTGTGTGCATGTGT	15,18,17,19,16	GGGCGGGCGCCAAAAGGCGCCCGCCCGTGTGTGTGCATGTGTATCCTACTATACGTATCA,GGGCGGGCGCCAAAAGGCGCCCGCCCGTGTGTGTGCATGTGTCTTATCCTACTATACGTA,GGGCGGGCGCCAAAAGGCGCCCGCCCGTGTGTGTGCATGTGTCTATCCTACTATACGTAT,GGGCGGGCGCCAAAAGGCGCCCGCCCGTGTGTGTGCATGTGTCTGTATCCTACTATACGT,GGGCGGGCGCCAAAAGGCGCCCGCCCGTGTGTGTGCATGTGTTATCCTACTATACGTATC	60,60,60,60,60
mmu-miR-449a-3p	2.7325	4.90718	0.221491	down	0.00309435	0.118617	3.13595	2.5383	2.52325	4.96337	4.40589	5.35228	CAGCUAACAUGCGACUGCUCUC	22	AGCUAAC	Yes	Star_miRNA	mmu-miR-449a-3p	mmu-mir-449a	ASMM10SMR20MIRNA100004586TV1	mmu-miR-449a-3p	False	reverse_complement	miRNA-3p	GGAGAGCAGTCGCATGT	17	GGGCGGGCGCCAAAAGGCGCCCGCCCGGAGAGCAGTCGCATGTTATCCTACTATACGTAT	60
mmu-miR-466f-3p	5.04929	6.16246	0.462277	down	0.00175005	0.0920026	5.18048	5.19492	4.77246	6.07137	6.26761	6.1484	CAUACACACACACAUACACAC	21	AUACACA	Yes	Mature_miRNA	mmu-miR-466f-3p	mmu-mir-466f-1;mmu-mir-466f-2;mmu-mir-466f-3	ASMM10SMR20MIRNA100002553TV1,ASMM10SMR20MIRNA100002550TV1,ASMM10SMR20MIRNA100002554TV1,ASMM10SMR20MIRNA100002551TV1,ASMM10SMR20MIRNA100002552TV1	mmu-miR-466f-3p	False	reverse_complement,reverse_complement,reverse_complement,reverse_complement,reverse_complement	miRNA-3p	GGTGTGTATGTGTGTGTGT,GGTGTGTATGTGTGTGTG,GGTGTGTATGTGTGTGTGTAT,GGTGTGTATGTGTGTGT,GGTGTGTATGTGTGTGTGTA	19,18,21,17,20	GGGCGGGCGCCAAAAGGCGCCCGCCCGGTGTGTATGTGTGTGTGTTATCCTACTATACGT,GGGCGGGCGCCAAAAGGCGCCCGCCCGGTGTGTATGTGTGTGTGTATCCTACTATACGTA,GGGCGGGCGCCAAAAGGCGCCCGCCCGGTGTGTATGTGTGTGTGTATTATCCTACTATAC,GGGCGGGCGCCAAAAGGCGCCCGCCCGGTGTGTATGTGTGTGTTATCCTACTATACGTAT,GGGCGGGCGCCAAAAGGCGCCCGCCCGGTGTGTATGTGTGTGTGTATATCCTACTATACG	60,60,60,60,60
mmu-miR-425-5p	3.62729	4.25314	0.648035	down	0.0226081	0.362876	3.83181	3.72324	3.32681	4.38762	4.26383	4.10798	AAUGACACGAUCACUCCCGUUGA	23	AUGACAC	Yes	Mature_miRNA	mmu-miR-425-5p,mmu-miR-489-3p	mmu-mir-425	ASMM10SMR20MIRNA100002263TV1,ASMM10SMR20MIRNA100002261TV1,ASMM10SMR20MIRNA100002260TV1	mmu-miR-425-5p	False	reverse_complement,reverse_complement,reverse_complement	miRNA-5p	GTCAACGGGAGTGATCGT,GTCAACGGGAGTGATC,GTCAACGGGAGTGATCG	18,16,17	GGGCGGGCGCCAAAAGGCGCCCGCCCGTCAACGGGAGTGATCGTTATCCTACTATACGTA,GGGCGGGCGCCAAAAGGCGCCCGCCCGTCAACGGGAGTGATCTATCCTACTATACGTATC,GGGCGGGCGCCAAAAGGCGCCCGCCCGTCAACGGGAGTGATCGTATCCTACTATACGTAT	60,60,60

## Sheet: up_siOCT4 POVPC vs siOCT4 DMSO
(up) siOCT4 POVPC vs siOCT4 DMSO: P-value(unpaired t-test) < 0.05 & fold-change >= 1.5
# Column A: Mature-ID, ID for the mature miRNA
# Column B: SiOCT4-POVPC(mean), Group mean of the log2 normalized intensitied for the miRNA in SiOCT4-POVPC sample group
# Column C: SiOCT4-DMSO(mean), Group mean of the log2 normalized intensitied for the miRNA in SiOCT4-DMSO sample group
# Column D: Fold Change, Fold change between the comparison groups for the miRNA RNA
# Column E: Regulation, up or down regulation when comparing groups for the SiOCT4-POVPC vs SiOCT4-DMSO
# Column G: P-value, pvalue by t-test
# Column H: q-value(FDR), The FDR adjusted p-value
# Column H ~ M: Normalized intensity
# Column N ~ AC: Annotations of transcript
Mature-ID	Si-OCT4-POVPC(mean)	Si-OCT4-DMSO(mean)	Fold Change	Regulation	P-value(unpaired t-test)	q-value(FDR)	[Si-OCT4-POVPC-1,Si-OCT4-POVPC][normalized]	[Si-OCT4-POVPC-2,Si-OCT4-POVPC][normalized]	[Si-OCT4-POVPC-3,Si-OCT4-POVPC][normalized]	[Si-OCT4-DMSO-1,Si-OCT4-DMSO][normalized]	[Si-OCT4-DMSO-2,Si-OCT4-DMSO][normalized]	[Si-OCT4-DMSO-3,Si-OCT4-DMSO][normalized]	Mature-Sequence	Length	Seed	High_Confidence	type	miRNA-fam	Pre-miRNA-fam	ProbeName	Trans_symbol	ProbeType	ProbeBLOCK	ProbeClass	ProbeSeq	ProbeLength	ProbeSeqFull	ProbeLength2
mmu-let-7j	4.7538	4.05566	1.62241	up	0.00429039	0.151814	4.72357	4.73439	4.80345	4.10786	4.22699	3.83214	UGAGGUAUUAGUUUGUGCUGUUAU	24	GAGGUAU	NO	Mature_miRNA	mmu-let-7j,mmu-miR-202-3p	mmu-let-7j	ASMM10SMR20MIRNA100005844TV1,ASMM10SMR20MIRNA100005842TV1,ASMM10SMR20MIRNA100005841TV1,ASMM10SMR20MIRNA100005843TV1	mmu-let-7j	False	reverse_complement,reverse_complement,reverse_complement,reverse_complement	miRNA-5p	GATAACAGCACAAACTAATACCTCA,GATAACAGCACAAACTAATACC,GATAACAGCACAAACTAATACCT,GATAACAGCACAAACTAATACCTC	25,22,23,24	GGGCGGGCGCCAAAAGGCGCCCGCCCGATAACAGCACAAACTAATACCTCATATCCTACT,GGGCGGGCGCCAAAAGGCGCCCGCCCGATAACAGCACAAACTAATACCTATCCTACTATA,GGGCGGGCGCCAAAAGGCGCCCGCCCGATAACAGCACAAACTAATACCTTATCCTACTAT,GGGCGGGCGCCAAAAGGCGCCCGCCCGATAACAGCACAAACTAATACCTCTATCCTACTA	60,60,60,60
mmu-miR-503-5p	6.0506	5.11431	1.9136	up	0.0230837	0.255867	6.04525	6.0817	6.02486	5.63526	4.83481	4.87287	UAGCAGCGGGAACAGUACUGCAG	23	AGCAGCG	Yes	Mature_miRNA	mmu-miR-503-5p	mmu-mir-503	ASMM10SMR20MIRNA100001268TV1,ASMM10SMR20MIRNA100001267TV1,ASMM10SMR20MIRNA100001265TV1,ASMM10SMR20MIRNA100001269TV1,ASMM10SMR20MIRNA100001266TV1	mmu-miR-503-5p	False	reverse_complement,reverse_complement,reverse_complement,reverse_complement,reverse_complement	miRNA-5p	GCTGCAGTACTGTTCCCG,GCTGCAGTACTGTTC,GCTGCAGTACTGTTCC,GCTGCAGTACTGTT,GCTGCAGTACTGTTCCC	18,15,16,14,17	GGGCGGGCGCCAAAAGGCGCCCGCCCGCTGCAGTACTGTTCCCGTATCCTACTATACGTA,GGGCGGGCGCCAAAAGGCGCCCGCCCGCTGCAGTACTGTTCTATCCTACTATACGTATCA,GGGCGGGCGCCAAAAGGCGCCCGCCCGCTGCAGTACTGTTCCTATCCTACTATACGTATC,GGGCGGGCGCCAAAAGGCGCCCGCCCGCTGCAGTACTGTTTATCCTACTATACGTATCAC,GGGCGGGCGCCAAAAGGCGCCCGCCCGCTGCAGTACTGTTCCCTATCCTACTATACGTAT	60,60,60,60,60
mmu-let-7g-5p	9.17376	8.53673	1.55513	up	0.00909208	0.178292	9.12331	9.18823	9.20974	8.34907	8.46952	8.79161	UGAGGUAGUAGUUUGUACAGUU	22	GAGGUAG	Yes	Mature_miRNA	mmu-let-7a-5p,mmu-let-7b-5p,mmu-let-7c-5p,mmu-let-7d-5p,mmu-let-7e-5p,mmu-let-7f-5p,mmu-let-7g-5p,mmu-let-7i-5p,mmu-let-7k,mmu-miR-1961,mmu-miR-98-5p	mmu-let-7g	ASMM10SMR20MIRNA100000000TV1,ASMM10SMR20MIRNA100000001TV1,ASMM10SMR20MIRNA100000004TV1,ASMM10SMR20MIRNA100000002TV1,ASMM10SMR20MIRNA100000003TV1	mmu-let-7g-5p	False	reverse_complement,reverse_complement,reverse_complement,reverse_complement,reverse_complement	miRNA-5p	GAACTGTACAAACTACTACCTC,GAACTGTACAAACTACTACCT,GAACTGTACAAACTACTAC,GAACTGTACAAACTACTACCTCA,GAACTGTACAAACTACTACC	22,21,19,23,20	GGGCGGGCGCCAAAAGGCGCCCGCCCGAACTGTACAAACTACTACCTCTATCCTACTATA,GGGCGGGCGCCAAAAGGCGCCCGCCCGAACTGTACAAACTACTACCTTATCCTACTATAC,GGGCGGGCGCCAAAAGGCGCCCGCCCGAACTGTACAAACTACTACTATCCTACTATACGT,GGGCGGGCGCCAAAAGGCGCCCGCCCGAACTGTACAAACTACTACCTCATATCCTACTAT,GGGCGGGCGCCAAAAGGCGCCCGCCCGAACTGTACAAACTACTACCTATCCTACTATACG	60,60,60,60,60
mmu-miR-183-5p	4.62047	3.89504	1.6534	up	0.0186549	0.232816	4.71223	4.42435	4.72484	3.98697	4.11839	3.57976	UAUGGCACUGGUAGAAUUCACU	22	AUGGCAC	Yes	Mature_miRNA	mmu-miR-183-5p	mmu-mir-183	ASMM10SMR20MIRNA100000245TV1,ASMM10SMR20MIRNA100000246TV1,ASMM10SMR20MIRNA100000248TV1,ASMM10SMR20MIRNA100000249TV1,ASMM10SMR20MIRNA100000247TV1	mmu-miR-183-5p	False	reverse_complement,reverse_complement,reverse_complement,reverse_complement,reverse_complement	miRNA-5p	GAGTGAATTCTACCAGTGC,GAGTGAATTCTACCAGTGCC,GAGTGAATTCTACCAGTGCCATA,GAGTGAATTCTACCAGTGCCA,GAGTGAATTCTACCAGTG	19,20,23,21,18	GGGCGGGCGCCAAAAGGCGCCCGCCCGAGTGAATTCTACCAGTGCTATCCTACTATACGT,GGGCGGGCGCCAAAAGGCGCCCGCCCGAGTGAATTCTACCAGTGCCTATCCTACTATACG,GGGCGGGCGCCAAAAGGCGCCCGCCCGAGTGAATTCTACCAGTGCCATATATCCTACTAT,GGGCGGGCGCCAAAAGGCGCCCGCCCGAGTGAATTCTACCAGTGCCATATCCTACTATAC,GGGCGGGCGCCAAAAGGCGCCCGCCCGAGTGAATTCTACCAGTGTATCCTACTATACGTA	60,60,60,60,60
mmu-miR-574-3p	4.48657	3.70653	1.71718	up	0.00884518	0.178292	4.55061	4.46212	4.44699	3.92125	3.80543	3.39291	CACGCUCAUGCACACACCCACA	22	ACGCUCA	Yes	Star_miRNA	mmu-miR-574-3p	mmu-mir-574	ASMM10SMR20MIRNA100002611TV1,ASMM10SMR20MIRNA100002614TV1,ASMM10SMR20MIRNA100002613TV1,ASMM10SMR20MIRNA100002610TV1,ASMM10SMR20MIRNA100002612TV1	mmu-miR-574-3p	False	reverse_complement,reverse_complement,reverse_complement,reverse_complement,reverse_complement	miRNA-3p	GTGTGGGTGTGTGC,GTGTGGGTGTGTGCATGA,GTGTGGGTGTGTGCATG,GTGTGGGTGTGTGCA,GTGTGGGTGTGTGCAT	14,18,17,15,16	GGGCGGGCGCCAAAAGGCGCCCGCCCGTGTGGGTGTGTGCTATCCTACTATACGTATCAC,GGGCGGGCGCCAAAAGGCGCCCGCCCGTGTGGGTGTGTGCATGATATCCTACTATACGTA,GGGCGGGCGCCAAAAGGCGCCCGCCCGTGTGGGTGTGTGCATGTATCCTACTATACGTAT,GGGCGGGCGCCAAAAGGCGCCCGCCCGTGTGGGTGTGTGCATATCCTACTATACGTATCA,GGGCGGGCGCCAAAAGGCGCCCGCCCGTGTGGGTGTGTGCATTATCCTACTATACGTATC	60,60,60,60,60
mmu-miR-98-5p	5.76269	4.92301	1.78965	up	1.88836e-05	0.0347459	5.76747	5.77851	5.74208	4.95437	4.95918	4.85548	UGAGGUAGUAAGUUGUAUUGUU	22	GAGGUAG	Yes	Mature_miRNA	mmu-let-7a-5p,mmu-let-7b-5p,mmu-let-7c-5p,mmu-let-7d-5p,mmu-let-7e-5p,mmu-let-7f-5p,mmu-let-7g-5p,mmu-let-7i-5p,mmu-let-7k,mmu-miR-1961,mmu-miR-98-5p	mmu-mir-98	ASMM10SMR20MIRNA100000648TV1,ASMM10SMR20MIRNA100000649TV1,ASMM10SMR20MIRNA100000646TV1,ASMM10SMR20MIRNA100000647TV1,ASMM10SMR20MIRNA100000645TV1	mmu-miR-98-5p	False	reverse_complement,reverse_complement,reverse_complement,reverse_complement,reverse_complement	miRNA-5p	GAACAATACAACTTACTACC,GAACAATACAACTTACTAC,GAACAATACAACTTACTACCTC,GAACAATACAACTTACTACCT,GAACAATACAACTTACTACCTCA	20,19,22,21,23	GGGCGGGCGCCAAAAGGCGCCCGCCCGAACAATACAACTTACTACCTATCCTACTATACG,GGGCGGGCGCCAAAAGGCGCCCGCCCGAACAATACAACTTACTACTATCCTACTATACGT,GGGCGGGCGCCAAAAGGCGCCCGCCCGAACAATACAACTTACTACCTCTATCCTACTATA,GGGCGGGCGCCAAAAGGCGCCCGCCCGAACAATACAACTTACTACCTTATCCTACTATAC,GGGCGGGCGCCAAAAGGCGCCCGCCCGAACAATACAACTTACTACCTCATATCCTACTAT	60,60,60,60,60
mmu-miR-455-3p	5.07246	4.42335	1.5682	up	0.00647013	0.160879	5.04833	5.10991	5.05913	4.5241	4.56756	4.17838	GCAGUCCACGGGCAUAUACAC	21	CAGUCCA	Yes	Mature_miRNA	mmu-miR-455-3p	mmu-mir-455	ASMM10SMR20MIRNA100001702TV1,ASMM10SMR20MIRNA100001703TV1,ASMM10SMR20MIRNA100001704TV1,ASMM10SMR20MIRNA100001700TV1,ASMM10SMR20MIRNA100001701TV1	mmu-miR-455-3p	False	reverse_complement,reverse_complement,reverse_complement,reverse_complement,reverse_complement	miRNA-3p	GGTGTATATGCCCGTGGA,GGTGTATATGCCCGT,GGTGTATATGCCCGTGGAC,GGTGTATATGCCCGTGG,GGTGTATATGCCCGTG	18,15,19,17,16	GGGCGGGCGCCAAAAGGCGCCCGCCCGGTGTATATGCCCGTGGATATCCTACTATACGTA,GGGCGGGCGCCAAAAGGCGCCCGCCCGGTGTATATGCCCGTTATCCTACTATACGTATCA,GGGCGGGCGCCAAAAGGCGCCCGCCCGGTGTATATGCCCGTGGACTATCCTACTATACGT,GGGCGGGCGCCAAAAGGCGCCCGCCCGGTGTATATGCCCGTGGTATCCTACTATACGTAT,GGGCGGGCGCCAAAAGGCGCCCGCCCGGTGTATATGCCCGTGTATCCTACTATACGTATC	60,60,60,60,60
mmu-miR-299a-5p	3.33089	2.62756	1.62826	up	0.00476521	0.152796	3.37231	3.1347	3.48566	2.6285	2.7456	2.5086	UGGUUUACCGUCCCACAUACAU	22	GGUUUAC	Yes	Star_miRNA	mmu-miR-299a-5p	mmu-mir-299a	ASMM10SMR20MIRNA100000438TV1,ASMM10SMR20MIRNA100000435TV1,ASMM10SMR20MIRNA100000439TV1,ASMM10SMR20MIRNA100000437TV1,ASMM10SMR20MIRNA100000436TV1	mmu-miR-299a-5p	False	reverse_complement,reverse_complement,reverse_complement,reverse_complement,reverse_complement	miRNA-5p	GATGTATGTGGGACGGTAA,GATGTATGTGGGACGGTAAACCA,GATGTATGTGGGACGGTAAA,GATGTATGTGGGACGGT,GATGTATGTGGGACGGTA	19,23,20,17,18	GGGCGGGCGCCAAAAGGCGCCCGCCCGATGTATGTGGGACGGTAATATCCTACTATACGT,GGGCGGGCGCCAAAAGGCGCCCGCCCGATGTATGTGGGACGGTAAACCATATCCTACTAT,GGGCGGGCGCCAAAAGGCGCCCGCCCGATGTATGTGGGACGGTAAATATCCTACTATACG,GGGCGGGCGCCAAAAGGCGCCCGCCCGATGTATGTGGGACGGTTATCCTACTATACGTAT,GGGCGGGCGCCAAAAGGCGCCCGCCCGATGTATGTGGGACGGTATATCCTACTATACGTA	60,60,60,60,60
mmu-miR-10a-3p	5.1975	4.32691	1.82841	up	0.00092388	0.0956852	5.16878	5.24314	5.18059	4.45605	4.38614	4.13856	CAAAUUCGUAUCUAGGGGAAUA	22	AAAUUCG	Yes	Star_miRNA	mmu-miR-10a-3p	mmu-mir-10a	ASMM10SMR20MIRNA100002177TV1,ASMM10SMR20MIRNA100002175TV1,ASMM10SMR20MIRNA100002176TV1,ASMM10SMR20MIRNA100002178TV1,ASMM10SMR20MIRNA100002179TV1	mmu-miR-10a-3p	False	reverse_complement,reverse_complement,reverse_complement,reverse_complement,reverse_complement	miRNA-3p	GTATTCCCCTAGATACGAATT,GTATTCCCCTAGATACGAATTTG,GTATTCCCCTAGATACGAATTT,GTATTCCCCTAGATACGAAT,GTATTCCCCTAGATACGAA	21,23,22,20,19	GGGCGGGCGCCAAAAGGCGCCCGCCCGTATTCCCCTAGATACGAATTTATCCTACTATAC,GGGCGGGCGCCAAAAGGCGCCCGCCCGTATTCCCCTAGATACGAATTTGTATCCTACTAT,GGGCGGGCGCCAAAAGGCGCCCGCCCGTATTCCCCTAGATACGAATTTTATCCTACTATA,GGGCGGGCGCCAAAAGGCGCCCGCCCGTATTCCCCTAGATACGAATTATCCTACTATACG,GGGCGGGCGCCAAAAGGCGCCCGCCCGTATTCCCCTAGATACGAATATCCTACTATACGT	60,60,60,60,60
mmu-miR-28c	5.70501	5.07498	1.54759	up	0.00170173	0.111828	5.67938	5.68711	5.74854	5.23579	5.01483	4.97432	AGGAGCUCACAGUCUAUUGA	20	GGAGCUC	NO	Mature_miRNA	mmu-miR-28b,mmu-miR-28c	mmu-mir-28c	ASMM10SMR20MIRNA100005037TV1,ASMM10SMR20MIRNA100005040TV1,ASMM10SMR20MIRNA100005041TV1,ASMM10SMR20MIRNA100005038TV1,ASMM10SMR20MIRNA100005039TV1	mmu-miR-28c	False	reverse_complement,reverse_complement,reverse_complement,reverse_complement,reverse_complement	miRNA-3p	GTCAATAGACTGTGAGCTC,GTCAATAGACTGTGAGCTCCT,GTCAATAGACTGTGAGC,GTCAATAGACTGTGAGCTCC,GTCAATAGACTGTGAGCT	19,21,17,20,18	GGGCGGGCGCCAAAAGGCGCCCGCCCGTCAATAGACTGTGAGCTCTATCCTACTATACGT,GGGCGGGCGCCAAAAGGCGCCCGCCCGTCAATAGACTGTGAGCTCCTTATCCTACTATAC,GGGCGGGCGCCAAAAGGCGCCCGCCCGTCAATAGACTGTGAGCTATCCTACTATACGTAT,GGGCGGGCGCCAAAAGGCGCCCGCCCGTCAATAGACTGTGAGCTCCTATCCTACTATACG,GGGCGGGCGCCAAAAGGCGCCCGCCCGTCAATAGACTGTGAGCTTATCCTACTATACGTA	60,60,60,60,60
mmu-miR-101a-3p	6.46182	5.87681	1.50005	up	0.000171059	0.0674566	6.50186	6.43144	6.45216	5.92728	5.90016	5.80298	UACAGUACUGUGAUAACUGAA	21	ACAGUAC	Yes	Mature_miRNA	mmu-miR-101a-3p	mmu-mir-101a	ASMM10SMR20MIRNA100000063TV1,ASMM10SMR20MIRNA100000062TV1,ASMM10SMR20MIRNA100000064TV1,ASMM10SMR20MIRNA100000061TV1,ASMM10SMR20MIRNA100000060TV1	mmu-miR-101a-3p	False	reverse_complement,reverse_complement,reverse_complement,reverse_complement,reverse_complement	miRNA-3p	GTTCAGTTATCACAGTACT,GTTCAGTTATCACAGTACTG,GTTCAGTTATCACAGTAC,GTTCAGTTATCACAGTACTGTA,GTTCAGTTATCACAGTACTGT	19,20,18,22,21	GGGCGGGCGCCAAAAGGCGCCCGCCCGTTCAGTTATCACAGTACTTATCCTACTATACGT,GGGCGGGCGCCAAAAGGCGCCCGCCCGTTCAGTTATCACAGTACTGTATCCTACTATACG,GGGCGGGCGCCAAAAGGCGCCCGCCCGTTCAGTTATCACAGTACTATCCTACTATACGTA,GGGCGGGCGCCAAAAGGCGCCCGCCCGTTCAGTTATCACAGTACTGTATATCCTACTATA,GGGCGGGCGCCAAAAGGCGCCCGCCCGTTCAGTTATCACAGTACTGTTATCCTACTATAC	60,60,60,60,60
mmu-miR-450a-5p	6.65122	5.52258	2.18651	up	0.0149911	0.20475	6.60992	6.67061	6.67312	5.841	5.7523	4.97445	UUUUGCGAUGUGUUCCUAAUAU	22	UUUGCGA	Yes	Mature_miRNA	mmu-miR-450a-5p	mmu-mir-450a-1;mmu-mir-450a-2	ASMM10SMR20MIRNA100001106TV1,ASMM10SMR20MIRNA100001109TV1,ASMM10SMR20MIRNA100001108TV1,ASMM10SMR20MIRNA100001105TV1,ASMM10SMR20MIRNA100001107TV1	mmu-miR-450a-5p	False	reverse_complement,reverse_complement,reverse_complement,reverse_complement,reverse_complement	miRNA-5p	GATATTAGGAACACATCGCA,GATATTAGGAACACATCGC,GATATTAGGAACACATCGCAAAA,GATATTAGGAACACATCGCAA,GATATTAGGAACACATCGCAAA	20,19,23,21,22	GGGCGGGCGCCAAAAGGCGCCCGCCCGATATTAGGAACACATCGCATATCCTACTATACG,GGGCGGGCGCCAAAAGGCGCCCGCCCGATATTAGGAACACATCGCTATCCTACTATACGT,GGGCGGGCGCCAAAAGGCGCCCGCCCGATATTAGGAACACATCGCAAAATATCCTACTAT,GGGCGGGCGCCAAAAGGCGCCCGCCCGATATTAGGAACACATCGCAATATCCTACTATAC,GGGCGGGCGCCAAAAGGCGCCCGCCCGATATTAGGAACACATCGCAAATATCCTACTATA	60,60,60,60,60
mmu-miR-30c-5p	8.21762	7.60242	1.53177	up	0.00605528	0.159167	8.10643	8.27894	8.2675	7.71318	7.39941	7.69468	UGUAAACAUCCUACACUCUCAGC	23	GUAAACA	Yes	Mature_miRNA	mmu-miR-30a-5p,mmu-miR-30b-5p,mmu-miR-30c-5p,mmu-miR-30d-5p,mmu-miR-30e-5p,mmu-miR-384-5p	mmu-mir-30c-1;mmu-mir-30c-2	ASMM10SMR20MIRNA100000496TV1,ASMM10SMR20MIRNA100000499TV1,ASMM10SMR20MIRNA100000495TV1,ASMM10SMR20MIRNA100000497TV1,ASMM10SMR20MIRNA100000498TV1	mmu-miR-30c-5p	False	reverse_complement,reverse_complement,reverse_complement,reverse_complement,reverse_complement	miRNA-5p	GGCTGAGAGTGTAGGATG,GGCTGAGAGTGTAGGATGTT,GGCTGAGAGTGTAGGAT,GGCTGAGAGTGTAGGA,GGCTGAGAGTGTAGGATGT	18,20,17,16,19	GGGCGGGCGCCAAAAGGCGCCCGCCCGGCTGAGAGTGTAGGATGTATCCTACTATACGTA,GGGCGGGCGCCAAAAGGCGCCCGCCCGGCTGAGAGTGTAGGATGTTTATCCTACTATACG,GGGCGGGCGCCAAAAGGCGCCCGCCCGGCTGAGAGTGTAGGATTATCCTACTATACGTAT,GGGCGGGCGCCAAAAGGCGCCCGCCCGGCTGAGAGTGTAGGATATCCTACTATACGTATC,GGGCGGGCGCCAAAAGGCGCCCGCCCGGCTGAGAGTGTAGGATGTTATCCTACTATACGT	60,60,60,60,60
mmu-miR-199a-3p	9.21223	8.43448	1.71446	up	0.00509073	0.152796	9.15859	9.25309	9.22501	8.63984	8.48835	8.17524	ACAGUAGUCUGCACAUUGGUUA	22	CAGUAGU	Yes	Mature_miRNA	mmu-miR-199a-3p,mmu-miR-199b-3p	mmu-mir-199a-1;mmu-mir-199a-2	ASMM10SMR20MIRNA100000315TV1,ASMM10SMR20MIRNA100000318TV1,ASMM10SMR20MIRNA100000319TV1,ASMM10SMR20MIRNA100000316TV1,ASMM10SMR20MIRNA100000317TV1	mmu-miR-199a-3p	False	reverse_complement,reverse_complement,reverse_complement,reverse_complement,reverse_complement	miRNA-3p	GTAACCAATGTGCAGACTAC,GTAACCAATGTGCAGACTACT,GTAACCAATGTGCAGAC,GTAACCAATGTGCAGACT,GTAACCAATGTGCAGACTA	20,21,17,18,19	GGGCGGGCGCCAAAAGGCGCCCGCCCGTAACCAATGTGCAGACTACTATCCTACTATACG,GGGCGGGCGCCAAAAGGCGCCCGCCCGTAACCAATGTGCAGACTACTTATCCTACTATAC,GGGCGGGCGCCAAAAGGCGCCCGCCCGTAACCAATGTGCAGACTATCCTACTATACGTAT,GGGCGGGCGCCAAAAGGCGCCCGCCCGTAACCAATGTGCAGACTTATCCTACTATACGTA,GGGCGGGCGCCAAAAGGCGCCCGCCCGTAACCAATGTGCAGACTATATCCTACTATACGT	60,60,60,60,60
mmu-miR-148a-3p	4.39041	3.79995	1.50573	up	0.017725	0.227996	4.40857	4.37922	4.38344	3.95767	3.94535	3.49683	UCAGUGCACUACAGAACUUUGU	22	CAGUGCA	Yes	Mature_miRNA	mmu-miR-148a-3p,mmu-miR-148b-3p,mmu-miR-152-3p	mmu-mir-148a	ASMM10SMR20MIRNA100000508TV1,ASMM10SMR20MIRNA100000507TV1,ASMM10SMR20MIRNA100000505TV1,ASMM10SMR20MIRNA100000509TV1,ASMM10SMR20MIRNA100000506TV1	mmu-miR-148a-3p	False	reverse_complement,reverse_complement,reverse_complement,reverse_complement,reverse_complement	miRNA-3p	GACAAAGTTCTGTAGTGC,GACAAAGTTCTGTAGTGCACT,GACAAAGTTCTGTAGTGCA,GACAAAGTTCTGTAGTGCACTG,GACAAAGTTCTGTAGTGCAC	18,21,19,22,20	GGGCGGGCGCCAAAAGGCGCCCGCCCGACAAAGTTCTGTAGTGCTATCCTACTATACGTA,GGGCGGGCGCCAAAAGGCGCCCGCCCGACAAAGTTCTGTAGTGCACTTATCCTACTATAC,GGGCGGGCGCCAAAAGGCGCCCGCCCGACAAAGTTCTGTAGTGCATATCCTACTATACGT,GGGCGGGCGCCAAAAGGCGCCCGCCCGACAAAGTTCTGTAGTGCACTGTATCCTACTATA,GGGCGGGCGCCAAAAGGCGCCCGCCCGACAAAGTTCTGTAGTGCACTATCCTACTATACG	60,60,60,60,60
mmu-miR-322-5p	9.6857	8.94707	1.66858	up	0.0425495	0.307214	9.59481	9.71197	9.75032	9.31342	9.05134	8.47646	CAGCAGCAAUUCAUGUUUUGGA	22	AGCAGCA	Yes	Mature_miRNA	mmu-miR-15a-5p,mmu-miR-15b-5p,mmu-miR-16-5p,mmu-miR-1907,mmu-miR-195a-5p,mmu-miR-195b,mmu-miR-322-5p,mmu-miR-497a-5p,mmu-miR-6342,mmu-miR-6353,mmu-miR-6419	mmu-mir-322	ASMM10SMR20MIRNA100000658TV1,ASMM10SMR20MIRNA100000659TV1,ASMM10SMR20MIRNA100000655TV1,ASMM10SMR20MIRNA100000656TV1,ASMM10SMR20MIRNA100000657TV1	mmu-miR-322-5p	False	reverse_complement,reverse_complement,reverse_complement,reverse_complement,reverse_complement	miRNA-5p	GTCCAAAACATGAATTGC,GTCCAAAACATGAATTGCTGCT,GTCCAAAACATGAATTGCTG,GTCCAAAACATGAATTGCT,GTCCAAAACATGAATTGCTGC	18,22,20,19,21	GGGCGGGCGCCAAAAGGCGCCCGCCCGTCCAAAACATGAATTGCTATCCTACTATACGTA,GGGCGGGCGCCAAAAGGCGCCCGCCCGTCCAAAACATGAATTGCTGCTTATCCTACTATA,GGGCGGGCGCCAAAAGGCGCCCGCCCGTCCAAAACATGAATTGCTGTATCCTACTATACG,GGGCGGGCGCCAAAAGGCGCCCGCCCGTCCAAAACATGAATTGCTTATCCTACTATACGT,GGGCGGGCGCCAAAAGGCGCCCGCCCGTCCAAAACATGAATTGCTGCTATCCTACTATAC	60,60,60,60,60
mmu-miR-669a-3p	4.86953	4.23888	1.54827	up	0.00758896	0.166526	4.87611	4.85264	4.87984	4.32507	4.40143	3.99013	ACAUAACAUACACACACACGUAU	23	CAUAACA	Yes	Star_miRNA	mmu-miR-669a-3-3p,mmu-miR-669a-3p,mmu-miR-669o-3p	mmu-mir-669a-1;mmu-mir-669a-10;mmu-mir-669a-11;mmu-mir-669a-12;mmu-mir-669a-2;mmu-mir-669a-4;mmu-mir-669a-5;mmu-mir-669a-6;mmu-mir-669a-7;mmu-mir-669a-8;mmu-mir-669a-9	ASMM10SMR20MIRNA100004711TV1,ASMM10SMR20MIRNA100004709TV1,ASMM10SMR20MIRNA100004710TV1,ASMM10SMR20MIRNA100004707TV1,ASMM10SMR20MIRNA100004708TV1	mmu-miR-669a-3p	False	reverse_complement,reverse_complement,reverse_complement,reverse_complement,reverse_complement	miRNA-3p	GATACGTGTGTGTGTATGTTATGT,GATACGTGTGTGTGTATGTTA,GATACGTGTGTGTGTATGTTATG,GATACGTGTGTGTGTATGTT,GATACGTGTGTGTGTATGTTAT	24,21,23,20,22	GGGCGGGCGCCAAAAGGCGCCCGCCCGATACGTGTGTGTGTATGTTATGTTATCCTACTA,GGGCGGGCGCCAAAAGGCGCCCGCCCGATACGTGTGTGTGTATGTTATATCCTACTATAC,GGGCGGGCGCCAAAAGGCGCCCGCCCGATACGTGTGTGTGTATGTTATGTATCCTACTAT,GGGCGGGCGCCAAAAGGCGCCCGCCCGATACGTGTGTGTGTATGTTTATCCTACTATACG,GGGCGGGCGCCAAAAGGCGCCCGCCCGATACGTGTGTGTGTATGTTATTATCCTACTATA	60,60,60,60,60
mmu-let-7d-3p	4.35905	3.40849	1.93262	up	0.0462728	0.308429	4.56328	4.07812	4.43574	3.58017	3.8204	2.8249	CUAUACGACCUGCUGCCUUUCU	22	UAUACGA	Yes	Star_miRNA	mmu-let-7d-3p	mmu-let-7d	ASMM10SMR20MIRNA100000473TV1	mmu-let-7d-3p	False	reverse_complement	miRNA-3p	GAGAAAGGCAGCAGGTCG	18	GGGCGGGCGCCAAAAGGCGCCCGCCCGAGAAAGGCAGCAGGTCGTATCCTACTATACGTA	60
mmu-miR-450b-3p	4.27244	3.54988	1.65011	up	0.001414	0.107034	4.15805	4.35179	4.30748	3.67388	3.54703	3.42873	AUUGGGAACAUUUUGCAUGCAU	22	UUGGGAA	Yes	Mature_miRNA	mmu-miR-450a-1-3p,mmu-miR-450b-3p,mmu-miR-6352	mmu-mir-450b	ASMM10SMR20MIRNA100001592TV1,ASMM10SMR20MIRNA100001593TV1,ASMM10SMR20MIRNA100001591TV1,ASMM10SMR20MIRNA100001590TV1,ASMM10SMR20MIRNA100001594TV1	mmu-miR-450b-3p	False	reverse_complement,reverse_complement,reverse_complement,reverse_complement,reverse_complement	miRNA-3p	GATGCATGCAAAATGTTC,GATGCATGCAAAATGTT,GATGCATGCAAAATGTTCCC,GATGCATGCAAAATGTTCC,GATGCATGCAAAATGTTCCCA	18,17,20,19,21	GGGCGGGCGCCAAAAGGCGCCCGCCCGATGCATGCAAAATGTTCTATCCTACTATACGTA,GGGCGGGCGCCAAAAGGCGCCCGCCCGATGCATGCAAAATGTTTATCCTACTATACGTAT,GGGCGGGCGCCAAAAGGCGCCCGCCCGATGCATGCAAAATGTTCCCTATCCTACTATACG,GGGCGGGCGCCAAAAGGCGCCCGCCCGATGCATGCAAAATGTTCCTATCCTACTATACGT,GGGCGGGCGCCAAAAGGCGCCCGCCCGATGCATGCAAAATGTTCCCATATCCTACTATAC	60,60,60,60,60
mmu-miR-96-5p	4.29544	3.68136	1.53058	up	0.00374078	0.151814	4.41282	4.25679	4.21672	3.80622	3.71042	3.52746	UUUGGCACUAGCACAUUUUUGCU	23	UUGGCAC	Yes	Mature_miRNA	mmu-miR-1271-5p,mmu-miR-96-5p	mmu-mir-96	ASMM10SMR20MIRNA100000632TV1,ASMM10SMR20MIRNA100000630TV1,ASMM10SMR20MIRNA100000634TV1,ASMM10SMR20MIRNA100000631TV1,ASMM10SMR20MIRNA100000633TV1	mmu-miR-96-5p	False	reverse_complement,reverse_complement,reverse_complement,reverse_complement,reverse_complement	miRNA-5p	GAGCAAAAATGTGCTAGT,GAGCAAAAATGTGCTAGTG,GAGCAAAAATGTGCTAG,GAGCAAAAATGTGCTAGTGC,GAGCAAAAATGTGCTAGTGCC	18,19,17,20,21	GGGCGGGCGCCAAAAGGCGCCCGCCCGAGCAAAAATGTGCTAGTTATCCTACTATACGTA,GGGCGGGCGCCAAAAGGCGCCCGCCCGAGCAAAAATGTGCTAGTGTATCCTACTATACGT,GGGCGGGCGCCAAAAGGCGCCCGCCCGAGCAAAAATGTGCTAGTATCCTACTATACGTAT,GGGCGGGCGCCAAAAGGCGCCCGCCCGAGCAAAAATGTGCTAGTGCTATCCTACTATACG,GGGCGGGCGCCAAAAGGCGCCCGCCCGAGCAAAAATGTGCTAGTGCCTATCCTACTATAC	60,60,60,60,60
mmu-miR-1907	5.5799	4.87492	1.63012	up	0.0321701	0.287147	5.46105	5.64053	5.63811	5.07658	5.09407	4.45412	GAGCAGCAGAGGAUCUGGAGGU	22	AGCAGCA	NO	Mature_miRNA	mmu-miR-15a-5p,mmu-miR-15b-5p,mmu-miR-16-5p,mmu-miR-1907,mmu-miR-195a-5p,mmu-miR-195b,mmu-miR-322-5p,mmu-miR-497a-5p,mmu-miR-6342,mmu-miR-6353,mmu-miR-6419	mmu-mir-1907	ASMM10SMR20MIRNA100002965TV1,ASMM10SMR20MIRNA100002968TV1,ASMM10SMR20MIRNA100002969TV1,ASMM10SMR20MIRNA100002966TV1,ASMM10SMR20MIRNA100002967TV1	mmu-miR-1907	False	reverse_complement,reverse_complement,reverse_complement,reverse_complement,reverse_complement	miRNA-3p	GACCTCCAGATCCTCTG,GACCTCCAGATCCTC,GACCTCCAGATCCTCTGCT,GACCTCCAGATCCTCT,GACCTCCAGATCCTCTGC	17,15,19,16,18	GGGCGGGCGCCAAAAGGCGCCCGCCCGACCTCCAGATCCTCTGTATCCTACTATACGTAT,GGGCGGGCGCCAAAAGGCGCCCGCCCGACCTCCAGATCCTCTATCCTACTATACGTATCA,GGGCGGGCGCCAAAAGGCGCCCGCCCGACCTCCAGATCCTCTGCTTATCCTACTATACGT,GGGCGGGCGCCAAAAGGCGCCCGCCCGACCTCCAGATCCTCTTATCCTACTATACGTATC,GGGCGGGCGCCAAAAGGCGCCCGCCCGACCTCCAGATCCTCTGCTATCCTACTATACGTA	60,60,60,60,60
mmu-miR-691	6.62447	5.74876	1.83491	up	0.0492273	0.314507	6.56641	6.61938	6.68763	6.00846	6.10975	5.12808	AUUCCUGAAGAGAGGCAGAAAA	22	UUCCUGA	NO	Mature_miRNA	mmu-miR-691	mmu-mir-691	ASMM10SMR20MIRNA100001416TV1,ASMM10SMR20MIRNA100001419TV1,ASMM10SMR20MIRNA100001418TV1,ASMM10SMR20MIRNA100001417TV1,ASMM10SMR20MIRNA100001415TV1	mmu-miR-691	False	reverse_complement,reverse_complement,reverse_complement,reverse_complement,reverse_complement	miRNA-3p	GTTTTCTGCCTCTCTTCA,GTTTTCTGCCTCTCTTCAGGA,GTTTTCTGCCTCTCTTC,GTTTTCTGCCTCTCTTCAGG,GTTTTCTGCCTCTCTTCAG	18,21,17,20,19	GGGCGGGCGCCAAAAGGCGCCCGCCCGTTTTCTGCCTCTCTTCATATCCTACTATACGTA,GGGCGGGCGCCAAAAGGCGCCCGCCCGTTTTCTGCCTCTCTTCAGGATATCCTACTATAC,GGGCGGGCGCCAAAAGGCGCCCGCCCGTTTTCTGCCTCTCTTCTATCCTACTATACGTAT,GGGCGGGCGCCAAAAGGCGCCCGCCCGTTTTCTGCCTCTCTTCAGGTATCCTACTATACG,GGGCGGGCGCCAAAAGGCGCCCGCCCGTTTTCTGCCTCTCTTCAGTATCCTACTATACGT	60,60,60,60,60
mmu-miR-195a-5p	6.3402	5.65219	1.61107	up	0.00142138	0.107034	6.2741	6.41194	6.33457	5.58085	5.56767	5.80804	UAGCAGCACAGAAAUAUUGGC	21	AGCAGCA	Yes	Mature_miRNA	mmu-miR-15a-5p,mmu-miR-15b-5p,mmu-miR-16-5p,mmu-miR-1907,mmu-miR-195a-5p,mmu-miR-195b,mmu-miR-322-5p,mmu-miR-497a-5p,mmu-miR-6342,mmu-miR-6353,mmu-miR-6419	mmu-mir-195a	ASMM10SMR20MIRNA100000309TV1,ASMM10SMR20MIRNA100000308TV1,ASMM10SMR20MIRNA100000307TV1,ASMM10SMR20MIRNA100000306TV1,ASMM10SMR20MIRNA100000305TV1	mmu-miR-195a-5p	False	reverse_complement,reverse_complement,reverse_complement,reverse_complement,reverse_complement	miRNA-5p	GGCCAATATTTCTGTGCTGCTA,GGCCAATATTTCTGTGCTGC,GGCCAATATTTCTGTGC,GGCCAATATTTCTGTGCTG,GGCCAATATTTCTGTGCT	22,20,17,19,18	GGGCGGGCGCCAAAAGGCGCCCGCCCGGCCAATATTTCTGTGCTGCTATATCCTACTATA,GGGCGGGCGCCAAAAGGCGCCCGCCCGGCCAATATTTCTGTGCTGCTATCCTACTATACG,GGGCGGGCGCCAAAAGGCGCCCGCCCGGCCAATATTTCTGTGCTATCCTACTATACGTAT,GGGCGGGCGCCAAAAGGCGCCCGCCCGGCCAATATTTCTGTGCTGTATCCTACTATACGT,GGGCGGGCGCCAAAAGGCGCCCGCCCGGCCAATATTTCTGTGCTTATCCTACTATACGTA	60,60,60,60,60
mmu-miR-376a-3p	4.40418	3.66609	1.66796	up	0.0412699	0.302193	4.45006	4.32243	4.44005	4.02205	3.78068	3.19555	AUCGUAGAGGAAAAUCCACGU	21	UCGUAGA	Yes	Mature_miRNA	mmu-miR-376a-3p	mmu-mir-376a	ASMM10SMR20MIRNA100000962TV1,ASMM10SMR20MIRNA100000964TV1,ASMM10SMR20MIRNA100000961TV1,ASMM10SMR20MIRNA100000963TV1,ASMM10SMR20MIRNA100000960TV1	mmu-miR-376a-3p	False	reverse_complement,reverse_complement,reverse_complement,reverse_complement,reverse_complement	miRNA-3p	GACGTGGATTTTCCTCTA,GACGTGGATTTTCCTCTACGA,GACGTGGATTTTCCTCT,GACGTGGATTTTCCTCTACG,GACGTGGATTTTCCTCTAC	18,21,17,20,19	GGGCGGGCGCCAAAAGGCGCCCGCCCGACGTGGATTTTCCTCTATATCCTACTATACGTA,GGGCGGGCGCCAAAAGGCGCCCGCCCGACGTGGATTTTCCTCTACGATATCCTACTATAC,GGGCGGGCGCCAAAAGGCGCCCGCCCGACGTGGATTTTCCTCTTATCCTACTATACGTAT,GGGCGGGCGCCAAAAGGCGCCCGCCCGACGTGGATTTTCCTCTACGTATCCTACTATACG,GGGCGGGCGCCAAAAGGCGCCCGCCCGACGTGGATTTTCCTCTACTATCCTACTATACGT	60,60,60,60,60
mmu-miR-434-3p	3.56915	2.95637	1.5292	up	0.0276523	0.268171	3.57513	3.57078	3.56153	3.26077	2.97374	2.63459	UUUGAACCAUCACUCGACUCCU	22	UUGAACC	Yes	Mature_miRNA	mmu-miR-434-3p	mmu-mir-434	ASMM10SMR20MIRNA100001089TV1,ASMM10SMR20MIRNA100001086TV1,ASMM10SMR20MIRNA100001085TV1,ASMM10SMR20MIRNA100001088TV1	mmu-miR-434-3p	False	reverse_complement,reverse_complement,reverse_complement,reverse_complement	miRNA-3p	GAGGAGTCGAGTGATGGTTC,GAGGAGTCGAGTGATGGT,GAGGAGTCGAGTGATGG,GAGGAGTCGAGTGATGGTT	20,18,17,19	GGGCGGGCGCCAAAAGGCGCCCGCCCGAGGAGTCGAGTGATGGTTCTATCCTACTATACG,GGGCGGGCGCCAAAAGGCGCCCGCCCGAGGAGTCGAGTGATGGTTATCCTACTATACGTA,GGGCGGGCGCCAAAAGGCGCCCGCCCGAGGAGTCGAGTGATGGTATCCTACTATACGTAT,GGGCGGGCGCCAAAAGGCGCCCGCCCGAGGAGTCGAGTGATGGTTTATCCTACTATACGT	60,60,60,60
mmu-miR-10a-5p	7.94998	7.10789	1.79264	up	0.00373445	0.151814	7.91153	7.95607	7.98234	7.277	7.21075	6.83592	UACCCUGUAGAUCCGAAUUUGUG	23	ACCCUGU	Yes	Mature_miRNA	mmu-miR-10a-5p,mmu-miR-10b-5p	mmu-mir-10a	ASMM10SMR20MIRNA100000789TV1,ASMM10SMR20MIRNA100000786TV1,ASMM10SMR20MIRNA100000785TV1,ASMM10SMR20MIRNA100000787TV1,ASMM10SMR20MIRNA100000788TV1	mmu-miR-10a-5p	False	reverse_complement,reverse_complement,reverse_complement,reverse_complement,reverse_complement	miRNA-5p	GCACAAATTCGGATCTA,GCACAAATTCGGATCTACAG,GCACAAATTCGGATCTACA,GCACAAATTCGGATCTAC,GCACAAATTCGGATCTACAGG	17,20,19,18,21	GGGCGGGCGCCAAAAGGCGCCCGCCCGCACAAATTCGGATCTATATCCTACTATACGTAT,GGGCGGGCGCCAAAAGGCGCCCGCCCGCACAAATTCGGATCTACAGTATCCTACTATACG,GGGCGGGCGCCAAAAGGCGCCCGCCCGCACAAATTCGGATCTACATATCCTACTATACGT,GGGCGGGCGCCAAAAGGCGCCCGCCCGCACAAATTCGGATCTACTATCCTACTATACGTA,GGGCGGGCGCCAAAAGGCGCCCGCCCGCACAAATTCGGATCTACAGGTATCCTACTATAC	60,60,60,60,60
mmu-miR-350-3p	5.23337	4.6302	1.51905	up	0.022529	0.254315	5.23254	5.19567	5.27191	4.43926	4.49139	4.95996	UUCACAAAGCCCAUACACUUUC	22	UCACAAA	Yes	Mature_miRNA	mmu-miR-350-3p	mmu-mir-350	ASMM10SMR20MIRNA100000764TV1,ASMM10SMR20MIRNA100000761TV1,ASMM10SMR20MIRNA100000762TV1,ASMM10SMR20MIRNA100000763TV1,ASMM10SMR20MIRNA100000760TV1	mmu-miR-350-3p	False	reverse_complement,reverse_complement,reverse_complement,reverse_complement,reverse_complement	miRNA-3p	GGAAAGTGTATGGGCTTTGT,GGAAAGTGTATGGGCTTTG,GGAAAGTGTATGGGCTT,GGAAAGTGTATGGGCT,GGAAAGTGTATGGGCTTT	20,19,17,16,18	GGGCGGGCGCCAAAAGGCGCCCGCCCGGAAAGTGTATGGGCTTTGTTATCCTACTATACG,GGGCGGGCGCCAAAAGGCGCCCGCCCGGAAAGTGTATGGGCTTTGTATCCTACTATACGT,GGGCGGGCGCCAAAAGGCGCCCGCCCGGAAAGTGTATGGGCTTTATCCTACTATACGTAT,GGGCGGGCGCCAAAAGGCGCCCGCCCGGAAAGTGTATGGGCTTATCCTACTATACGTATC,GGGCGGGCGCCAAAAGGCGCCCGCCCGGAAAGTGTATGGGCTTTTATCCTACTATACGTA	60,60,60,60,60
mmu-miR-146b-5p	5.57026	4.39844	2.25296	up	0.000258733	0.0680098	5.3836	5.66751	5.65967	4.35391	4.42537	4.41604	UGAGAACUGAAUUCCAUAGGCU	22	GAGAACU	Yes	Mature_miRNA	mmu-miR-146a-5p,mmu-miR-146b-5p	mmu-mir-146b	ASMM10SMR20MIRNA100001441TV1,ASMM10SMR20MIRNA100001444TV1,ASMM10SMR20MIRNA100001443TV1,ASMM10SMR20MIRNA100001440TV1,ASMM10SMR20MIRNA100001442TV1	mmu-miR-146b-5p	False	reverse_complement,reverse_complement,reverse_complement,reverse_complement,reverse_complement	miRNA-5p	GAGCCTATGGAATTCAGTT,GAGCCTATGGAATTCAGTTCTC,GAGCCTATGGAATTCAGT,GAGCCTATGGAATTCAGTTC,GAGCCTATGGAATTCAGTTCT	19,22,18,20,21	GGGCGGGCGCCAAAAGGCGCCCGCCCGAGCCTATGGAATTCAGTTTATCCTACTATACGT,GGGCGGGCGCCAAAAGGCGCCCGCCCGAGCCTATGGAATTCAGTTCTCTATCCTACTATA,GGGCGGGCGCCAAAAGGCGCCCGCCCGAGCCTATGGAATTCAGTTATCCTACTATACGTA,GGGCGGGCGCCAAAAGGCGCCCGCCCGAGCCTATGGAATTCAGTTCTATCCTACTATACG,GGGCGGGCGCCAAAAGGCGCCCGCCCGAGCCTATGGAATTCAGTTCTTATCCTACTATAC	60,60,60,60,60
mmu-miR-26b-5p	8.18699	7.36674	1.76571	up	0.000762581	0.0935432	8.12036	8.21874	8.22187	7.23177	7.35272	7.51575	UUCAAGUAAUUCAGGAUAGGU	21	UCAAGUA	Yes	Mature_miRNA	mmu-miR-26a-5p,mmu-miR-26b-5p	mmu-mir-26b	ASMM10SMR20MIRNA100000597TV1,ASMM10SMR20MIRNA100000598TV1,ASMM10SMR20MIRNA100000596TV1,ASMM10SMR20MIRNA100000599TV1,ASMM10SMR20MIRNA100000595TV1	mmu-miR-26b-5p	False	reverse_complement,reverse_complement,reverse_complement,reverse_complement,reverse_complement	miRNA-5p	GACCTATCCTGAATTACTTG,GACCTATCCTGAATTACTT,GACCTATCCTGAATTACTTGA,GACCTATCCTGAATTACT,GACCTATCCTGAATTACTTGAA	20,19,21,18,22	GGGCGGGCGCCAAAAGGCGCCCGCCCGACCTATCCTGAATTACTTGTATCCTACTATACG,GGGCGGGCGCCAAAAGGCGCCCGCCCGACCTATCCTGAATTACTTTATCCTACTATACGT,GGGCGGGCGCCAAAAGGCGCCCGCCCGACCTATCCTGAATTACTTGATATCCTACTATAC,GGGCGGGCGCCAAAAGGCGCCCGCCCGACCTATCCTGAATTACTTATCCTACTATACGTA,GGGCGGGCGCCAAAAGGCGCCCGCCCGACCTATCCTGAATTACTTGAATATCCTACTATA	60,60,60,60,60

## Sheet: down_siOCT4 POVPC vs siOCT4 DMS
(down) siOCT4 POVPC vs siOCT4 DMSO: P-value(unpaired t-test) < 0.05 & fold-change <= 1/1.5
# Column A: Mature-ID, ID for the mature miRNA
# Column B: SiOCT4-POVPC(mean), Group mean of the log2 normalized intensitied for the miRNA in SiOCT4-POVPC sample group
# Column C: SiOCT4-DMSO(mean), Group mean of the log2 normalized intensitied for the miRNA in SiOCT4-DMSO sample group
# Column D: Fold Change, Fold change between the comparison groups for the miRNA RNA
# Column E: Regulation, up or down regulation when comparing groups for the SiOCT4-POVPC vs SiOCT4-DMSO
# Column G: P-value, pvalue by t-test
# Column H: q-value(FDR), The FDR adjusted p-value
# Column H ~ M: Normalized intensity
# Column N ~ AC: Annotations of transcript
Mature-ID	Si-OCT4-POVPC(mean)	Si-OCT4-DMSO(mean)	Fold Change	Regulation	P-value(unpaired t-test)	q-value(FDR)	[Si-OCT4-POVPC-1,Si-OCT4-POVPC][normalized]	[Si-OCT4-POVPC-2,Si-OCT4-POVPC][normalized]	[Si-OCT4-POVPC-3,Si-OCT4-POVPC][normalized]	[Si-OCT4-DMSO-1,Si-OCT4-DMSO][normalized]	[Si-OCT4-DMSO-2,Si-OCT4-DMSO][normalized]	[Si-OCT4-DMSO-3,Si-OCT4-DMSO][normalized]	Mature-Sequence	Length	Seed	High_Confidence	type	miRNA-fam	Pre-miRNA-fam	ProbeName	Trans_symbol	ProbeType	ProbeBLOCK	ProbeClass	ProbeSeq	ProbeLength	ProbeSeqFull	ProbeLength2
mmu-miR-1258-3p	2.97281	3.72047	0.595571	down	0.0359865	0.295031	3.03357	3.06378	2.82109	3.54195	4.17353	3.44592	UUAGGGAAUUAGCUCAGCAGUA	22	UAGGGAA	NO	Mature_miRNA	mmu-miR-1258-3p	mmu-mir-1258	ASMM10SMR20MIRNA100009147TV1,ASMM10SMR20MIRNA100009150TV1,ASMM10SMR20MIRNA100009146TV1,ASMM10SMR20MIRNA100009149TV1,ASMM10SMR20MIRNA100009148TV1	mmu-miR-1258-3p	False	reverse_complement,reverse_complement,reverse_complement,reverse_complement,reverse_complement	miRNA-3p	GTACTGCTGAGCTAATTCCC,GTACTGCTGAGCTAATTCCCT,GTACTGCTGAGCTAATTCC,GTACTGCTGAGCTAATTCCCTA,GTACTGCTGAGCTAATTC	20,21,19,22,18	GGGCGGGCGCCAAAAGGCGCCCGCCCGTACTGCTGAGCTAATTCCCTATCCTACTATACG,GGGCGGGCGCCAAAAGGCGCCCGCCCGTACTGCTGAGCTAATTCCCTTATCCTACTATAC,GGGCGGGCGCCAAAAGGCGCCCGCCCGTACTGCTGAGCTAATTCCTATCCTACTATACGT,GGGCGGGCGCCAAAAGGCGCCCGCCCGTACTGCTGAGCTAATTCCCTATATCCTACTATA,GGGCGGGCGCCAAAAGGCGCCCGCCCGTACTGCTGAGCTAATTCTATCCTACTATACGTA	60,60,60,60,60
mmu-miR-494-3p	5.67871	7.4723	0.288453	down	0.00379585	0.151814	5.73635	5.79927	5.5005	8.01363	7.3438	7.05947	UGAAACAUACACGGGAAACCUC	22	GAAACAU	Yes	Mature_miRNA	mmu-miR-494-3p	mmu-mir-494	ASMM10SMR20MIRNA100001237TV1,ASMM10SMR20MIRNA100001235TV1,ASMM10SMR20MIRNA100001238TV1,ASMM10SMR20MIRNA100001236TV1,ASMM10SMR20MIRNA100001239TV1	mmu-miR-494-3p	False	reverse_complement,reverse_complement,reverse_complement,reverse_complement,reverse_complement	miRNA-3p	GGAGGTTTCCCGTGTA,GGAGGTTTCCCGTGT,GGAGGTTTCCCGTGTATG,GGAGGTTTCCCGTGTAT,GGAGGTTTCCCGTG	16,15,18,17,14	GGGCGGGCGCCAAAAGGCGCCCGCCCGGAGGTTTCCCGTGTATATCCTACTATACGTATC,GGGCGGGCGCCAAAAGGCGCCCGCCCGGAGGTTTCCCGTGTTATCCTACTATACGTATCA,GGGCGGGCGCCAAAAGGCGCCCGCCCGGAGGTTTCCCGTGTATGTATCCTACTATACGTA,GGGCGGGCGCCAAAAGGCGCCCGCCCGGAGGTTTCCCGTGTATTATCCTACTATACGTAT,GGGCGGGCGCCAAAAGGCGCCCGCCCGGAGGTTTCCCGTGTATCCTACTATACGTATCAC	60,60,60,60,60
mmu-miR-6999-5p	4.13918	4.93708	0.575185	down	0.0458222	0.308429	4.19636	4.0923	4.12887	4.51665	4.83461	5.45997	AAGGAAGGAGAGUCAGCAAGCAC	23	AGGAAGG	NO	Mature_miRNA	mmu-miR-6999-5p,mmu-miR-7054-5p	mmu-mir-6999	ASMM10SMR20MIRNA100007232TV1,ASMM10SMR20MIRNA100007234TV1,ASMM10SMR20MIRNA100007233TV1,ASMM10SMR20MIRNA100007235TV1,ASMM10SMR20MIRNA100007231TV1	mmu-miR-6999-5p	False	reverse_complement,reverse_complement,reverse_complement,reverse_complement,reverse_complement	miRNA-5p	GGTGCTTGCTGACTC,GGTGCTTGCTGACT,GGTGCTTGCTGACTCTC,GGTGCTTGCTGACTCTCC,GGTGCTTGCTGACTCT	15,14,17,18,16	GGGCGGGCGCCAAAAGGCGCCCGCCCGGTGCTTGCTGACTCTATCCTACTATACGTATCA,GGGCGGGCGCCAAAAGGCGCCCGCCCGGTGCTTGCTGACTTATCCTACTATACGTATCAC,GGGCGGGCGCCAAAAGGCGCCCGCCCGGTGCTTGCTGACTCTCTATCCTACTATACGTAT,GGGCGGGCGCCAAAAGGCGCCCGCCCGGTGCTTGCTGACTCTCCTATCCTACTATACGTA,GGGCGGGCGCCAAAAGGCGCCCGCCCGGTGCTTGCTGACTCTTATCCTACTATACGTATC	60,60,60,60,60
mmu-miR-6360	4.38722	5.00011	0.653886	down	0.00801056	0.168971	4.4272	4.42158	4.31289	4.90917	4.85462	5.23655	UAGUGUUGCUCAGGCAGCAGGA	22	AGUGUUG	NO	Mature_miRNA	mmu-miR-6360	mmu-mir-6360	ASMM10SMR20MIRNA100005743TV1,ASMM10SMR20MIRNA100005742TV1,ASMM10SMR20MIRNA100005744TV1,ASMM10SMR20MIRNA100005745TV1,ASMM10SMR20MIRNA100005741TV1	mmu-miR-6360	False	reverse_complement,reverse_complement,reverse_complement,reverse_complement,reverse_complement	miRNA-5p	GTCCTGCTGCCTG,GTCCTGCTGCCTGA,GTCCTGCTGCCTGAGC,GTCCTGCTGCCT,GTCCTGCTGCCTGAG	13,14,16,12,15	GGGCGGGCGCCAAAAGGCGCCCGCCCGTCCTGCTGCCTGTATCCTACTATACGTATCACA,GGGCGGGCGCCAAAAGGCGCCCGCCCGTCCTGCTGCCTGATATCCTACTATACGTATCAC,GGGCGGGCGCCAAAAGGCGCCCGCCCGTCCTGCTGCCTGAGCTATCCTACTATACGTATC,GGGCGGGCGCCAAAAGGCGCCCGCCCGTCCTGCTGCCTTATCCTACTATACGTATCACAT,GGGCGGGCGCCAAAAGGCGCCCGCCCGTCCTGCTGCCTGAGTATCCTACTATACGTATCA	60,60,60,60,60
mmu-miR-1224-5p	7.92589	9.09887	0.443504	down	0.0456521	0.308429	7.87185	8.0091	7.89672	8.74114	8.64434	9.91113	GUGAGGACUGGGGAGGUGGAG	21	UGAGGAC	Yes	Mature_miRNA	mmu-miR-1224-5p	mmu-mir-1224	ASMM10SMR20MIRNA100002755TV1,ASMM10SMR20MIRNA100002757TV1,ASMM10SMR20MIRNA100002758TV1,ASMM10SMR20MIRNA100002756TV1,ASMM10SMR20MIRNA100002759TV1	mmu-miR-1224-5p	False	reverse_complement,reverse_complement,reverse_complement,reverse_complement,reverse_complement	miRNA-5p	GCTCCACCTCCCC,GCTCCACCTCCCCAG,GCTCCACCTCCCCAGT,GCTCCACCTCCCCA,GCTCCACCTCCC	13,15,16,14,12	GGGCGGGCGCCAAAAGGCGCCCGCCCGCTCCACCTCCCCTATCCTACTATACGTATCACA,GGGCGGGCGCCAAAAGGCGCCCGCCCGCTCCACCTCCCCAGTATCCTACTATACGTATCA,GGGCGGGCGCCAAAAGGCGCCCGCCCGCTCCACCTCCCCAGTTATCCTACTATACGTATC,GGGCGGGCGCCAAAAGGCGCCCGCCCGCTCCACCTCCCCATATCCTACTATACGTATCAC,GGGCGGGCGCCAAAAGGCGCCCGCCCGCTCCACCTCCCTATCCTACTATACGTATCACAT	60,60,60,60,60
mmu-miR-6937-5p	7.97434	8.80453	0.562455	down	0.00231555	0.125312	7.94256	8.03965	7.94079	8.58771	8.84228	8.98359	UAGCUGUAAGGGCUGGGUCUGUGU	24	AGCUGUA	Yes	Mature_miRNA	mmu-miR-6937-5p	mmu-mir-6937	ASMM10SMR20MIRNA100006603TV1,ASMM10SMR20MIRNA100006605TV1,ASMM10SMR20MIRNA100006602TV1,ASMM10SMR20MIRNA100006601TV1,ASMM10SMR20MIRNA100006604TV1	mmu-miR-6937-5p	False	reverse_complement,reverse_complement,reverse_complement,reverse_complement,reverse_complement	miRNA-5p	GACACAGACCCAGCCC,GACACAGACCCAGCCCTTA,GACACAGACCCAGC,GACACAGACCCAGCC,GACACAGACCCAGCCCT	16,19,14,15,17	GGGCGGGCGCCAAAAGGCGCCCGCCCGACACAGACCCAGCCCTATCCTACTATACGTATC,GGGCGGGCGCCAAAAGGCGCCCGCCCGACACAGACCCAGCCCTTATATCCTACTATACGT,GGGCGGGCGCCAAAAGGCGCCCGCCCGACACAGACCCAGCTATCCTACTATACGTATCAC,GGGCGGGCGCCAAAAGGCGCCCGCCCGACACAGACCCAGCCTATCCTACTATACGTATCA,GGGCGGGCGCCAAAAGGCGCCCGCCCGACACAGACCCAGCCCTTATCCTACTATACGTAT	60,60,60,60,60
mmu-miR-7047-5p	7.39001	8.16367	0.584934	down	0.00137531	0.107034	7.39253	7.43014	7.34737	7.99404	8.17549	8.32147	UGAGGGAGGAGGGCUGGGUCUGA	23	GAGGGAG	Yes	Mature_miRNA	mmu-miR-3103-5p,mmu-miR-6965-5p,mmu-miR-7047-5p,mmu-miR-7235-5p	mmu-mir-7047	ASMM10SMR20MIRNA100007723TV1,ASMM10SMR20MIRNA100007724TV1,ASMM10SMR20MIRNA100007725TV1,ASMM10SMR20MIRNA100007721TV1,ASMM10SMR20MIRNA100007722TV1	mmu-miR-7047-5p	False	reverse_complement,reverse_complement,reverse_complement,reverse_complement,reverse_complement	miRNA-5p	GTCAGACCCAGCCCTC,GTCAGACCCAGCC,GTCAGACCCAGCCCTCC,GTCAGACCCAGCCC,GTCAGACCCAGCCCT	16,13,17,14,15	GGGCGGGCGCCAAAAGGCGCCCGCCCGTCAGACCCAGCCCTCTATCCTACTATACGTATC,GGGCGGGCGCCAAAAGGCGCCCGCCCGTCAGACCCAGCCTATCCTACTATACGTATCACA,GGGCGGGCGCCAAAAGGCGCCCGCCCGTCAGACCCAGCCCTCCTATCCTACTATACGTAT,GGGCGGGCGCCAAAAGGCGCCCGCCCGTCAGACCCAGCCCTATCCTACTATACGTATCAC,GGGCGGGCGCCAAAAGGCGCCCGCCCGTCAGACCCAGCCCTTATCCTACTATACGTATCA	60,60,60,60,60
