# Supplementary material for: Integrative analysis of the lncRNA-miRNA-mRNA interactions in smooth muscle cell phenotypic transitions
Source: Front Genet. 2024 Apr 10;15:1356558. doi: 10.3389/fgene.2024.1356558 (PMC11039880; doi:10.3389/fgene.2024.1356558)
Supplement: Supplementary file 5 [file Table1.XLSX]

## Sheet: up_POVPC vs. DMSO
# Fold Change cut-off: 1.5
# P-value cut-off: 0.05
# Condition pairs: POVPC vs. DMSO
# Column A: Transcript_ID it represents lncRNA transcript's id.
# Column B: P-value, P-value calculated from unpaired t-test.
# Column C: FDR, FDR is calculated from Benjamini Hochberg FDR.
# Column D: Fold Change, the absolute ratio (no log scale) of normalized intensities between two conditions.
# Column E: Regulation, it depicts which group has greater or lower intensity values wrt other group.
# Column F ~ AD: Annotations, include ProbeName, GeneID, GeneSymbol, type, lncRNA_level, Canonical, Locus, chrom, strand, txStart, txEnd, Is_CancerGene, Subcellular_Localization, source, description, RNAlength, Sequence, refseqID, relationship, Associated_gene_acc, Associated_gene_name, Associated_protein_name, Associated_gene_strand, associated_gene_start and Associated_gene_end.
# Column AE, AF: Raw Intensity of each group (averaged raw intensities of replicate samples).
# Column AG, AH: Normalized Intensity of each group (averaged normalized intensities of replicate samples, log2 transformed).
# Column AI ~ AN: Raw Intensity of each sample.
# Column AO ~ AT: Normalized Intensity of each sample (log2 transformed).
Note:
# Column S: source, the source of LncRNA is collected from.
RefSeq: RefSeq sourced non-coding RNA;
GENCODE: the GENCODE project (http://www.gencodegenes.org/);
Ensembl: Ensembl (http://www.ensembl.org/index.html);
knowngene: UCSC known genes annotated as "non-coding", "near-coding" or "antisense" (http://genome.ucsc.edu/cgi-bin/hgTables/);
UCR: "ultra-conserved region" among human, mouse and rat (http://users.soe.ucsc.edu/~jill/ultra.html);
lincRNA: lincRNA identified by John Rinn's group (Guttman et al. 2009; Khalil et al. 2009);
Lei Sun et al 2012, Alexander et al 2013: non-coding RNA collected from scientific publications.
# Columns X ~ AD: the relationship of LncRNA and its nearby coding gene and the coordinate of the coding gene, including relationship, Associated_gene_acc, Associated_gene_name, Associated_protein_name, Associated_gene_strand, Associated_gene_start and Associated_gene_end.
"exon sense-overlapping": the LncRNA's exon is overlapping a coding transcript exon on the same genomic strand;
"intronic": the LncRNA is overlapping the intron of a coding transcript on the same genomic strand;
"natural antisense": the LncRNA is transcribed from the antisense strand and overlapping with a coding transcript;
"non-overlapping antisense": the LncRNA is transcribed from the antisense strand without sharing overlapping exons;
"bidirectional": the LncRNA is oriented head to head to a coding transcript within 1000 bp;
"intergenic": there are no overlapping or bidirectional coding transcripts nearby the LncRNA.
Important annotations:
ProbeName:it represents probe name.
GeneID: lncRNA gene's id.
GeneSymbol: lncRNA gene's symbol.
type: The probe's target transcript type (lncRNA).
lncRNA_level: Arraystar's classification of lncRNAs,if a lncRNA's transcript_support_level=1 in GENCODE database or marked "full length" in Refseq database,then it will be given "Gold" tag.
Canonical: If a lncRNA is the canonical transcript in gene locus.
Locus: LncRNA transcript's genomic locus(RN6).
source: The transcript's source database.
RNAlength: The length of the transcript.
Sequence: Sequence of the probe.
refseqID: Refseq ID of transcript.
Is_CancerGene: If gene has some associations with human cancer, the gene will be labbled. this column's data come from the database Lnc2Cancer and DriverDB2.
LncRNAs that showed significant LncRNA-mRNA interaction (see SupplementaruyTable 4) are highlighted in yellow
POVPC vs. DMSO 1.5 fold up regulated LncRNAs
	P-value and FDR		Fold change and Regulation		Annotations																									Group--Raw Intensity		Group--Normalized Intensity		Raw Intensity						Normalized Intensity
Transcript_ID	P-value	FDR	Fold Change	Regulation	ProbeName	GeneID	GeneSymbol	type	lncRNA_level	Canonical	Locus	chrom	strand	txStart	txEnd	Is_CancerGene	Subcellular_Localization	source	description	RNAlength	Sequence	refseqID	relationship	Associated_gene_acc	Associated_gene_name	Associated_protein_name	Associated_gene_strand	associated_gene_start	Associated_gene_end	group-POVPC(raw)	group-DMSO(raw)	group-POVPC(normalized)	group-DMSO(normalized)	[Si-NC-POVPC-1, Gp-2-Si-NC-POVPC](raw)	[Si-NC-POVPC-2, Gp-2-Si-NC-POVPC](raw)	[Si-NC-POVPC-3, Gp-2-Si-NC-POVPC](raw)	[Si-NC-DMSO-1, Gp-1-Si-NC-DMSO](raw)	[Si-NC-DMSO-2, Gp-1-Si-NC-DMSO](raw)	[Si-NC-DMSO-3, Gp-1-Si-NC-DMSO](raw)	[Si-NC-POVPC-1, Gp-2-Si-NC-POVPC](normalized)	[Si-NC-POVPC-2, Gp-2-Si-NC-POVPC](normalized)	[Si-NC-POVPC-3, Gp-2-Si-NC-POVPC](normalized)	[Si-NC-DMSO-1, Gp-1-Si-NC-DMSO](normalized)	[Si-NC-DMSO-2, Gp-1-Si-NC-DMSO](normalized)	[Si-NC-DMSO-3, Gp-1-Si-NC-DMSO](normalized)
ENSMUST00000200367	0.0242201	0.540551	6.33313	up	ASMM10LNC1A100106278V4	ENSMUSG00000105717	Gm43465	lncRNA	Reliable	Yes	chr3:101084592-101087393:-	chr3	-	101084592	101087393			GENCODE	predicted gene 43465 [Source:MGI Symbol;Acc:MGI:5663602]	2802	GCTGATACACAAAAATAAAAGTTAAATAAACCTTTTTAAAAGTCTGATCCATGGGATGAC		intron sense-overlapping	ENSMUST00000102694	Ptgfrn		-	101040232	101110278	89.2681	13.4019	6.08067	3.41775	90.9328	106.218	70.6535	26.4523	5	8.75353	6.04822	6.57596	5.61783	4.75722	2.38631	3.10973
ENSMUST00000165995	0.015376	0.522256	5.73782	up	ASMM10LNC1A100025258V4	ENSMUSG00000054488	Gm9946	lncRNA	Reliable	No	chr6:117567672-117568055:+	chr6	+	117567672	117568055			GENCODE	predicted gene 9946 [Source:MGI Symbol;Acc:MGI:3643134]	384	CTGAGTTTGATCGCCAAAATATACACTTTAAAAGTCAAGTTTAGCAGTGTGCACTTGTAA		intergenic							189.242	28.2834	7.21416	4.69366	206.12	130.026	231.581	39.9108	11.4108	33.5285	7.2504	6.87635	7.51574	5.35781	3.51103	5.21215
ENSMUST00000147395	0.0117256	0.507512	5.33957	up	ASMM10LNC1A110123548V4	ENSMUSG00000078599	Skint8	lncRNA	Reliable	No	chr4:111919392-111928697:+	chr4	+	111919392	111928697			GENCODE	selection and upkeep of intraepithelial T cells 8 [Source:MGI Symbol;Acc:MGI:3651523]	545	GGGTTTTCGAAGCCAGGAAAGAAATTCTTTCTAGATTCTGGAGCTCAAGAGTCATTTTCA		exon sense-overlapping	ENSMUST00000165046	Skint8		+	111919555	111950358	291.995	41.8364	7.8011	5.38438	325.532	160.356	390.096	50.3537	21.8083	53.3473	7.91624	7.18398	8.30308	5.70226	4.51285	5.93802
ENSMUST00000147395	0.0117256	0.507512	5.33957	up	ASMM10LNC1A110123548V4	ENSMUSG00000078599	Skint8	lncRNA	Reliable	No	chr4:111919392-111928697:+	chr4	+	111919392	111928697			GENCODE	selection and upkeep of intraepithelial T cells 8 [Source:MGI Symbol;Acc:MGI:3651523]	545	GGGTTTTCGAAGCCAGGAAAGAAATTCTTTCTAGATTCTGGAGCTCAAGAGTCATTTTCA		exon sense-overlapping	uc008udl.1	Skint8		+	111919555	111937198	291.995	41.8364	7.8011	5.38438	325.532	160.356	390.096	50.3537	21.8083	53.3473	7.91624	7.18398	8.30308	5.70226	4.51285	5.93802
ENSMUST00000147395	0.0117256	0.507512	5.33957	up	ASMM10LNC1A110123548V4	ENSMUSG00000078599	Skint8	lncRNA	Reliable	No	chr4:111919392-111928697:+	chr4	+	111919392	111928697			GENCODE	selection and upkeep of intraepithelial T cells 8 [Source:MGI Symbol;Acc:MGI:3651523]	545	GGGTTTTCGAAGCCAGGAAAGAAATTCTTTCTAGATTCTGGAGCTCAAGAGTCATTTTCA		exon sense-overlapping	uc009vct.1	Skint8		+	111919555	111928845	291.995	41.8364	7.8011	5.38438	325.532	160.356	390.096	50.3537	21.8083	53.3473	7.91624	7.18398	8.30308	5.70226	4.51285	5.93802
ENSMUST00000147395	0.0117256	0.507512	5.33957	up	ASMM10LNC1A110123548V4	ENSMUSG00000078599	Skint8	lncRNA	Reliable	No	chr4:111919392-111928697:+	chr4	+	111919392	111928697			GENCODE	selection and upkeep of intraepithelial T cells 8 [Source:MGI Symbol;Acc:MGI:3651523]	545	GGGTTTTCGAAGCCAGGAAAGAAATTCTTTCTAGATTCTGGAGCTCAAGAGTCATTTTCA		exon sense-overlapping	ENSMUST00000106572	Skint8		+	111919398	111939803	291.995	41.8364	7.8011	5.38438	325.532	160.356	390.096	50.3537	21.8083	53.3473	7.91624	7.18398	8.30308	5.70226	4.51285	5.93802
AK042725	0.00694823	0.507036	5.23982	up	ASMM10P035288V4	AK042725	AK042725	lncRNA		Yes	chr6:141504173-141505946:+	chr6	+	141504173	141505946			Genbank		1772	ACCAGTAAAGCTGATCTGTCAGCTGACATGCACTGGAAATAAATATGTCTGAATACATGC		exon sense-overlapping	ENSMUST00000043259	Pde3a		+	141249269	141507448	110.801	15.1074	6.31395	3.92444	164.401	101.658	66.3451	14.6381	12.0003	18.6839	6.92463	6.50963	5.5076	3.88753	3.58933	4.29645
ENSMUST00000219620	0.0148364	0.517486	5.23179	up	ASMM10LNC1A100079780V4	ENSMUSG00000112636	Gm47223	lncRNA	Gold	Yes	chr10:103507362-103566565:+	chr10	+	103507362	103566565			GENCODE	predicted gene, 47223 [Source:MGI Symbol;Acc:MGI:6096034]	537	GGCTGGTAATGTATTTATGAGAAATGGTCCTTCATTGGAACAAGAATGGAATATAACATG		intergenic							54.8935	8.24119	5.27579	2.88849	53.1402	32.3962	79.1439	14.7236	5	5	5.22422	4.79735	5.80582	3.89526	2.38631	2.3839
ENSMUST00000193130	0.027707	0.541437	5.17142	up	ASMM10LNC1A105843129V4	ENSMUSG00000027763	Mbnl1	lncRNA	Reliable	No	chr3:60529631-60625180:+	chr3	+	60529631	60625180	Yes		GENCODE	muscleblind like splicing factor 1 [Source:MGI Symbol;Acc:MGI:1928482]	1019	AGCAGCAGGAACAATGATACCCATAATATCTGCCGAACATCTGACTAGCCACAAGTATGT		exon sense-overlapping	ENSMUST00000195724	Mbnl1		+	60472830	60595764	343.267	62.0217	8.08822	5.71766	416.344	237.171	376.287	125.439	28.232	32.3945	8.26924	7.74871	8.2467	7.07028	4.92203	5.16066
ENSMUST00000193130	0.027707	0.541437	5.17142	up	ASMM10LNC1A105843129V4	ENSMUSG00000027763	Mbnl1	lncRNA	Reliable	No	chr3:60529631-60625180:+	chr3	+	60529631	60625180	Yes		GENCODE	muscleblind like splicing factor 1 [Source:MGI Symbol;Acc:MGI:1928482]	1019	AGCAGCAGGAACAATGATACCCATAATATCTGCCGAACATCTGACTAGCCACAAGTATGT		exon sense-overlapping	NM_001253713	Mbnl1		+	60472830	60629750	343.267	62.0217	8.08822	5.71766	416.344	237.171	376.287	125.439	28.232	32.3945	8.26924	7.74871	8.2467	7.07028	4.92203	5.16066
ENSMUST00000193130	0.027707	0.541437	5.17142	up	ASMM10LNC1A105843129V4	ENSMUSG00000027763	Mbnl1	lncRNA	Reliable	No	chr3:60529631-60625180:+	chr3	+	60529631	60625180	Yes		GENCODE	muscleblind like splicing factor 1 [Source:MGI Symbol;Acc:MGI:1928482]	1019	AGCAGCAGGAACAATGATACCCATAATATCTGCCGAACATCTGACTAGCCACAAGTATGT		exon sense-overlapping	ENSMUST00000195001	Mbnl1		+	60473077	60595749	343.267	62.0217	8.08822	5.71766	416.344	237.171	376.287	125.439	28.232	32.3945	8.26924	7.74871	8.2467	7.07028	4.92203	5.16066
ENSMUST00000193130	0.027707	0.541437	5.17142	up	ASMM10LNC1A105843129V4	ENSMUSG00000027763	Mbnl1	lncRNA	Reliable	No	chr3:60529631-60625180:+	chr3	+	60529631	60625180	Yes		GENCODE	muscleblind like splicing factor 1 [Source:MGI Symbol;Acc:MGI:1928482]	1019	AGCAGCAGGAACAATGATACCCATAATATCTGCCGAACATCTGACTAGCCACAAGTATGT		exon sense-overlapping	ENSMUST00000194069	Mbnl1		+	60501278	60629731	343.267	62.0217	8.08822	5.71766	416.344	237.171	376.287	125.439	28.232	32.3945	8.26924	7.74871	8.2467	7.07028	4.92203	5.16066
ENSMUST00000193130	0.027707	0.541437	5.17142	up	ASMM10LNC1A105843129V4	ENSMUSG00000027763	Mbnl1	lncRNA	Reliable	No	chr3:60529631-60625180:+	chr3	+	60529631	60625180	Yes		GENCODE	muscleblind like splicing factor 1 [Source:MGI Symbol;Acc:MGI:1928482]	1019	AGCAGCAGGAACAATGATACCCATAATATCTGCCGAACATCTGACTAGCCACAAGTATGT		exon sense-overlapping	ENSMUST00000191747	Mbnl1		+	60501265	60629381	343.267	62.0217	8.08822	5.71766	416.344	237.171	376.287	125.439	28.232	32.3945	8.26924	7.74871	8.2467	7.07028	4.92203	5.16066
ENSMUST00000193130	0.027707	0.541437	5.17142	up	ASMM10LNC1A105843129V4	ENSMUSG00000027763	Mbnl1	lncRNA	Reliable	No	chr3:60529631-60625180:+	chr3	+	60529631	60625180	Yes		GENCODE	muscleblind like splicing factor 1 [Source:MGI Symbol;Acc:MGI:1928482]	1019	AGCAGCAGGAACAATGATACCCATAATATCTGCCGAACATCTGACTAGCCACAAGTATGT		exon sense-overlapping	ENSMUST00000195077	Mbnl1		+	60473042	60603894	343.267	62.0217	8.08822	5.71766	416.344	237.171	376.287	125.439	28.232	32.3945	8.26924	7.74871	8.2467	7.07028	4.92203	5.16066
ENSMUST00000193130	0.027707	0.541437	5.17142	up	ASMM10LNC1A105843129V4	ENSMUSG00000027763	Mbnl1	lncRNA	Reliable	No	chr3:60529631-60625180:+	chr3	+	60529631	60625180	Yes		GENCODE	muscleblind like splicing factor 1 [Source:MGI Symbol;Acc:MGI:1928482]	1019	AGCAGCAGGAACAATGATACCCATAATATCTGCCGAACATCTGACTAGCCACAAGTATGT		exon sense-overlapping	ENSMUST00000193518	Mbnl1		+	60595711	60626795	343.267	62.0217	8.08822	5.71766	416.344	237.171	376.287	125.439	28.232	32.3945	8.26924	7.74871	8.2467	7.07028	4.92203	5.16066
ENSMUST00000193130	0.027707	0.541437	5.17142	up	ASMM10LNC1A105843129V4	ENSMUSG00000027763	Mbnl1	lncRNA	Reliable	No	chr3:60529631-60625180:+	chr3	+	60529631	60625180	Yes		GENCODE	muscleblind like splicing factor 1 [Source:MGI Symbol;Acc:MGI:1928482]	1019	AGCAGCAGGAACAATGATACCCATAATATCTGCCGAACATCTGACTAGCCACAAGTATGT		exon sense-overlapping	ENSMUST00000195817	Mbnl1		+	60595711	60627147	343.267	62.0217	8.08822	5.71766	416.344	237.171	376.287	125.439	28.232	32.3945	8.26924	7.74871	8.2467	7.07028	4.92203	5.16066
ENSMUST00000193130	0.027707	0.541437	5.17142	up	ASMM10LNC1A105843129V4	ENSMUSG00000027763	Mbnl1	lncRNA	Reliable	No	chr3:60529631-60625180:+	chr3	+	60529631	60625180	Yes		GENCODE	muscleblind like splicing factor 1 [Source:MGI Symbol;Acc:MGI:1928482]	1019	AGCAGCAGGAACAATGATACCCATAATATCTGCCGAACATCTGACTAGCCACAAGTATGT		exon sense-overlapping	ENSMUST00000193517	Mbnl1		+	60529031	60629748	343.267	62.0217	8.08822	5.71766	416.344	237.171	376.287	125.439	28.232	32.3945	8.26924	7.74871	8.2467	7.07028	4.92203	5.16066
ENSMUST00000193130	0.027707	0.541437	5.17142	up	ASMM10LNC1A105843129V4	ENSMUSG00000027763	Mbnl1	lncRNA	Reliable	No	chr3:60529631-60625180:+	chr3	+	60529631	60625180	Yes		GENCODE	muscleblind like splicing factor 1 [Source:MGI Symbol;Acc:MGI:1928482]	1019	AGCAGCAGGAACAATGATACCCATAATATCTGCCGAACATCTGACTAGCCACAAGTATGT		exon sense-overlapping	ENSMUST00000194201	Mbnl1		+	60529031	60629171	343.267	62.0217	8.08822	5.71766	416.344	237.171	376.287	125.439	28.232	32.3945	8.26924	7.74871	8.2467	7.07028	4.92203	5.16066
ENSMUST00000193130	0.027707	0.541437	5.17142	up	ASMM10LNC1A105843129V4	ENSMUSG00000027763	Mbnl1	lncRNA	Reliable	No	chr3:60529631-60625180:+	chr3	+	60529631	60625180	Yes		GENCODE	muscleblind like splicing factor 1 [Source:MGI Symbol;Acc:MGI:1928482]	1019	AGCAGCAGGAACAATGATACCCATAATATCTGCCGAACATCTGACTAGCCACAAGTATGT		exon sense-overlapping	ENSMUST00000192757	Mbnl1		+	60595641	60613402	343.267	62.0217	8.08822	5.71766	416.344	237.171	376.287	125.439	28.232	32.3945	8.26924	7.74871	8.2467	7.07028	4.92203	5.16066
ENSMUST00000193130	0.027707	0.541437	5.17142	up	ASMM10LNC1A105843129V4	ENSMUSG00000027763	Mbnl1	lncRNA	Reliable	No	chr3:60529631-60625180:+	chr3	+	60529631	60625180	Yes		GENCODE	muscleblind like splicing factor 1 [Source:MGI Symbol;Acc:MGI:1928482]	1019	AGCAGCAGGAACAATGATACCCATAATATCTGCCGAACATCTGACTAGCCACAAGTATGT		exon sense-overlapping	ENSMUST00000192607	Mbnl1		+	60529149	60629380	343.267	62.0217	8.08822	5.71766	416.344	237.171	376.287	125.439	28.232	32.3945	8.26924	7.74871	8.2467	7.07028	4.92203	5.16066
ENSMUST00000193130	0.027707	0.541437	5.17142	up	ASMM10LNC1A105843129V4	ENSMUSG00000027763	Mbnl1	lncRNA	Reliable	No	chr3:60529631-60625180:+	chr3	+	60529631	60625180	Yes		GENCODE	muscleblind like splicing factor 1 [Source:MGI Symbol;Acc:MGI:1928482]	1019	AGCAGCAGGAACAATGATACCCATAATATCTGCCGAACATCTGACTAGCCACAAGTATGT		exon sense-overlapping	ENSMUST00000193647	Mbnl1		+	60473074	60621458	343.267	62.0217	8.08822	5.71766	416.344	237.171	376.287	125.439	28.232	32.3945	8.26924	7.74871	8.2467	7.07028	4.92203	5.16066
ENSMUST00000193130	0.027707	0.541437	5.17142	up	ASMM10LNC1A105843129V4	ENSMUSG00000027763	Mbnl1	lncRNA	Reliable	No	chr3:60529631-60625180:+	chr3	+	60529631	60625180	Yes		GENCODE	muscleblind like splicing factor 1 [Source:MGI Symbol;Acc:MGI:1928482]	1019	AGCAGCAGGAACAATGATACCCATAATATCTGCCGAACATCTGACTAGCCACAAGTATGT		exon sense-overlapping	NM_001253711	Mbnl1		+	60501179	60629750	343.267	62.0217	8.08822	5.71766	416.344	237.171	376.287	125.439	28.232	32.3945	8.26924	7.74871	8.2467	7.07028	4.92203	5.16066
ENSMUST00000193130	0.027707	0.541437	5.17142	up	ASMM10LNC1A105843129V4	ENSMUSG00000027763	Mbnl1	lncRNA	Reliable	No	chr3:60529631-60625180:+	chr3	+	60529631	60625180	Yes		GENCODE	muscleblind like splicing factor 1 [Source:MGI Symbol;Acc:MGI:1928482]	1019	AGCAGCAGGAACAATGATACCCATAATATCTGCCGAACATCTGACTAGCCACAAGTATGT		exon sense-overlapping	NM_001253710	Mbnl1		+	60501179	60629750	343.267	62.0217	8.08822	5.71766	416.344	237.171	376.287	125.439	28.232	32.3945	8.26924	7.74871	8.2467	7.07028	4.92203	5.16066
ENSMUST00000193130	0.027707	0.541437	5.17142	up	ASMM10LNC1A105843129V4	ENSMUSG00000027763	Mbnl1	lncRNA	Reliable	No	chr3:60529631-60625180:+	chr3	+	60529631	60625180	Yes		GENCODE	muscleblind like splicing factor 1 [Source:MGI Symbol;Acc:MGI:1928482]	1019	AGCAGCAGGAACAATGATACCCATAATATCTGCCGAACATCTGACTAGCCACAAGTATGT		exon sense-overlapping	NM_001253708	Mbnl1		+	60501179	60629750	343.267	62.0217	8.08822	5.71766	416.344	237.171	376.287	125.439	28.232	32.3945	8.26924	7.74871	8.2467	7.07028	4.92203	5.16066
ENSMUST00000193130	0.027707	0.541437	5.17142	up	ASMM10LNC1A105843129V4	ENSMUSG00000027763	Mbnl1	lncRNA	Reliable	No	chr3:60529631-60625180:+	chr3	+	60529631	60625180	Yes		GENCODE	muscleblind like splicing factor 1 [Source:MGI Symbol;Acc:MGI:1928482]	1019	AGCAGCAGGAACAATGATACCCATAATATCTGCCGAACATCTGACTAGCCACAAGTATGT		exon sense-overlapping	ENSMUST00000099087	Mbnl1		+	60501179	60629750	343.267	62.0217	8.08822	5.71766	416.344	237.171	376.287	125.439	28.232	32.3945	8.26924	7.74871	8.2467	7.07028	4.92203	5.16066
ENSMUST00000193130	0.027707	0.541437	5.17142	up	ASMM10LNC1A105843129V4	ENSMUSG00000027763	Mbnl1	lncRNA	Reliable	No	chr3:60529631-60625180:+	chr3	+	60529631	60625180	Yes		GENCODE	muscleblind like splicing factor 1 [Source:MGI Symbol;Acc:MGI:1928482]	1019	AGCAGCAGGAACAATGATACCCATAATATCTGCCGAACATCTGACTAGCCACAAGTATGT		exon sense-overlapping	ENSMUST00000192807	Mbnl1		+	60473079	60628200	343.267	62.0217	8.08822	5.71766	416.344	237.171	376.287	125.439	28.232	32.3945	8.26924	7.74871	8.2467	7.07028	4.92203	5.16066
ENSMUST00000127521	0.0282735	0.541508	4.9693	up	ASMM10LNC1A102631910V4	ENSMUSG00000087424	5730405O15Rik	lncRNA	Reliable	Yes	chrX:13042015-13045210:+	chrX	+	13042015	13045210		Cytoplasm	GENCODE	RIKEN cDNA 5730405O15 gene [Source:MGI Symbol;Acc:MGI:1917739]	1749	CTTTTTGAAAGGAAGTTCTGACAATTGCTCTAGCACAGATGAACTTTGAGGGCATTAAGC		intergenic							55.6773	9.18902	5.28695	2.97391	74.0124	53.6371	39.3824	17.5671	5	5	5.73012	5.54841	4.58234	4.15152	2.38631	2.3839
uc008hps.1	0.000356867	0.408862	4.92808	up	ASMM10LNC1A100026926V4	BC114417	BC114417	lncRNA	Reliable	Yes	chr19:44396324-44396927:+	chr19	+	44396324	44396927			knownGene	n/a	604	AGTTTCATGTTCCAAGTGAAGATTTTGCTTATATTTTCATAGTTTCACACCATATCTGTC		natural antisense	ENSMUST00000041331	Scd1		-	44394451	44407709	167.809	25.6898	7.04479	4.74376	206.625	162.83	133.972	29.2875	23.1509	24.6311	7.25387	7.20678	6.67372	4.90078	4.60683	4.72366
AK042899	0.0341738	0.550953	4.82037	up	ASMM10P031891V4	AK042899	AK042899	lncRNA		Yes	chr5:74060038-74060787:+	chr5	+	74060038	74060787			Genbank		750	TAAAAGCTTCACAAGGGATACATAACCAGTACTCAAGAAAACTCTGTGAGACAAGAAGAA		intronic antisense	ENSMUST00000068058	Usp46		-	73998726	74068431	60.1463	11.3305	5.4591	3.18995	75.7624	44.4018	60.2746	23.5537	5.43773	5	5.76842	5.26772	5.34116	4.58607	2.59989	2.3839
AK042899	0.0341738	0.550953	4.82037	up	ASMM10P031891V4	AK042899	AK042899	lncRNA		Yes	chr5:74060038-74060787:+	chr5	+	74060038	74060787			Genbank		750	TAAAAGCTTCACAAGGGATACATAACCAGTACTCAAGAAAACTCTGTGAGACAAGAAGAA		intronic antisense	ENSMUST00000119154	Usp46		-	73998453	74068420	60.1463	11.3305	5.4591	3.18995	75.7624	44.4018	60.2746	23.5537	5.43773	5	5.76842	5.26772	5.34116	4.58607	2.59989	2.3839
AK042899	0.0341738	0.550953	4.82037	up	ASMM10P031891V4	AK042899	AK042899	lncRNA		Yes	chr5:74060038-74060787:+	chr5	+	74060038	74060787			Genbank		750	TAAAAGCTTCACAAGGGATACATAACCAGTACTCAAGAAAACTCTGTGAGACAAGAAGAA		intronic antisense	ENSMUST00000145016	Usp46		-	74029316	74065748	60.1463	11.3305	5.4591	3.18995	75.7624	44.4018	60.2746	23.5537	5.43773	5	5.76842	5.26772	5.34116	4.58607	2.59989	2.3839
ENSMUST00000228438	0.0067694	0.507036	4.80502	up	ASMM10LNC1A100047942V4	ENSMUSG00000115198	AC131068.1	lncRNA	Reliable	Yes	chr15:24254986-24375675:-	chr15	-	24254986	24375675			GENCODE	novel transcript	1456	AGTAAATTATTGAATGCTCATACCATGAAATTATCAGTGTGACATTTCTCAAAAGTCCAA		intergenic							175.233	29.9264	7.10964	4.8451	199.611	125.55	200.54	47.13	17.5541	25.095	7.20609	6.82586	7.29698	5.60815	4.17703	4.75012
ENSMUST00000153975	0.00786634	0.507036	4.61533	up	ASMM10LNC1A110340155V4	ENSMUSG00000027605	Acss2	lncRNA	Reliable	No	chr2:155568550-155585266:+	chr2	+	155568550	155585266			GENCODE	acyl-CoA synthetase short-chain family member 2 [Source:MGI Symbol;Acc:MGI:1890410]	456	AAAATCCAACAGCAATCAGTAGCACCACCGCACTGCAGAAAGAGCACAAGTGAGCCAGGG		bidirectional	ENSMUST00000065973	Acss2		+	155518057	155585724	99.6018	16.0398	6.20067	3.99424	125.272	108.225	65.3089	13.6117	12.8414	21.6664	6.51934	6.60221	5.48047	3.77005	3.69137	4.5213
ENSMUST00000153975	0.00786634	0.507036	4.61533	up	ASMM10LNC1A110340155V4	ENSMUSG00000027605	Acss2	lncRNA	Reliable	No	chr2:155568550-155585266:+	chr2	+	155568550	155585266			GENCODE	acyl-CoA synthetase short-chain family member 2 [Source:MGI Symbol;Acc:MGI:1890410]	456	AAAATCCAACAGCAATCAGTAGCACCACCGCACTGCAGAAAGAGCACAAGTGAGCCAGGG		bidirectional	ENSMUST00000126322	Gss		-	155572965	155582662	99.6018	16.0398	6.20067	3.99424	125.272	108.225	65.3089	13.6117	12.8414	21.6664	6.51934	6.60221	5.48047	3.77005	3.69137	4.5213
ENSMUST00000153975	0.00786634	0.507036	4.61533	up	ASMM10LNC1A110340155V4	ENSMUSG00000027605	Acss2	lncRNA	Reliable	No	chr2:155568550-155585266:+	chr2	+	155568550	155585266			GENCODE	acyl-CoA synthetase short-chain family member 2 [Source:MGI Symbol;Acc:MGI:1890410]	456	AAAATCCAACAGCAATCAGTAGCACCACCGCACTGCAGAAAGAGCACAAGTGAGCCAGGG		bidirectional	ENSMUST00000175993	Gss		-	155563489	155573004	99.6018	16.0398	6.20067	3.99424	125.272	108.225	65.3089	13.6117	12.8414	21.6664	6.51934	6.60221	5.48047	3.77005	3.69137	4.5213
ENSMUST00000153975	0.00786634	0.507036	4.61533	up	ASMM10LNC1A110340155V4	ENSMUSG00000027605	Acss2	lncRNA	Reliable	No	chr2:155568550-155585266:+	chr2	+	155568550	155585266			GENCODE	acyl-CoA synthetase short-chain family member 2 [Source:MGI Symbol;Acc:MGI:1890410]	456	AAAATCCAACAGCAATCAGTAGCACCACCGCACTGCAGAAAGAGCACAAGTGAGCCAGGG		bidirectional	ENSMUST00000079691	Gss		-	155563181	155592810	99.6018	16.0398	6.20067	3.99424	125.272	108.225	65.3089	13.6117	12.8414	21.6664	6.51934	6.60221	5.48047	3.77005	3.69137	4.5213
ENSMUST00000153975	0.00786634	0.507036	4.61533	up	ASMM10LNC1A110340155V4	ENSMUSG00000027605	Acss2	lncRNA	Reliable	No	chr2:155568550-155585266:+	chr2	+	155568550	155585266			GENCODE	acyl-CoA synthetase short-chain family member 2 [Source:MGI Symbol;Acc:MGI:1890410]	456	AAAATCCAACAGCAATCAGTAGCACCACCGCACTGCAGAAAGAGCACAAGTGAGCCAGGG		bidirectional	ENSMUST00000130881	Gss		-	155563189	155592714	99.6018	16.0398	6.20067	3.99424	125.272	108.225	65.3089	13.6117	12.8414	21.6664	6.51934	6.60221	5.48047	3.77005	3.69137	4.5213
ENSMUST00000153975	0.00786634	0.507036	4.61533	up	ASMM10LNC1A110340155V4	ENSMUSG00000027605	Acss2	lncRNA	Reliable	No	chr2:155568550-155585266:+	chr2	+	155568550	155585266			GENCODE	acyl-CoA synthetase short-chain family member 2 [Source:MGI Symbol;Acc:MGI:1890410]	456	AAAATCCAACAGCAATCAGTAGCACCACCGCACTGCAGAAAGAGCACAAGTGAGCCAGGG		bidirectional	ENSMUST00000155347	Gss		-	155577593	155592567	99.6018	16.0398	6.20067	3.99424	125.272	108.225	65.3089	13.6117	12.8414	21.6664	6.51934	6.60221	5.48047	3.77005	3.69137	4.5213
humanlincRNA1110-	0.0304957	0.54587	4.51724	up	humanlincRNA1110-_P1V4	humanlincRNA1110	humanlincRNA1110	lncRNA		Yes	chr2:129388433-129414490:-	chr2	-	129388433	129414490			lincRNA		26057	ATCTGTGAGGTGAACCCAGAGCCATTTTTCAAGGAAGAGAACATAGATTCAGAGATAGGG		intergenic							113.321	21.2969	6.39115	4.21571	117.567	64.2749	158.121	37.1912	9.62027	17.0794	6.42576	5.81992	6.92778	5.25284	3.2443	4.14999
mouselincRNA0553+	0.00185536	0.482666	4.29543	up	mouselincRNA0553+_P1V4	mouselincRNA0553	mouselincRNA0553	lncRNA		No	chr15:62003484-62012759:+	chr15	+	62003484	62012759			lincRNA		9275	GCTTAGCAGTTGCTAAATACTTTCTTGCCATTTTCACTGAACCCAGGGAAACCAGGACAT		intergenic							353	61.5605	8.1434	6.0406	423.948	270.767	364.284	79.5177	41.4265	63.7374	8.2953	7.93771	8.1972	6.38638	5.5157	6.21973
CR518734	0.00236896	0.507036	4.28624	up	ASMM10P058183V4	humanlincRNA0050	humanlincRNA0050	lncRNA		No	chr3:149515530-149516277:-	chr3	-	149515530	149516277			lincRNA		370	TAGTTCAGTTTCAAGCCTTATTCCAGTAGGGAAGCTTGCCCTGAGATCTGCTGAAGTCAA		intergenic							620.32	99.057	8.92566	6.82595	806.458	385.296	669.207	104.181	78.0451	114.945	9.23366	8.43702	9.10631	6.79421	6.52963	7.15401
AK048353	0.0380556	0.554802	4.16574	up	ASMM10P011056V4	AK048353	AK048353	lncRNA		Yes	chr14:52254394-52257723:-	chr14	-	52254394	52257723			Genbank		3330	CCCAAAACCTAAAAGTAAACTTCTTGTGTATTTGTCTTATGCAATATGTCTACCTCTGCA		exon sense-overlapping	ENSMUST00000200169	Chd8		-	52198151	52257780	1352.18	225.795	9.96645	7.90787	2063.15	1346.49	646.909	365.902	207.12	104.364	10.5849	10.2579	9.05651	8.67441	8.05271	6.9965
ENSMUST00000220622	0.0206881	0.535457	4.16309	up	ASMM10LNC1A107487481V4	ENSMUSG00000036333	Kidins220	lncRNA	Reliable	No	chr12:25018519-25051187:+	chr12	+	25018519	25051187	Yes		GENCODE	kinase D-interacting substrate 220 [Source:MGI Symbol;Acc:MGI:1924730]	736	GACTGAGAGTCCATGGATCAGAGACACTATGGCCAACAATTCAAGAAGTAATATCAAAGA		exon sense-overlapping	ENSMUST00000222013	Kidins220		+	24992218	25063152	43.604	8.57462	4.97743	2.91977	43.9411	44.0205	42.8505	15.7239	5	5	4.934	5.25359	4.7447	3.98911	2.38631	2.3839
ENSMUST00000220622	0.0206881	0.535457	4.16309	up	ASMM10LNC1A107487481V4	ENSMUSG00000036333	Kidins220	lncRNA	Reliable	No	chr12:25018519-25051187:+	chr12	+	25018519	25051187	Yes		GENCODE	kinase D-interacting substrate 220 [Source:MGI Symbol;Acc:MGI:1924730]	736	GACTGAGAGTCCATGGATCAGAGACACTATGGCCAACAATTCAAGAAGTAATATCAAAGA		exon sense-overlapping	ENSMUST00000066652	Kidins220		+	24974925	25059697	43.604	8.57462	4.97743	2.91977	43.9411	44.0205	42.8505	15.7239	5	5	4.934	5.25359	4.7447	3.98911	2.38631	2.3839
ENSMUST00000220622	0.0206881	0.535457	4.16309	up	ASMM10LNC1A107487481V4	ENSMUSG00000036333	Kidins220	lncRNA	Reliable	No	chr12:25018519-25051187:+	chr12	+	25018519	25051187	Yes		GENCODE	kinase D-interacting substrate 220 [Source:MGI Symbol;Acc:MGI:1924730]	736	GACTGAGAGTCCATGGATCAGAGACACTATGGCCAACAATTCAAGAAGTAATATCAAAGA		exon sense-overlapping	uc056yps.1	Kidins220		+	25038324	25059697	43.604	8.57462	4.97743	2.91977	43.9411	44.0205	42.8505	15.7239	5	5	4.934	5.25359	4.7447	3.98911	2.38631	2.3839
ENSMUST00000220622	0.0206881	0.535457	4.16309	up	ASMM10LNC1A107487481V4	ENSMUSG00000036333	Kidins220	lncRNA	Reliable	No	chr12:25018519-25051187:+	chr12	+	25018519	25051187	Yes		GENCODE	kinase D-interacting substrate 220 [Source:MGI Symbol;Acc:MGI:1924730]	736	GACTGAGAGTCCATGGATCAGAGACACTATGGCCAACAATTCAAGAAGTAATATCAAAGA		exon sense-overlapping	uc056ypu.1	Kidins220		+	25038324	25059697	43.604	8.57462	4.97743	2.91977	43.9411	44.0205	42.8505	15.7239	5	5	4.934	5.25359	4.7447	3.98911	2.38631	2.3839
ENSMUST00000220622	0.0206881	0.535457	4.16309	up	ASMM10LNC1A107487481V4	ENSMUSG00000036333	Kidins220	lncRNA	Reliable	No	chr12:25018519-25051187:+	chr12	+	25018519	25051187	Yes		GENCODE	kinase D-interacting substrate 220 [Source:MGI Symbol;Acc:MGI:1924730]	736	GACTGAGAGTCCATGGATCAGAGACACTATGGCCAACAATTCAAGAAGTAATATCAAAGA		exon sense-overlapping	uc056ypv.1	Kidins220		+	25038324	25059697	43.604	8.57462	4.97743	2.91977	43.9411	44.0205	42.8505	15.7239	5	5	4.934	5.25359	4.7447	3.98911	2.38631	2.3839
ENSMUST00000220622	0.0206881	0.535457	4.16309	up	ASMM10LNC1A107487481V4	ENSMUSG00000036333	Kidins220	lncRNA	Reliable	No	chr12:25018519-25051187:+	chr12	+	25018519	25051187	Yes		GENCODE	kinase D-interacting substrate 220 [Source:MGI Symbol;Acc:MGI:1924730]	736	GACTGAGAGTCCATGGATCAGAGACACTATGGCCAACAATTCAAGAAGTAATATCAAAGA		exon sense-overlapping	ENSMUST00000220459	Kidins220		+	24974972	25058029	43.604	8.57462	4.97743	2.91977	43.9411	44.0205	42.8505	15.7239	5	5	4.934	5.25359	4.7447	3.98911	2.38631	2.3839
ENSMUST00000220622	0.0206881	0.535457	4.16309	up	ASMM10LNC1A107487481V4	ENSMUSG00000036333	Kidins220	lncRNA	Reliable	No	chr12:25018519-25051187:+	chr12	+	25018519	25051187	Yes		GENCODE	kinase D-interacting substrate 220 [Source:MGI Symbol;Acc:MGI:1924730]	736	GACTGAGAGTCCATGGATCAGAGACACTATGGCCAACAATTCAAGAAGTAATATCAAAGA		exon sense-overlapping	ENSMUST00000222941	Kidins220		+	24974993	25058723	43.604	8.57462	4.97743	2.91977	43.9411	44.0205	42.8505	15.7239	5	5	4.934	5.25359	4.7447	3.98911	2.38631	2.3839
ENSMUST00000129687	0.00611124	0.507036	4.08444	up	ASMM10LNC1A100089735V4	ENSMUSG00000086710	Gm13465	lncRNA	Reliable	Yes	chr2:45733457-45753311:+	chr2	+	45733457	45753311			GENCODE	predicted gene 13465 [Source:MGI Symbol;Acc:MGI:3649598]	979	TTTTGTAGAGAAGACAGCATTTTGTCATTTTTCTCTTGTATGTGTGAAAAATGAGGTCAG		intergenic							229.371	43.4554	7.49856	5.46842	266.216	158.843	263.054	60.5678	26.3092	43.4892	7.61981	7.16886	7.70701	5.97822	4.81005	5.61699
ENSMUST00000140590	0.0167772	0.527143	3.98004	up	ASMM10LNC1A100053746V4	ENSMUSG00000015085	Entpd2	lncRNA	Reliable	No	chr2:25398753-25399849:+	chr2	+	25398753	25399849			GENCODE	ectonucleoside triphosphate diphosphohydrolase 2 [Source:MGI Symbol;Acc:MGI:1096863]	495	TTTATCTCGCCATAGAGAGACTCAGTCATTTCAGATTGCTGACTACCTTAAGAAGTAGTC		exon sense-overlapping	ENSMUST00000028328	Entpd2		+	25395874	25401321	214.63	41.5703	7.36685	5.37406	240.207	127.259	276.425	55.7319	22.0645	46.9146	7.47369	6.84578	7.78107	5.85403	4.53207	5.73609
ENSMUST00000198291	0.0119444	0.507512	3.94464	up	ASMM10LNC1A100100827V4	ENSMUSG00000106629	Gm40155	lncRNA	Reliable	Yes	chr3:137875925-137878126:-	chr3	-	137875925	137878126			GENCODE	predicted gene, 40155 [Source:MGI Symbol;Acc:MGI:5623040]	818	GAAATATACAGAGGAAGCCGAAACACTGTTATACCAAAGAGCTGCATAACTAAAGACAGC		intronic antisense	ENSMUST00000197711	Dnajb14		+	137868166	137902257	39.3621	7.37884	4.7723	2.79241	48.275	24.771	45.0405	12.1365	5	5	5.07622	4.40094	4.83974	3.607	2.38631	2.3839
ENSMUST00000198291	0.0119444	0.507512	3.94464	up	ASMM10LNC1A100100827V4	ENSMUSG00000106629	Gm40155	lncRNA	Reliable	Yes	chr3:137875925-137878126:-	chr3	-	137875925	137878126			GENCODE	predicted gene, 40155 [Source:MGI Symbol;Acc:MGI:5623040]	818	GAAATATACAGAGGAAGCCGAAACACTGTTATACCAAAGAGCTGCATAACTAAAGACAGC		intronic antisense	ENSMUST00000090178	Dnajb14		+	137867675	137916557	39.3621	7.37884	4.7723	2.79241	48.275	24.771	45.0405	12.1365	5	5	5.07622	4.40094	4.83974	3.607	2.38631	2.3839
ENSMUST00000216012	0.0119784	0.507512	3.92138	up	ASMM10LNC1A100085069V4	ENSMUSG00000110998	I730028E13Rik	lncRNA	Gold	Yes	chr9:61138515-61145259:+	chr9	+	61138515	61145259			GENCODE	RIKEN cDNA I730028E13 gene [Source:MGI Symbol;Acc:MGI:3588278]	1959	TTCTTTCGAGCAAATACTGTCAAATGCTTAAAAGATTAAAGTGAATTATATCCTGAGAAC	NR_045705	intergenic							31.9103	5	4.35697	2.3856	40.8225	32.4002	22.5082	5	5	5	4.8188	4.7975	3.4546	2.3866	2.38631	2.3839
ENSMUST00000048965	0.0155689	0.522737	3.89903	up	ASMM10LNC1A100107882V4	ENSMUSG00000025450	Gm9752	lncRNA	Gold	Yes	chr13:119473804-119476761:-	chr13	-	119473804	119476761			GENCODE	predicted gene 9752 [Source:MGI Symbol;Acc:MGI:3641896]	2659	CTCTATTGAGTTTACATTTTTATGGGTAAGCCTAAGGTAGAGAAATAAACGTTTGTTTTC		natural antisense	ENSMUST00000225186	4833420G17Rik		+	119462772	119486120	378.75	79.0401	8.24447	6.28135	463.796	289.622	382.831	136.623	56.7067	43.7902	8.4219	8.03651	8.27499	7.19906	6.01724	5.62775
ENSMUST00000048965	0.0155689	0.522737	3.89903	up	ASMM10LNC1A100107882V4	ENSMUSG00000025450	Gm9752	lncRNA	Gold	Yes	chr13:119473804-119476761:-	chr13	-	119473804	119476761			GENCODE	predicted gene 9752 [Source:MGI Symbol;Acc:MGI:3641896]	2659	CTCTATTGAGTTTACATTTTTATGGGTAAGCCTAAGGTAGAGAAATAAACGTTTGTTTTC		natural antisense	ENSMUST00000224312	4833420G17Rik		+	119462784	119486117	378.75	79.0401	8.24447	6.28135	463.796	289.622	382.831	136.623	56.7067	43.7902	8.4219	8.03651	8.27499	7.19906	6.01724	5.62775
ENSMUST00000048965	0.0155689	0.522737	3.89903	up	ASMM10LNC1A100107882V4	ENSMUSG00000025450	Gm9752	lncRNA	Gold	Yes	chr13:119473804-119476761:-	chr13	-	119473804	119476761			GENCODE	predicted gene 9752 [Source:MGI Symbol;Acc:MGI:3641896]	2659	CTCTATTGAGTTTACATTTTTATGGGTAAGCCTAAGGTAGAGAAATAAACGTTTGTTTTC		natural antisense	ENSMUST00000026519	4833420G17Rik		+	119462768	119486117	378.75	79.0401	8.24447	6.28135	463.796	289.622	382.831	136.623	56.7067	43.7902	8.4219	8.03651	8.27499	7.19906	6.01724	5.62775
ENSMUST00000048965	0.0155689	0.522737	3.89903	up	ASMM10LNC1A100107882V4	ENSMUSG00000025450	Gm9752	lncRNA	Gold	Yes	chr13:119473804-119476761:-	chr13	-	119473804	119476761			GENCODE	predicted gene 9752 [Source:MGI Symbol;Acc:MGI:3641896]	2659	CTCTATTGAGTTTACATTTTTATGGGTAAGCCTAAGGTAGAGAAATAAACGTTTGTTTTC		natural antisense	NM_001360805	4833420G17Rik		+	119462759	119486120	378.75	79.0401	8.24447	6.28135	463.796	289.622	382.831	136.623	56.7067	43.7902	8.4219	8.03651	8.27499	7.19906	6.01724	5.62775
ENSMUST00000184851	0.04579	0.56397	3.79063	up	ASMM10LNC1A100040335V4	ENSMUSG00000037674	Rfx7	lncRNA	Reliable	No	chr9:72532243-72605019:+	chr9	+	72532243	72605019	Yes	Exosome	GENCODE	regulatory factor X, 7 [Source:MGI Symbol;Acc:MGI:2442675]	5521	GAATTGGATTGGGTTAGACTAAACTTCTTTGTACAGATTCCTATCTATAAATTTTCTCTC		exon sense-overlapping	ENSMUST00000184015	Rfx7		+	72532735	72612486	311.182	55.4802	7.76222	5.83979	509.768	286.864	136.913	71.6575	64.2203	30.5628	8.55737	8.02168	6.70762	6.22841	6.22294	5.068
ENSMUST00000184851	0.04579	0.56397	3.79063	up	ASMM10LNC1A100040335V4	ENSMUSG00000037674	Rfx7	lncRNA	Reliable	No	chr9:72532243-72605019:+	chr9	+	72532243	72605019	Yes	Exosome	GENCODE	regulatory factor X, 7 [Source:MGI Symbol;Acc:MGI:2442675]	5521	GAATTGGATTGGGTTAGACTAAACTTCTTTGTACAGATTCCTATCTATAAATTTTCTCTC		exon sense-overlapping	ENSMUST00000163401	Rfx7		+	72532240	72622829	311.182	55.4802	7.76222	5.83979	509.768	286.864	136.913	71.6575	64.2203	30.5628	8.55737	8.02168	6.70762	6.22841	6.22294	5.068
ENSMUST00000184851	0.04579	0.56397	3.79063	up	ASMM10LNC1A100040335V4	ENSMUSG00000037674	Rfx7	lncRNA	Reliable	No	chr9:72532243-72605019:+	chr9	+	72532243	72605019	Yes	Exosome	GENCODE	regulatory factor X, 7 [Source:MGI Symbol;Acc:MGI:2442675]	5521	GAATTGGATTGGGTTAGACTAAACTTCTTTGTACAGATTCCTATCTATAAATTTTCTCTC		exon sense-overlapping	ENSMUST00000093820	Rfx7		+	72532240	72622937	311.182	55.4802	7.76222	5.83979	509.768	286.864	136.913	71.6575	64.2203	30.5628	8.55737	8.02168	6.70762	6.22841	6.22294	5.068
ENSMUST00000184851	0.04579	0.56397	3.79063	up	ASMM10LNC1A100040335V4	ENSMUSG00000037674	Rfx7	lncRNA	Reliable	No	chr9:72532243-72605019:+	chr9	+	72532243	72605019	Yes	Exosome	GENCODE	regulatory factor X, 7 [Source:MGI Symbol;Acc:MGI:2442675]	5521	GAATTGGATTGGGTTAGACTAAACTTCTTTGTACAGATTCCTATCTATAAATTTTCTCTC		exon sense-overlapping	ENSMUST00000183372	Rfx7		+	72532609	72612423	311.182	55.4802	7.76222	5.83979	509.768	286.864	136.913	71.6575	64.2203	30.5628	8.55737	8.02168	6.70762	6.22841	6.22294	5.068
ENSMUST00000142188	0.00865124	0.507036	3.77707	up	ASMM10LNC1A100089740V4	ENSMUSG00000086912	4930505O20Rik	lncRNA	Gold	Yes	chr8:80511842-80514473:-	chr8	-	80511842	80514473			GENCODE	RIKEN cDNA 4930505O20 gene [Source:MGI Symbol;Acc:MGI:1921959]	1758	TCTAACACATCAGTATGTACTCATTTTCCAGGATCAACAGTTAATAAATGATATGAATGC		intergenic							393.845	77.9578	8.29414	6.37688	453.692	277.154	450.689	96.1432	45.1617	92.5687	8.39289	7.9753	8.51424	6.67215	5.65182	6.80666
ENSMUST00000124090	0.0426819	0.560533	3.75772	up	ASMM10LNC1A109241366V4	ENSMUSG00000017390	Aldoc	lncRNA	Reliable	No	chr11:78325065-78325561:+	chr11	+	78325065	78325561			GENCODE	aldolase C, fructose-bisphosphate [Source:MGI Symbol;Acc:MGI:101863]	378	CAAACGTTGCCAGTATGTTACAGAGAAGGTAAGACCAAACATAGCCGGGAGGGACAGCCT		exon sense-overlapping	ENSMUST00000017534	Aldoc		+	78322968	78327781	48.1298	9.18723	5.0107	3.10084	53.818	60.7993	29.7722	5	13.9143	8.64743	5.24288	5.74146	4.04776	2.3866	3.82095	3.09498
ENSMUST00000124090	0.0426819	0.560533	3.75772	up	ASMM10LNC1A109241366V4	ENSMUSG00000017390	Aldoc	lncRNA	Reliable	No	chr11:78325065-78325561:+	chr11	+	78325065	78325561			GENCODE	aldolase C, fructose-bisphosphate [Source:MGI Symbol;Acc:MGI:101863]	378	CAAACGTTGCCAGTATGTTACAGAGAAGGTAAGACCAAACATAGCCGGGAGGGACAGCCT		exon sense-overlapping	ENSMUST00000102478	Aldoc		+	78324200	78326760	48.1298	9.18723	5.0107	3.10084	53.818	60.7993	29.7722	5	13.9143	8.64743	5.24288	5.74146	4.04776	2.3866	3.82095	3.09498
ENSMUST00000140952	0.0354884	0.552955	3.68709	up	ASMM10LNC1A100047146V4	ENSMUSG00000085645	Hoxb5os	lncRNA	Reliable	No	chr11:96293497-96305081:-	chr11	-	96293497	96305081			GENCODE	homeobox B5 and homeobox B6, opposite strand [Source:MGI Symbol;Acc:MGI:1922645]	158	ACTTCATGCGACGGTTCTGGAACCAGATTTTGATCTGACGCTCGGACAGGCAAAGCGCGT		natural antisense	ENSMUST00000000704	Hoxb6		+	96299171	96301568	97.9676	23.2929	6.23512	4.35264	119.321	85.8207	88.7614	40.3332	10.217	19.3285	6.4466	6.25774	6.00102	5.37368	3.33276	4.35147
ENSMUST00000140952	0.0354884	0.552955	3.68709	up	ASMM10LNC1A100047146V4	ENSMUSG00000085645	Hoxb5os	lncRNA	Reliable	No	chr11:96293497-96305081:-	chr11	-	96293497	96305081			GENCODE	homeobox B5 and homeobox B6, opposite strand [Source:MGI Symbol;Acc:MGI:1922645]	158	ACTTCATGCGACGGTTCTGGAACCAGATTTTGATCTGACGCTCGGACAGGCAAAGCGCGT		natural antisense	ENSMUST00000173432	Hoxb6		+	96292476	96301569	97.9676	23.2929	6.23512	4.35264	119.321	85.8207	88.7614	40.3332	10.217	19.3285	6.4466	6.25774	6.00102	5.37368	3.33276	4.35147
ENSMUST00000140952	0.0354884	0.552955	3.68709	up	ASMM10LNC1A100047146V4	ENSMUSG00000085645	Hoxb5os	lncRNA	Reliable	No	chr11:96293497-96305081:-	chr11	-	96293497	96305081			GENCODE	homeobox B5 and homeobox B6, opposite strand [Source:MGI Symbol;Acc:MGI:1922645]	158	ACTTCATGCGACGGTTCTGGAACCAGATTTTGATCTGACGCTCGGACAGGCAAAGCGCGT		natural antisense	ENSMUST00000049272	Hoxb5		+	96303512	96306120	97.9676	23.2929	6.23512	4.35264	119.321	85.8207	88.7614	40.3332	10.217	19.3285	6.4466	6.25774	6.00102	5.37368	3.33276	4.35147
ENSMUST00000134541	0.0268964	0.540551	3.64685	up	ASMM10LNC1A100041922V4	ENSMUSG00000086855	Gm13844	lncRNA	Reliable	Yes	chr6:31372895-31383877:+	chr6	+	31372895	31383877			GENCODE	predicted gene 13844 [Source:MGI Symbol;Acc:MGI:3651305]	581	GGTCAAAATTACTTGGAGAAAACGTTCACCTTCATAGTGCTTAAAAAGATGAAACCATGA		intergenic							41.3049	8.10002	4.79861	2.93196	58.3961	34.4591	31.0595	13.3565	5	5.94358	5.3701	4.89076	4.13498	3.73876	2.38631	2.67081
ENSMUST00000150329	0.0142075	0.517486	3.62698	up	ASMM10LNC1A100010111V4	ENSMUSG00000085091	Egfros	lncRNA	Gold	Yes	chr11:16815431-16830702:-	chr11	-	16815431	16830702			GENCODE	epidermal growth factor receptor, opposite strand [Source:MGI Symbol;Acc:MGI:2443051]	4063	CCAGTAGAAAACAATCTTCATTTTTGAAAAGCATACAGACCAATACAAAGACTTTAGAAT		intronic antisense	ENSMUST00000102884	Egfr		+	16752203	16887923	35.9094	6.07037	4.5138	2.65503	56.3368	24.1389	27.2525	6.865	5	6.34612	5.3153	4.362	3.8641	2.84012	2.38631	2.73866
ENSMUST00000150329	0.0142075	0.517486	3.62698	up	ASMM10LNC1A100010111V4	ENSMUSG00000085091	Egfros	lncRNA	Gold	Yes	chr11:16815431-16830702:-	chr11	-	16815431	16830702			GENCODE	epidermal growth factor receptor, opposite strand [Source:MGI Symbol;Acc:MGI:2443051]	4063	CCAGTAGAAAACAATCTTCATTTTTGAAAAGCATACAGACCAATACAAAGACTTTAGAAT		intronic antisense	ENSMUST00000020329	Egfr		+	16752211	16918158	35.9094	6.07037	4.5138	2.65503	56.3368	24.1389	27.2525	6.865	5	6.34612	5.3153	4.362	3.8641	2.84012	2.38631	2.73866
ENSMUST00000225744	0.0252595	0.540551	3.59219	up	ASMM10LNC1A109769225V4	ENSMUSG00000021747	4930452B06Rik	lncRNA	Reliable	No	chr14:8502421-8666239:-	chr14	-	8502421	8666239			GENCODE	RIKEN cDNA 4930452B06 gene [Source:MGI Symbol;Acc:MGI:1926154]	2390	CCCCAAGTTGGAAGGCGGCTTCTATGGCAGTGAGAGCAGCGAAGAGGTATAGAATTATCT		exon sense-overlapping	uc007sff.2	4930452B06Rik		-	8473208	8666290	34.396	5.83096	4.4574	2.61254	39.8999	40.8668	22.4215	5	6.50399	5.9889	4.7851	5.14215	3.44495	2.3866	2.77268	2.67835
ENSMUST00000225744	0.0252595	0.540551	3.59219	up	ASMM10LNC1A109769225V4	ENSMUSG00000021747	4930452B06Rik	lncRNA	Reliable	No	chr14:8502421-8666239:-	chr14	-	8502421	8666239			GENCODE	RIKEN cDNA 4930452B06 gene [Source:MGI Symbol;Acc:MGI:1926154]	2390	CCCCAAGTTGGAAGGCGGCTTCTATGGCAGTGAGAGCAGCGAAGAGGTATAGAATTATCT		exon sense-overlapping	ENSMUST00000102996	4930452B06Rik		-	8431192	8666240	34.396	5.83096	4.4574	2.61254	39.8999	40.8668	22.4215	5	6.50399	5.9889	4.7851	5.14215	3.44495	2.3866	2.77268	2.67835
ENSMUST00000131093	0.00771609	0.507036	3.58723	up	ASMM10LNC1A100047218V4	ENSMUSG00000086399	Gm16144	lncRNA	Reliable	Yes	chr9:69477029-69479598:-	chr9	-	69477029	69479598			GENCODE	predicted gene 16144 [Source:MGI Symbol;Acc:MGI:3801782]	827	ACGAGTGGACGAGCAAAGGGAAAACACACACAGAAAACTCCATAAACACTAGGAGCGAAG		intronic antisense	ENSMUST00000123470	Anxa2		+	69453716	69485257	211.932	44.5571	7.37721	5.53434	260.403	144.49	230.903	47.9698	57.7242	27.9774	7.58783	7.0336	7.51019	5.63457	6.04712	4.92132
ENSMUST00000131093	0.00771609	0.507036	3.58723	up	ASMM10LNC1A100047218V4	ENSMUSG00000086399	Gm16144	lncRNA	Reliable	Yes	chr9:69477029-69479598:-	chr9	-	69477029	69479598			GENCODE	predicted gene 16144 [Source:MGI Symbol;Acc:MGI:3801782]	827	ACGAGTGGACGAGCAAAGGGAAAACACACACAGAAAACTCCATAAACACTAGGAGCGAAG		intronic antisense	ENSMUST00000034756	Anxa2		+	69453620	69491795	211.932	44.5571	7.37721	5.53434	260.403	144.49	230.903	47.9698	57.7242	27.9774	7.58783	7.0336	7.51019	5.63457	6.04712	4.92132
ENSMUST00000131093	0.00771609	0.507036	3.58723	up	ASMM10LNC1A100047218V4	ENSMUSG00000086399	Gm16144	lncRNA	Reliable	Yes	chr9:69477029-69479598:-	chr9	-	69477029	69479598			GENCODE	predicted gene 16144 [Source:MGI Symbol;Acc:MGI:3801782]	827	ACGAGTGGACGAGCAAAGGGAAAACACACACAGAAAACTCCATAAACACTAGGAGCGAAG		intronic antisense	ENSMUST00000134907	Anxa2		+	69454066	69483859	211.932	44.5571	7.37721	5.53434	260.403	144.49	230.903	47.9698	57.7242	27.9774	7.58783	7.0336	7.51019	5.63457	6.04712	4.92132
ENSMUST00000139377	0.01004	0.507512	3.57896	up	ASMM10LNC1A107142433V4	ENSMUSG00000085135	Gm13713	lncRNA	Reliable	Yes	chr2:85160778-85193325:+	chr2	+	85160778	85193325			GENCODE	predicted gene 13713 [Source:MGI Symbol;Acc:MGI:3650490]	703	TGGCTACAGAAGCGATGGAGACCACAAAGCCCACAAATGCGATGAAGAGATATACCGACT		natural antisense	NM_001033346	Lrrc55		-	85188070	85198750	83.5127	16.4539	5.91245	4.0729	110.517	86.7895	53.2313	16.5226	15.0063	17.8329	6.33245	6.27387	5.13102	4.06011	3.93418	4.22443
ENSMUST00000139377	0.01004	0.507512	3.57896	up	ASMM10LNC1A107142433V4	ENSMUSG00000085135	Gm13713	lncRNA	Reliable	Yes	chr2:85160778-85193325:+	chr2	+	85160778	85193325			GENCODE	predicted gene 13713 [Source:MGI Symbol;Acc:MGI:3650490]	703	TGGCTACAGAAGCGATGGAGACCACAAAGCCCACAAATGCGATGAAGAGATATACCGACT		natural antisense	ENSMUST00000099930	Lrrc55		-	85162334	85196699	83.5127	16.4539	5.91245	4.0729	110.517	86.7895	53.2313	16.5226	15.0063	17.8329	6.33245	6.27387	5.13102	4.06011	3.93418	4.22443
ENSMUST00000139377	0.01004	0.507512	3.57896	up	ASMM10LNC1A107142433V4	ENSMUSG00000085135	Gm13713	lncRNA	Reliable	Yes	chr2:85160778-85193325:+	chr2	+	85160778	85193325			GENCODE	predicted gene 13713 [Source:MGI Symbol;Acc:MGI:3650490]	703	TGGCTACAGAAGCGATGGAGACCACAAAGCCCACAAATGCGATGAAGAGATATACCGACT		natural antisense	ENSMUST00000111601	Lrrc55		-	85188071	85196699	83.5127	16.4539	5.91245	4.0729	110.517	86.7895	53.2313	16.5226	15.0063	17.8329	6.33245	6.27387	5.13102	4.06011	3.93418	4.22443
ENSMUST00000174185	0.00745644	0.507036	3.57753	up	ASMM10LNC1A101554955V4	ENSMUSG00000054514	Atad3aos	lncRNA	Reliable	No	chr4:155761178-155769264:+	chr4	+	155761178	155769264			GENCODE	ATPase family, AAA domain containing 3A, opposite strand [Source:MGI Symbol;Acc:MGI:1917698]	482	TCCTGGACCAGGCAAATAGGAGCAAAGTTTTCGAGCATCGTCCCAAGAACATGAAAAGCT		natural antisense	ENSMUST00000042196	Vwa1		-	155768149	155774698	310.995	62.2756	7.91808	6.07912	344.013	191.263	397.708	62.4635	45.4799	78.8835	7.99396	7.4305	8.3298	6.02206	5.66513	6.55017
ENSMUST00000155010	0.0164447	0.526323	3.56771	up	ASMM10LNC1A106069897V4	ENSMUSG00000054514	Atad3aos	lncRNA	Reliable	No	chr4:155761210-155763549:+	chr4	+	155761210	155763549			GENCODE	ATPase family, AAA domain containing 3A, opposite strand [Source:MGI Symbol;Acc:MGI:1917698]	257	ACCAGGCAAATAGGAGCAAAGTTTTCGAGCGTGGGCCTAGAGAACGGCTTCGTGGCTAAG		intergenic							121.814	26.382	6.53558	4.70058	136.874	76.5805	151.986	32.2748	14.6582	32.2129	6.651	6.09047	6.86525	5.04696	3.90394	5.15084
ENSMUST00000230270	0.0261504	0.540551	3.5662	up	ASMM10LNC1A101533745V4	ENSMUSG00000047921	Trappc9	lncRNA	Reliable	No	chr15:72852169-73061045:-	chr15	-	72852169	73061045		Cytoplasm	GENCODE	trafficking protein particle complex 9 [Source:MGI Symbol;Acc:MGI:1923760]	2968	TGGCCACGTCAAGACTCGCCATCCTCAGGGACAGTGTGAATAAAGCCTCAGGAACACTGG		exon sense-overlapping	ENSMUST00000168191	Trappc9		-	72852169	73061204	450.006	94.6841	8.45687	6.62249	580.832	278.041	491.144	125.575	45.7493	112.728	8.74496	7.97884	8.64682	7.07176	5.67332	7.12237
ENSMUST00000230270	0.0261504	0.540551	3.5662	up	ASMM10LNC1A101533745V4	ENSMUSG00000047921	Trappc9	lncRNA	Reliable	No	chr15:72852169-73061045:-	chr15	-	72852169	73061045		Cytoplasm	GENCODE	trafficking protein particle complex 9 [Source:MGI Symbol;Acc:MGI:1923760]	2968	TGGCCACGTCAAGACTCGCCATCCTCAGGGACAGTGTGAATAAAGCCTCAGGAACACTGG		exon sense-overlapping	ENSMUST00000089770	Trappc9		-	72589620	73061204	450.006	94.6841	8.45687	6.62249	580.832	278.041	491.144	125.575	45.7493	112.728	8.74496	7.97884	8.64682	7.07176	5.67332	7.12237
ENSMUST00000230270	0.0261504	0.540551	3.5662	up	ASMM10LNC1A101533745V4	ENSMUSG00000047921	Trappc9	lncRNA	Reliable	No	chr15:72852169-73061045:-	chr15	-	72852169	73061045		Cytoplasm	GENCODE	trafficking protein particle complex 9 [Source:MGI Symbol;Acc:MGI:1923760]	2968	TGGCCACGTCAAGACTCGCCATCCTCAGGGACAGTGTGAATAAAGCCTCAGGAACACTGG		exon sense-overlapping	ENSMUST00000023276	Trappc9		-	72589620	73055810	450.006	94.6841	8.45687	6.62249	580.832	278.041	491.144	125.575	45.7493	112.728	8.74496	7.97884	8.64682	7.07176	5.67332	7.12237
ENSMUST00000230270	0.0261504	0.540551	3.5662	up	ASMM10LNC1A101533745V4	ENSMUSG00000047921	Trappc9	lncRNA	Reliable	No	chr15:72852169-73061045:-	chr15	-	72852169	73061045		Cytoplasm	GENCODE	trafficking protein particle complex 9 [Source:MGI Symbol;Acc:MGI:1923760]	2968	TGGCCACGTCAAGACTCGCCATCCTCAGGGACAGTGTGAATAAAGCCTCAGGAACACTGG		exon sense-overlapping	ENSMUST00000228960	Trappc9		-	72993807	73061050	450.006	94.6841	8.45687	6.62249	580.832	278.041	491.144	125.575	45.7493	112.728	8.74496	7.97884	8.64682	7.07176	5.67332	7.12237
ENSMUST00000230270	0.0261504	0.540551	3.5662	up	ASMM10LNC1A101533745V4	ENSMUSG00000047921	Trappc9	lncRNA	Reliable	No	chr15:72852169-73061045:-	chr15	-	72852169	73061045		Cytoplasm	GENCODE	trafficking protein particle complex 9 [Source:MGI Symbol;Acc:MGI:1923760]	2968	TGGCCACGTCAAGACTCGCCATCCTCAGGGACAGTGTGAATAAAGCCTCAGGAACACTGG		exon sense-overlapping	ENSMUST00000170633	Trappc9		-	72799524	73061045	450.006	94.6841	8.45687	6.62249	580.832	278.041	491.144	125.575	45.7493	112.728	8.74496	7.97884	8.64682	7.07176	5.67332	7.12237
ENSMUST00000145507	0.0227228	0.540551	3.56324	up	ASMM10LNC1A108732550V4	ENSMUSG00000019437	Tlcd1	lncRNA	Reliable	No	chr11:78178149-78180154:+	chr11	+	78178149	78180154			GENCODE	TLC domain containing 1 [Source:MGI Symbol;Acc:MGI:1915572]	462	GGGGCGCGGGAGAAGCAGCTTATGGCAAACCCCTGAAATGCTGGTGGAGATTGAAACAGC		exon sense-overlapping	ENSMUST00000092880	Tlcd1		+	78178651	78181909	439.064	79.284	8.31774	6.48455	627.37	487.414	202.409	93.034	71.2419	73.5762	8.86094	8.78165	7.31062	6.62091	6.386	6.44673
ENSMUST00000145507	0.0227228	0.540551	3.56324	up	ASMM10LNC1A108732550V4	ENSMUSG00000019437	Tlcd1	lncRNA	Reliable	No	chr11:78178149-78180154:+	chr11	+	78178149	78180154			GENCODE	TLC domain containing 1 [Source:MGI Symbol;Acc:MGI:1915572]	462	GGGGCGCGGGAGAAGCAGCTTATGGCAAACCCCTGAAATGCTGGTGGAGATTGAAACAGC		exon sense-overlapping	ENSMUST00000108338	Tlcd1		+	78178762	78179875	439.064	79.284	8.31774	6.48455	627.37	487.414	202.409	93.034	71.2419	73.5762	8.86094	8.78165	7.31062	6.62091	6.386	6.44673
ENSMUST00000145507	0.0227228	0.540551	3.56324	up	ASMM10LNC1A108732550V4	ENSMUSG00000019437	Tlcd1	lncRNA	Reliable	No	chr11:78178149-78180154:+	chr11	+	78178149	78180154			GENCODE	TLC domain containing 1 [Source:MGI Symbol;Acc:MGI:1915572]	462	GGGGCGCGGGAGAAGCAGCTTATGGCAAACCCCTGAAATGCTGGTGGAGATTGAAACAGC		exon sense-overlapping	ENSMUST00000147819	Tlcd1		+	78178130	78179622	439.064	79.284	8.31774	6.48455	627.37	487.414	202.409	93.034	71.2419	73.5762	8.86094	8.78165	7.31062	6.62091	6.386	6.44673
ENSMUST00000145507	0.0227228	0.540551	3.56324	up	ASMM10LNC1A108732550V4	ENSMUSG00000019437	Tlcd1	lncRNA	Reliable	No	chr11:78178149-78180154:+	chr11	+	78178149	78180154			GENCODE	TLC domain containing 1 [Source:MGI Symbol;Acc:MGI:1915572]	462	GGGGCGCGGGAGAAGCAGCTTATGGCAAACCCCTGAAATGCTGGTGGAGATTGAAACAGC		exon sense-overlapping	NM_001291237	Tlcd1		+	78178130	78180819	439.064	79.284	8.31774	6.48455	627.37	487.414	202.409	93.034	71.2419	73.5762	8.86094	8.78165	7.31062	6.62091	6.386	6.44673
ENSMUST00000145507	0.0227228	0.540551	3.56324	up	ASMM10LNC1A108732550V4	ENSMUSG00000019437	Tlcd1	lncRNA	Reliable	No	chr11:78178149-78180154:+	chr11	+	78178149	78180154			GENCODE	TLC domain containing 1 [Source:MGI Symbol;Acc:MGI:1915572]	462	GGGGCGCGGGAGAAGCAGCTTATGGCAAACCCCTGAAATGCTGGTGGAGATTGAAACAGC		exon sense-overlapping	ENSMUST00000127587	Tlcd1		+	78178685	78180820	439.064	79.284	8.31774	6.48455	627.37	487.414	202.409	93.034	71.2419	73.5762	8.86094	8.78165	7.31062	6.62091	6.386	6.44673
ENSMUST00000145507	0.0227228	0.540551	3.56324	up	ASMM10LNC1A108732550V4	ENSMUSG00000019437	Tlcd1	lncRNA	Reliable	No	chr11:78178149-78180154:+	chr11	+	78178149	78180154			GENCODE	TLC domain containing 1 [Source:MGI Symbol;Acc:MGI:1915572]	462	GGGGCGCGGGAGAAGCAGCTTATGGCAAACCCCTGAAATGCTGGTGGAGATTGAAACAGC		exon sense-overlapping	ENSMUST00000098545	Tlcd1		+	78176711	78180480	439.064	79.284	8.31774	6.48455	627.37	487.414	202.409	93.034	71.2419	73.5762	8.86094	8.78165	7.31062	6.62091	6.386	6.44673
ENSMUST00000169163	0.0100308	0.507512	3.56256	up	ASMM10LNC1A100004859V4	ENSMUSG00000090464	Gm17140	lncRNA	Reliable	Yes	chr15:66739059-66744327:-	chr15	-	66739059	66744327			GENCODE	predicted gene 17140 [Source:MGI Symbol;Acc:MGI:4937967]	627	CACTCTATCATTCAGCACAACTGCACAGAGGAAAAACAAATAAAAATTATTATACTTTTG		natural antisense	ENSMUST00000171045	Tg		+	66715889	66850721	41.3984	7.61689	4.77218	2.93927	48.5982	18.9712	56.6258	8.7301	7.01114	7.10943	5.08453	3.99703	5.23498	3.10227	2.84898	2.86655
ENSMUST00000169163	0.0100308	0.507512	3.56256	up	ASMM10LNC1A100004859V4	ENSMUSG00000090464	Gm17140	lncRNA	Reliable	Yes	chr15:66739059-66744327:-	chr15	-	66739059	66744327			GENCODE	predicted gene 17140 [Source:MGI Symbol;Acc:MGI:4937967]	627	CACTCTATCATTCAGCACAACTGCACAGAGGAAAAACAAATAAAAATTATTATACTTTTG		natural antisense	uc007waq.2	Tg		+	66670770	66850721	41.3984	7.61689	4.77218	2.93927	48.5982	18.9712	56.6258	8.7301	7.01114	7.10943	5.08453	3.99703	5.23498	3.10227	2.84898	2.86655
ENSMUST00000169163	0.0100308	0.507512	3.56256	up	ASMM10LNC1A100004859V4	ENSMUSG00000090464	Gm17140	lncRNA	Reliable	Yes	chr15:66739059-66744327:-	chr15	-	66739059	66744327			GENCODE	predicted gene 17140 [Source:MGI Symbol;Acc:MGI:4937967]	627	CACTCTATCATTCAGCACAACTGCACAGAGGAAAAACAAATAAAAATTATTATACTTTTG		natural antisense	ENSMUST00000065916	Tg		+	66670753	66850721	41.3984	7.61689	4.77218	2.93927	48.5982	18.9712	56.6258	8.7301	7.01114	7.10943	5.08453	3.99703	5.23498	3.10227	2.84898	2.86655
ENSMUST00000181592	0.0408893	0.559898	3.5484	up	ASMM10LNC1A101116571V4	ENSMUSG00000069554	I830134H01Rik	lncRNA	Reliable	Yes	chr19:38051774-38054528:-	chr19	-	38051774	38054528			GENCODE	RIKEN cDNA I830134H01 gene [Source:MGI Symbol;Acc:MGI:3588250]	2755	AAACCATAATATTCTGGGTTGACTAGCTAAAATAAAACATGGAAATCTGTCTTACCTAGT		intergenic							52.4176	10.4652	5.12108	3.29391	80.8354	42.8634	33.554	16.5922	5.9535	8.8499	5.86637	5.21531	4.28156	4.06652	2.68759	3.12763
ENSMUST00000155019	0.0105667	0.507512	3.54544	up	ASMM10LNC1A102700225V4	ENSMUSG00000008226	Scrn3	lncRNA	Reliable	No	chr2:73312659-73315801:+	chr2	+	73312659	73315801			GENCODE	secernin 3 [Source:MGI Symbol;Acc:MGI:1921866]	425	CTGTCCAGCTGCAGTTCATAATGATTTGGAAAAACGTCTCAAGGTAGGTGAAGTATATGT		bidirectional	uc008kcn.1	Scrn3		+	73315432	73318550	101.115	20.9848	6.22807	4.4021	133.788	100.954	68.6008	27.163	20.3228	15.4686	6.61652	6.49887	5.56882	4.79864	4.40331	4.00436
ENSMUST00000155019	0.0105667	0.507512	3.54544	up	ASMM10LNC1A102700225V4	ENSMUSG00000008226	Scrn3	lncRNA	Reliable	No	chr2:73312659-73315801:+	chr2	+	73312659	73315801			GENCODE	secernin 3 [Source:MGI Symbol;Acc:MGI:1921866]	425	CTGTCCAGCTGCAGTTCATAATGATTTGGAAAAACGTCTCAAGGTAGGTGAAGTATATGT		bidirectional	ENSMUST00000112050	Scrn3		+	73312654	73320796	101.115	20.9848	6.22807	4.4021	133.788	100.954	68.6008	27.163	20.3228	15.4686	6.61652	6.49887	5.56882	4.79864	4.40331	4.00436
ENSMUST00000155019	0.0105667	0.507512	3.54544	up	ASMM10LNC1A102700225V4	ENSMUSG00000008226	Scrn3	lncRNA	Reliable	No	chr2:73312659-73315801:+	chr2	+	73312659	73315801			GENCODE	secernin 3 [Source:MGI Symbol;Acc:MGI:1921866]	425	CTGTCCAGCTGCAGTTCATAATGATTTGGAAAAACGTCTCAAGGTAGGTGAAGTATATGT		bidirectional	ENSMUST00000090811	Scrn3		+	73312601	73337818	101.115	20.9848	6.22807	4.4021	133.788	100.954	68.6008	27.163	20.3228	15.4686	6.61652	6.49887	5.56882	4.79864	4.40331	4.00436
ENSMUST00000155019	0.0105667	0.507512	3.54544	up	ASMM10LNC1A102700225V4	ENSMUSG00000008226	Scrn3	lncRNA	Reliable	No	chr2:73312659-73315801:+	chr2	+	73312659	73315801			GENCODE	secernin 3 [Source:MGI Symbol;Acc:MGI:1921866]	425	CTGTCCAGCTGCAGTTCATAATGATTTGGAAAAACGTCTCAAGGTAGGTGAAGTATATGT		bidirectional	ENSMUST00000058615	Cir1		-	73283105	73312701	101.115	20.9848	6.22807	4.4021	133.788	100.954	68.6008	27.163	20.3228	15.4686	6.61652	6.49887	5.56882	4.79864	4.40331	4.00436
BG088249	0.0233486	0.540551	3.52213	up	ASMM10P058039V4	mouselincRNA0710	mouselincRNA0710	lncRNA		Yes	chr17:46871819-46872555:-	chr17	-	46871819	46872555			lincRNA		736	ACACTGTCAAGATAGTCATACATGTAAGACAAAATAAATAAAATTTTCGAGCCGGGCGTG		intergenic							121.865	29.4215	6.57817	4.76172	135.358	126.036	104.2	50.9919	18.1201	19.1526	6.63384	6.83183	6.26884	5.72182	4.2252	4.33815
ENSMUST00000131470	0.0245173	0.540551	3.50383	up	ASMM10LNC1A100066729V4	ENSMUSG00000036435	Exoc1	lncRNA	Reliable	No	chr5:76529344-76561802:+	chr5	+	76529344	76561802			GENCODE	exocyst complex component 1 [Source:MGI Symbol;Acc:MGI:2445020]	2280	GTGACTTGTGACTTAGTAAAGCAATTGAAAGGCATTTGGATTTATTCCTATTTTCATATA		exon sense-overlapping	ENSMUST00000134521	Exoc1		+	76561374	76566964	64.0328	13.8844	5.50315	3.69422	93.6128	48.3956	50.09	21.0082	7.9834	12.6616	6.08858	5.39391	5.02696	4.40525	2.9869	3.69051
ENSMUST00000131470	0.0245173	0.540551	3.50383	up	ASMM10LNC1A100066729V4	ENSMUSG00000036435	Exoc1	lncRNA	Reliable	No	chr5:76529344-76561802:+	chr5	+	76529344	76561802			GENCODE	exocyst complex component 1 [Source:MGI Symbol;Acc:MGI:2445020]	2280	GTGACTTGTGACTTAGTAAAGCAATTGAAAGGCATTTGGATTTATTCCTATTTTCATATA		exon sense-overlapping	ENSMUST00000087133	Exoc1		+	76529311	76570294	64.0328	13.8844	5.50315	3.69422	93.6128	48.3956	50.09	21.0082	7.9834	12.6616	6.08858	5.39391	5.02696	4.40525	2.9869	3.69051
ENSMUST00000131470	0.0245173	0.540551	3.50383	up	ASMM10LNC1A100066729V4	ENSMUSG00000036435	Exoc1	lncRNA	Reliable	No	chr5:76529344-76561802:+	chr5	+	76529344	76561802			GENCODE	exocyst complex component 1 [Source:MGI Symbol;Acc:MGI:2445020]	2280	GTGACTTGTGACTTAGTAAAGCAATTGAAAGGCATTTGGATTTATTCCTATTTTCATATA		exon sense-overlapping	ENSMUST00000049469	Exoc1		+	76529358	76570287	64.0328	13.8844	5.50315	3.69422	93.6128	48.3956	50.09	21.0082	7.9834	12.6616	6.08858	5.39391	5.02696	4.40525	2.9869	3.69051
ENSMUST00000131470	0.0245173	0.540551	3.50383	up	ASMM10LNC1A100066729V4	ENSMUSG00000036435	Exoc1	lncRNA	Reliable	No	chr5:76529344-76561802:+	chr5	+	76529344	76561802			GENCODE	exocyst complex component 1 [Source:MGI Symbol;Acc:MGI:2445020]	2280	GTGACTTGTGACTTAGTAAAGCAATTGAAAGGCATTTGGATTTATTCCTATTTTCATATA		exon sense-overlapping	NM_001359370	Exoc1		+	76529328	76570274	64.0328	13.8844	5.50315	3.69422	93.6128	48.3956	50.09	21.0082	7.9834	12.6616	6.08858	5.39391	5.02696	4.40525	2.9869	3.69051
ENSMUST00000131470	0.0245173	0.540551	3.50383	up	ASMM10LNC1A100066729V4	ENSMUSG00000036435	Exoc1	lncRNA	Reliable	No	chr5:76529344-76561802:+	chr5	+	76529344	76561802			GENCODE	exocyst complex component 1 [Source:MGI Symbol;Acc:MGI:2445020]	2280	GTGACTTGTGACTTAGTAAAGCAATTGAAAGGCATTTGGATTTATTCCTATTTTCATATA		exon sense-overlapping	NM_001359372	Exoc1		+	76529307	76570274	64.0328	13.8844	5.50315	3.69422	93.6128	48.3956	50.09	21.0082	7.9834	12.6616	6.08858	5.39391	5.02696	4.40525	2.9869	3.69051
ENSMUST00000131470	0.0245173	0.540551	3.50383	up	ASMM10LNC1A100066729V4	ENSMUSG00000036435	Exoc1	lncRNA	Reliable	No	chr5:76529344-76561802:+	chr5	+	76529344	76561802			GENCODE	exocyst complex component 1 [Source:MGI Symbol;Acc:MGI:2445020]	2280	GTGACTTGTGACTTAGTAAAGCAATTGAAAGGCATTTGGATTTATTCCTATTTTCATATA		exon sense-overlapping	ENSMUST00000113493	Exoc1		+	76529323	76570285	64.0328	13.8844	5.50315	3.69422	93.6128	48.3956	50.09	21.0082	7.9834	12.6616	6.08858	5.39391	5.02696	4.40525	2.9869	3.69051
TCONS_00000485	0.0015739	0.481886	3.49076	up	ASMM10P050636V4	XLOC_001255	XLOC_001255	lncRNA		Yes	chr1:151074546-151075457:-	chr1	-	151074546	151075457			Alexander et al 2013		399	ACCTTGCAAAAGAGTCATTTTCCAGTTTCAGTGTTGCTGGAATATCACCACTGGGCAGAG		intergenic							508.181	99.8531	8.64794	6.8444	635.866	335.181	553.497	110.183	82.5655	106.811	8.87888	8.24425	8.82069	6.87648	6.62054	7.03617
ENSMUST00000223522	0.00527568	0.507036	3.46667	up	ASMM10LNC1A100116977V4	ENSMUSG00000113236	Gm40548	lncRNA	Reliable	Yes	chr12:92010419-92012411:+	chr12	+	92010419	92012411			GENCODE	predicted gene, 40548 [Source:MGI Symbol;Acc:MGI:5623433]	644	CTTAGGTATAAGTTCTCATTTTCCTAAGACCTTCCATCATATTGAAAATTTATTCATAGC		intergenic							409.606	81.9241	8.3179	6.52435	529.683	255.129	444.006	76.9804	66.2556	102.536	8.61221	7.84747	8.49401	6.33329	6.27284	6.96692
AK046160	0.00921364	0.507036	3.43682	up	ASMM10P029834V4	AK046160	AK046160	lncRNA		Yes	chr10:59893883-59897716:-	chr10	-	59893883	59897716			Genbank		744	GCCTTGGGTGTGATTCTTAGAACAAAGACAGGACAGCCAGAAATAAAGGCATTACACATG		natural antisense	ENSMUST00000146590	Dnajb12		+	59879575	59899296	758.324	154.726	9.25493	7.47386	860.359	854.085	560.527	180.798	98.3799	185.001	9.33066	9.59618	8.83795	7.61181	6.88914	7.92063
AK046160	0.00921364	0.507036	3.43682	up	ASMM10P029834V4	AK046160	AK046160	lncRNA		Yes	chr10:59893883-59897716:-	chr10	-	59893883	59897716			Genbank		744	GCCTTGGGTGTGATTCTTAGAACAAAGACAGGACAGCCAGAAATAAAGGCATTACACATG		natural antisense	ENSMUST00000142819	Dnajb12		+	59879618	59896775	758.324	154.726	9.25493	7.47386	860.359	854.085	560.527	180.798	98.3799	185.001	9.33066	9.59618	8.83795	7.61181	6.88914	7.92063
AK046160	0.00921364	0.507036	3.43682	up	ASMM10P029834V4	AK046160	AK046160	lncRNA		Yes	chr10:59893883-59897716:-	chr10	-	59893883	59897716			Genbank		744	GCCTTGGGTGTGATTCTTAGAACAAAGACAGGACAGCCAGAAATAAAGGCATTACACATG		natural antisense	ENSMUST00000147914	Dnajb12		+	59879556	59899302	758.324	154.726	9.25493	7.47386	860.359	854.085	560.527	180.798	98.3799	185.001	9.33066	9.59618	8.83795	7.61181	6.88914	7.92063
AK046160	0.00921364	0.507036	3.43682	up	ASMM10P029834V4	AK046160	AK046160	lncRNA		Yes	chr10:59893883-59897716:-	chr10	-	59893883	59897716			Genbank		744	GCCTTGGGTGTGATTCTTAGAACAAAGACAGGACAGCCAGAAATAAAGGCATTACACATG		natural antisense	ENSMUST00000020309	Dnajb12		+	59879626	59898521	758.324	154.726	9.25493	7.47386	860.359	854.085	560.527	180.798	98.3799	185.001	9.33066	9.59618	8.83795	7.61181	6.88914	7.92063
ENSMUST00000186610	0.0135569	0.515074	3.41987	up	ASMM10LNC1A100642887V4	ENSMUSG00000097709	2810429I04Rik	lncRNA	Reliable	No	chr13:3478304-3489263:+	chr13	+	3478304	3489263			GENCODE	RIKEN cDNA 2810429I04 gene [Source:MGI Symbol;Acc:MGI:1924187]	630	ATGGTGTCTCGATACGGCGCGGAAGTTTGAAGACATCATTTTCCAGTTTTGGAGCCGACT		intergenic							232.791	52.3518	7.52165	5.74771	272.286	161.99	264.097	68.5554	29.1224	59.3774	7.653	7.19906	7.71289	6.16338	4.97117	6.10859
ENSMUST00000227414	0.0223655	0.540551	3.40626	up	ASMM10LNC1A111180227V4	ENSMUSG00000115727	4930432J09Rik	lncRNA	Reliable	No	chr14:103979636-103998284:-	chr14	-	103979636	103998284			GENCODE	RIKEN cDNA 4930432J09 gene [Source:MGI Symbol;Acc:MGI:1921127]	1077	GGTAACCAAGGGCCTACAGTGATAAGATAATGGTCATTACACTCTTCAGAGATCGGCTAA		intergenic							82.3199	18.578	5.91778	4.1496	87.5255	48.2859	111.148	26.5588	10.7256	18.4497	5.99019	5.39042	6.37273	4.76267	3.40849	4.27763
uc.475-	0.0341188	0.550953	3.39444	up	ASMM10UP911V4	uc.475	uc.475	lncRNA		Yes	chrX:101653836-101654233:-	chrX	-	101653836	101654233			UCR		397	CAATTGAAATTCTTTGGATGTCTATTACATATGGGAATGAGGACAGTCTCAAGTCTGTAA		intronic antisense	ENSMUST00000044475	Ogt		+	101640064	101684351	284.166	65.6876	7.77306	6.00988	350.434	164.502	337.562	107.816	56.683	32.564	8.01929	7.22058	8.0793	6.84506	6.01638	5.16822
uc.475-	0.0341188	0.550953	3.39444	up	ASMM10UP911V4	uc.475	uc.475	lncRNA		Yes	chrX:101653836-101654233:-	chrX	-	101653836	101654233			UCR		397	CAATTGAAATTCTTTGGATGTCTATTACATATGGGAATGAGGACAGTCTCAAGTCTGTAA		intronic antisense	ENSMUST00000119299	Ogt		+	101640060	101682940	284.166	65.6876	7.77306	6.00988	350.434	164.502	337.562	107.816	56.683	32.564	8.01929	7.22058	8.0793	6.84506	6.01638	5.16822
mouselincRNA0231+	2.10691e-05	0.237926	3.38707	up	mouselincRNA0231+_P1V4	mouselincRNA0231	mouselincRNA0231	lncRNA		No	chr11:16590847-16597497:+	chr11	+	16590847	16597497			lincRNA		6650	AGCAGGGCCAGGATGAACTGAAAGCTTCCAACAAGAAAGTAAATGATCAGGGTCAAGATG		intergenic							26.4147	5	4.14564	2.3856	28.2165	18.9446	32.0831	5	5	5	4.2429	3.9949	4.19913	2.3866	2.38631	2.3839
ENSMUST00000148413	0.0338231	0.550377	3.38159	up	ASMM10LNC1A108626157V4	ENSMUSG00000072847	A530017D24Rik	lncRNA	Reliable	No	chr11:61865203-61868058:-	chr11	-	61865203	61868058			GENCODE	RIKEN cDNA A530017D24 gene [Source:MGI Symbol;Acc:MGI:2144320]	1313	ATGTATCTGATTATGTATAGATAGATTAAGAGCAATGCTGGGATTAAAGGTGTGCTCCAC		intergenic							708.178	141.452	9.05528	7.29758	918.608	854.807	351.12	194.943	142.996	86.4162	9.4284	9.59827	8.13917	7.72119	7.47369	6.69785
ENSMUST00000181708	0.0125176	0.509849	3.36245	up	ASMM10LNC1A109654940V4	ENSMUSG00000097709	2810429I04Rik	lncRNA	Gold	Yes	chr13:3478243-3488058:+	chr13	+	3478243	3488058			GENCODE	RIKEN cDNA 2810429I04 gene [Source:MGI Symbol;Acc:MGI:1924187]	4769	ATGACTTTGAGCTTTTCATTCATAGTTTGAAGACATCATTTTCCAGTTTTGGAGCCGACT		intergenic							198.078	45.4738	7.28298	5.53346	229.958	137.136	227.14	60.9966	26.151	49.2739	7.41017	6.95311	7.48566	5.98663	4.80033	5.81344
mouselincRNA0499-	0.00924161	0.507036	3.32359	up	mouselincRNA0499-_P1V4	mouselincRNA0499	mouselincRNA0499	lncRNA		Yes	chr14:75853570-75864395:-	chr14	-	75853570	75864395			lincRNA		10825	AGGGGGACTATGACCCAGTCACTGTTTTCAGTTTTTCAGTTTTACTTTTTAAGAAAGTAA		intergenic							469.697	98.7929	8.52779	6.79505	587.573	301.598	519.922	91.2742	72.6629	132.441	8.76161	8.09016	8.7316	6.59289	6.41493	7.37733
uc.63+	0.000545004	0.443621	3.30074	up	ASMM10UP542V4	uc.63	uc.63	lncRNA		Yes	chr11:23268538-23268816:-	chr11	-	23268538	23268816			UCR		278	TAGTAATGTCTGTCAGTATAAAAAGCAAAATTTACCAGGCAAGCAAACAGGCAAACACTG		intronic antisense	ENSMUST00000102870	Xpo1		+	23256055	23296233	27.235	5.13003	4.17767	2.45488	28.8451	17.4624	35.3975	5	5.39009	5	4.27732	3.87164	4.38405	2.3866	2.59415	2.3839
uc.63+	0.000545004	0.443621	3.30074	up	ASMM10UP542V4	uc.63	uc.63	lncRNA		Yes	chr11:23268538-23268816:-	chr11	-	23268538	23268816			UCR		278	TAGTAATGTCTGTCAGTATAAAAAGCAAAATTTACCAGGCAAGCAAACAGGCAAACACTG		intronic antisense	ENSMUST00000102869	Xpo1		+	23256078	23298249	27.235	5.13003	4.17767	2.45488	28.8451	17.4624	35.3975	5	5.39009	5	4.27732	3.87164	4.38405	2.3866	2.59415	2.3839
uc.63+	0.000545004	0.443621	3.30074	up	ASMM10UP542V4	uc.63	uc.63	lncRNA		Yes	chr11:23268538-23268816:-	chr11	-	23268538	23268816			UCR		278	TAGTAATGTCTGTCAGTATAAAAAGCAAAATTTACCAGGCAAGCAAACAGGCAAACACTG		intronic antisense	ENSMUST00000020538	Xpo1		+	23256041	23297597	27.235	5.13003	4.17767	2.45488	28.8451	17.4624	35.3975	5	5.39009	5	4.27732	3.87164	4.38405	2.3866	2.59415	2.3839
uc.63+	0.000545004	0.443621	3.30074	up	ASMM10UP542V4	uc.63	uc.63	lncRNA		Yes	chr11:23268538-23268816:-	chr11	-	23268538	23268816			UCR		278	TAGTAATGTCTGTCAGTATAAAAAGCAAAATTTACCAGGCAAGCAAACAGGCAAACACTG		intronic antisense	NM_134014	Xpo1		+	23256041	23297597	27.235	5.13003	4.17767	2.45488	28.8451	17.4624	35.3975	5	5.39009	5	4.27732	3.87164	4.38405	2.3866	2.59415	2.3839
uc.63+	0.000545004	0.443621	3.30074	up	ASMM10UP542V4	uc.63	uc.63	lncRNA		Yes	chr11:23268538-23268816:-	chr11	-	23268538	23268816			UCR		278	TAGTAATGTCTGTCAGTATAAAAAGCAAAATTTACCAGGCAAGCAAACAGGCAAACACTG		intronic antisense	ENSMUST00000109551	Xpo1		+	23256041	23297597	27.235	5.13003	4.17767	2.45488	28.8451	17.4624	35.3975	5	5.39009	5	4.27732	3.87164	4.38405	2.3866	2.59415	2.3839
ENSMUST00000217369	0.034999	0.552564	3.27585	up	ASMM10LNC1A100021371V4	ENSMUSG00000111479	Gm47559	lncRNA	Reliable	Yes	chr9:14107054-14108123:-	chr9	-	14107054	14108123			GENCODE	predicted gene, 47559 [Source:MGI Symbol;Acc:MGI:6096581]	498	ACCTCAGCTAACCTTAAGTAATCCCAGAGGCACCAGTTCAATATTAATTCTGAAGGGACA		intergenic							667.991	156.655	9.03282	7.32095	813.915	404.351	785.705	277.392	84.3509	108.224	9.24875	8.50818	9.34151	8.24843	6.65601	7.0584
ENSMUST00000146884	0.00667971	0.507036	3.26387	up	ASMM10LNC1A111720073V4	ENSMUSG00000006920	Ezh1	lncRNA	Gold	No	chr11:101198638-101200943:-	chr11	-	101198638	101200943			GENCODE	enhancer of zeste 1 polycomb repressive complex 2 subunit [Source:MGI Symbol;Acc:MGI:1097695]	895	TCACTTCTCTTCCAGGTCTTTCAGTTTGCAGTCAAAGAATCACTTATCCTAAAGCTGCCA		exon sense-overlapping	ENSMUST00000100417	Ezh1		-	101197389	101226426	1125.89	243.977	9.84104	8.13446	1349.53	993.809	1034.32	362.653	150.31	218.967	9.97955	9.80611	9.73747	8.66355	7.55033	8.1895
ENSMUST00000146884	0.00667971	0.507036	3.26387	up	ASMM10LNC1A111720073V4	ENSMUSG00000006920	Ezh1	lncRNA	Gold	No	chr11:101198638-101200943:-	chr11	-	101198638	101200943			GENCODE	enhancer of zeste 1 polycomb repressive complex 2 subunit [Source:MGI Symbol;Acc:MGI:1097695]	895	TCACTTCTCTTCCAGGTCTTTCAGTTTGCAGTCAAAGAATCACTTATCCTAAAGCTGCCA		exon sense-overlapping	ENSMUST00000107284	Ezh1		-	101191115	101226463	1125.89	243.977	9.84104	8.13446	1349.53	993.809	1034.32	362.653	150.31	218.967	9.97955	9.80611	9.73747	8.66355	7.55033	8.1895
ENSMUST00000146884	0.00667971	0.507036	3.26387	up	ASMM10LNC1A111720073V4	ENSMUSG00000006920	Ezh1	lncRNA	Gold	No	chr11:101198638-101200943:-	chr11	-	101198638	101200943			GENCODE	enhancer of zeste 1 polycomb repressive complex 2 subunit [Source:MGI Symbol;Acc:MGI:1097695]	895	TCACTTCTCTTCCAGGTCTTTCAGTTTGCAGTCAAAGAATCACTTATCCTAAAGCTGCCA		exon sense-overlapping	uc007lnw.3	Ezh1		-	101197387	101226463	1125.89	243.977	9.84104	8.13446	1349.53	993.809	1034.32	362.653	150.31	218.967	9.97955	9.80611	9.73747	8.66355	7.55033	8.1895
ENSMUST00000146884	0.00667971	0.507036	3.26387	up	ASMM10LNC1A111720073V4	ENSMUSG00000006920	Ezh1	lncRNA	Gold	No	chr11:101198638-101200943:-	chr11	-	101198638	101200943			GENCODE	enhancer of zeste 1 polycomb repressive complex 2 subunit [Source:MGI Symbol;Acc:MGI:1097695]	895	TCACTTCTCTTCCAGGTCTTTCAGTTTGCAGTCAAAGAATCACTTATCCTAAAGCTGCCA		exon sense-overlapping	ENSMUST00000107285	Ezh1		-	101191116	101226450	1125.89	243.977	9.84104	8.13446	1349.53	993.809	1034.32	362.653	150.31	218.967	9.97955	9.80611	9.73747	8.66355	7.55033	8.1895
TCONS_00002158	0.0304129	0.54587	3.25299	up	ASMM10P038935V4	XLOC_001621	XLOC_001621	lncRNA		Yes	chr10:30010997-30018450:+	chr10	+	30010997	30018450			Alexander et al 2013		3191	TCTTATAGCCACTACTGTCCCATAGTGCAATGTTCAAATACACATCAAAGGAAGTTGGAC		intergenic							208.083	54.7069	7.37954	5.67778	235.037	171.355	217.856	98.7297	33.0196	32.3715	7.44032	7.27555	7.42276	6.70918	5.16483	5.15932
ENSMUST00000125187	0.00956234	0.507036	3.24465	up	ASMM10LNC1A102023595V4	ENSMUSG00000047261	Gap43	lncRNA	Reliable	No	chr16:42248458-42276072:-	chr16	-	42248458	42276072		Axon	GENCODE	growth associated protein 43 [Source:MGI Symbol;Acc:MGI:95639]	760	CGATGGGAGCCAAGTGAGACGCTGTAGACGAAGCCAAACCTAAGGAAAGTGCCCGACAGG		exon sense-overlapping	ENSMUST00000102817	Gap43		-	42248442	42340651	32.4031	6.20527	4.42614	2.72807	38.7656	33.105	25.3387	6.15292	5.75812	6.70477	4.74199	4.83159	3.70483	2.72927	2.65348	2.80147
AK137959	0.0447691	0.563637	3.24452	up	ASMM10P015246V4	AK137959	AK137959	lncRNA		Yes	chr16:56191089-56193351:+	chr16	+	56191089	56193351			Genbank		2288	CATTTATCTAGCTAGAAAGAGATGAAGCTATACACAGTATAATATGAAAAACCATGGGGG		intergenic							70.0727	14.4958	5.52491	3.8269	115.455	55.8417	38.9215	18.9285	10.5431	14.0156	6.39708	5.61481	4.56284	4.25594	3.38062	3.84415
ENSMUST00000142250	0.0014216	0.481886	3.24214	up	ASMM10LNC1A109987945V4	ENSMUSG00000036792	Mbd5	lncRNA	Gold	No	chr2:48949962-49021440:+	chr2	+	48949962	49021440	Yes		GENCODE	methyl-CpG binding domain protein 5 [Source:MGI Symbol;Acc:MGI:2138934]	3401	AGAAGATCATGATCGGTGAGTGGCATTTCTCAATTTACTGTTTTCTGGATGTGACAGTGT		bidirectional	NM_001355296	Orc4		-	48902826	48950234	777.107	164.939	9.3016	7.60465	895.614	593.275	842.432	193.899	123.825	177.091	9.38593	9.0679	9.45095	7.71308	7.2516	7.84928
ENSMUST00000142250	0.0014216	0.481886	3.24214	up	ASMM10LNC1A109987945V4	ENSMUSG00000036792	Mbd5	lncRNA	Gold	No	chr2:48949962-49021440:+	chr2	+	48949962	49021440	Yes		GENCODE	methyl-CpG binding domain protein 5 [Source:MGI Symbol;Acc:MGI:2138934]	3401	AGAAGATCATGATCGGTGAGTGGCATTTCTCAATTTACTGTTTTCTGGATGTGACAGTGT		bidirectional	ENSMUST00000142851	Orc4		-	48917205	48950039	777.107	164.939	9.3016	7.60465	895.614	593.275	842.432	193.899	123.825	177.091	9.38593	9.0679	9.45095	7.71308	7.2516	7.84928
ENSMUST00000142250	0.0014216	0.481886	3.24214	up	ASMM10LNC1A109987945V4	ENSMUSG00000036792	Mbd5	lncRNA	Gold	No	chr2:48949962-49021440:+	chr2	+	48949962	49021440	Yes		GENCODE	methyl-CpG binding domain protein 5 [Source:MGI Symbol;Acc:MGI:2138934]	3401	AGAAGATCATGATCGGTGAGTGGCATTTCTCAATTTACTGTTTTCTGGATGTGACAGTGT		bidirectional	ENSMUST00000123271	Orc4		-	48936844	48950277	777.107	164.939	9.3016	7.60465	895.614	593.275	842.432	193.899	123.825	177.091	9.38593	9.0679	9.45095	7.71308	7.2516	7.84928
ENSMUST00000142250	0.0014216	0.481886	3.24214	up	ASMM10LNC1A109987945V4	ENSMUSG00000036792	Mbd5	lncRNA	Gold	No	chr2:48949962-49021440:+	chr2	+	48949962	49021440	Yes		GENCODE	methyl-CpG binding domain protein 5 [Source:MGI Symbol;Acc:MGI:2138934]	3401	AGAAGATCATGATCGGTGAGTGGCATTTCTCAATTTACTGTTTTCTGGATGTGACAGTGT		bidirectional	ENSMUST00000112754	Mbd5		+	48949523	49316972	777.107	164.939	9.3016	7.60465	895.614	593.275	842.432	193.899	123.825	177.091	9.38593	9.0679	9.45095	7.71308	7.2516	7.84928
ENSMUST00000142250	0.0014216	0.481886	3.24214	up	ASMM10LNC1A109987945V4	ENSMUSG00000036792	Mbd5	lncRNA	Gold	No	chr2:48949962-49021440:+	chr2	+	48949962	49021440	Yes		GENCODE	methyl-CpG binding domain protein 5 [Source:MGI Symbol;Acc:MGI:2138934]	3401	AGAAGATCATGATCGGTGAGTGGCATTTCTCAATTTACTGTTTTCTGGATGTGACAGTGT		bidirectional	ENSMUST00000112745	Mbd5		+	48949508	49260558	777.107	164.939	9.3016	7.60465	895.614	593.275	842.432	193.899	123.825	177.091	9.38593	9.0679	9.45095	7.71308	7.2516	7.84928
ENSMUST00000142250	0.0014216	0.481886	3.24214	up	ASMM10LNC1A109987945V4	ENSMUSG00000036792	Mbd5	lncRNA	Gold	No	chr2:48949962-49021440:+	chr2	+	48949962	49021440	Yes		GENCODE	methyl-CpG binding domain protein 5 [Source:MGI Symbol;Acc:MGI:2138934]	3401	AGAAGATCATGATCGGTGAGTGGCATTTCTCAATTTACTGTTTTCTGGATGTGACAGTGT		bidirectional	NM_029924	Mbd5		+	48949508	49317069	777.107	164.939	9.3016	7.60465	895.614	593.275	842.432	193.899	123.825	177.091	9.38593	9.0679	9.45095	7.71308	7.2516	7.84928
BY004356	0.0342495	0.550953	3.23876	up	ASMM10P057827V4	humanlincRNA0173	humanlincRNA0173	lncRNA		Yes	chr1:186041759-186042175:-	chr1	-	186041759	186042175			lincRNA		415	ACTGAATAAGAAAATGCTTTAGATTAGCAAAACACGAGCTGGAGGCATGCCAGGAAAAAA		intergenic							40.7036	9.45001	4.8117	3.11626	52.5351	36.6074	32.9683	15.2021	5	8.14789	5.20747	4.98035	4.24728	3.94303	2.38631	3.01944
ENSMUST00000133481	0.021719	0.539683	3.2334	up	ASMM10LNC1A100974305V4	ENSMUSG00000036572	Upf3b	lncRNA	Gold	No	chrX:37097450-37110322:-	chrX	-	37097450	37110322		Nucleus	GENCODE	UPF3 regulator of nonsense transcripts homolog B (yeast) [Source:MGI Symbol;Acc:MGI:1915384]	2553	TTCTGTTACAAGCTGTGAATCAGAAAAATGTAAGGATCAAGTACATGATACAGAGCACCT		exon sense-overlapping	ENSMUST00000130324	Upf3b		-	37095676	37104523	118.106	29.6247	6.50226	4.80921	149.501	81.1613	123.657	48.9213	18.9846	20.968	6.78264	6.17692	6.54723	5.66068	4.29681	4.47014
ENSMUST00000133481	0.021719	0.539683	3.2334	up	ASMM10LNC1A100974305V4	ENSMUSG00000036572	Upf3b	lncRNA	Gold	No	chrX:37097450-37110322:-	chrX	-	37097450	37110322		Nucleus	GENCODE	UPF3 regulator of nonsense transcripts homolog B (yeast) [Source:MGI Symbol;Acc:MGI:1915384]	2553	TTCTGTTACAAGCTGTGAATCAGAAAAATGTAAGGATCAAGTACATGATACAGAGCACCT		exon sense-overlapping	ENSMUST00000076265	Upf3b		-	37091678	37110322	118.106	29.6247	6.50226	4.80921	149.501	81.1613	123.657	48.9213	18.9846	20.968	6.78264	6.17692	6.54723	5.66068	4.29681	4.47014
ENSMUST00000212669	0.0169044	0.527143	3.22989	up	ASMM10LNC1A107653778V4	ENSMUSG00000089712	Gm15889	lncRNA	Reliable	Yes	chr8:94377872-94380314:+	chr8	+	94377872	94380314			GENCODE	predicted gene 15889 [Source:MGI Symbol;Acc:MGI:3802159]	2443	AGTCCTTTCATTTGCAGATACCATCTAAAACTGTGGATTTCTCATGGAAAGTCTCAGCGA		intergenic							134.944	33.0629	6.71169	5.02021	175.112	103.893	125.828	48.8355	18.7749	31.5783	7.0172	6.54062	6.57724	5.65816	4.2814	5.12106
BU101497	0.0270194	0.540551	3.21666	up	ASMM10P057727V4	mouselincRNA0525	mouselincRNA0525	lncRNA		Yes	chr15:6965910-6965980:-	chr15	-	6965910	6965980			lincRNA		202	CATATGTAACTACTCATTAAATAGATATTGACTAACTTCAGTGTGGTTGTCATCAGGGAG		intergenic							83.7922	20.358	5.96487	4.27931	111.219	59.5445	80.6129	16.1225	12.4906	32.4609	6.34187	5.71391	5.83882	4.02484	3.64905	5.16403
ENSMUST00000223085	0.0021301	0.501135	3.20476	up	ASMM10LNC1A100032002V4	ENSMUSG00000113189	B020018J22Rik	lncRNA	Gold	Yes	chr12:112428284-112435338:-	chr12	-	112428284	112435338			GENCODE	Riken cDNA B020018J22 gene [Source:MGI Symbol;Acc:MGI:3761288]	3223	ACAGTGAGGTTTTTAATATCTAATTACAGCACCGAGTGATCATTAAACCAGACGCATGGT	NR_045950	intergenic							28.6147	6.0612	4.27942	2.59921	27.2239	21.1139	37.5062	5	5	8.18359	4.18764	4.15767	4.49296	2.3866	2.38631	3.02472
ENSMUST00000181276	0.0118908	0.507512	3.18663	up	ASMM10LNC1A110044172V4	ENSMUSG00000047117	Ankdd1b	lncRNA	Gold	No	chr13:96416134-96436625:-	chr13	-	96416134	96436625			GENCODE	ankyrin repeat and death domain containing 1B [Source:MGI Symbol;Acc:MGI:2444730]	2554	AGGAGCCAGATACCACTGAGGGCATTTCTCAATGTCAGTGCCTTGCAGACAGCGACCCGG		bidirectional	ENSMUST00000099295	Poc5		+	96388294	96417737	254.237	58.6723	7.63464	5.96261	216.427	189.025	357.26	78.5078	39.3208	58.1883	7.32389	7.41229	8.16774	6.36599	5.44408	6.07775
ENSMUST00000181276	0.0118908	0.507512	3.18663	up	ASMM10LNC1A110044172V4	ENSMUSG00000047117	Ankdd1b	lncRNA	Gold	No	chr13:96416134-96436625:-	chr13	-	96416134	96436625			GENCODE	ankyrin repeat and death domain containing 1B [Source:MGI Symbol;Acc:MGI:2444730]	2554	AGGAGCCAGATACCACTGAGGGCATTTCTCAATGTCAGTGCCTTGCAGACAGCGACCCGG		bidirectional	ENSMUST00000055607	Ankdd1b		-	96416446	96471160	254.237	58.6723	7.63464	5.96261	216.427	189.025	357.26	78.5078	39.3208	58.1883	7.32389	7.41229	8.16774	6.36599	5.44408	6.07775
ENSMUST00000130361	0.0167991	0.527143	3.18617	up	ASMM10LNC1A104117468V4	ENSMUSG00000073164	2410018L13Rik	lncRNA	Reliable	No	chr12:22982386-23009998:-	chr12	-	22982386	23009998			GENCODE	RIKEN cDNA 2410018L13 gene [Source:MGI Symbol;Acc:MGI:1916982]	628	AGGTCTGAAGTGTCCAGGTTTCAGACGTTCAGCCTGAGAGGAAACAGTATGAGTAACATT		intergenic							83.8544	19.5186	5.94861	4.27678	106.252	86.5211	58.7898	26.6548	14.0353	17.8657	6.27636	6.27057	5.29889	4.769	3.83388	4.22747
AK044182	0.0306323	0.546921	3.18541	up	ASMM10P043863V4	AK044182	AK044182	lncRNA		Yes	chrX:48170210-48171878:-	chrX	-	48170210	48171878			Genbank		1668	TGGGGGGAAGCCAATTAATGAAGGAGACTTGAATGGTTTTAGAAATACAGGGCCGTCTGT		intergenic							70.9229	16.2425	5.66522	3.99374	83.8649	83.5273	45.3764	19.6621	10.6561	18.4094	5.92186	6.21929	4.85451	4.30834	3.39831	4.27457
AK078296	0.0283565	0.541508	3.1837	up	ASMM10P038840V4	AK078296	AK078296	lncRNA		Yes	chr7:131392054-131394482:+	chr7	+	131392054	131394482			Genbank		2427	ACTCTCACATGCTTTTGAAGAAAATAGGTCAGGTAGAAAGGAGTAAAGAGGGTTATTCAG		bidirectional	ENSMUST00000124096	Fgfr2		-	130162451	133123350	35.755	8.4384	4.63132	2.96061	43.0518	25.3413	38.8719	14.8499	5	5.46527	4.90153	4.43176	4.56065	3.9083	2.38631	2.58723
AK078296	0.0283565	0.541508	3.1837	up	ASMM10P038840V4	AK078296	AK078296	lncRNA		Yes	chr7:131392054-131394482:+	chr7	+	131392054	131394482			Genbank		2427	ACTCTCACATGCTTTTGAAGAAAATAGGTCAGGTAGAAAGGAGTAAAGAGGGTTATTCAG		bidirectional	ENSMUST00000128432	Ikzf5		-	131393395	131410495	35.755	8.4384	4.63132	2.96061	43.0518	25.3413	38.8719	14.8499	5	5.46527	4.90153	4.43176	4.56065	3.9083	2.38631	2.58723
AK078296	0.0283565	0.541508	3.1837	up	ASMM10P038840V4	AK078296	AK078296	lncRNA		Yes	chr7:131392054-131394482:+	chr7	+	131392054	131394482			Genbank		2427	ACTCTCACATGCTTTTGAAGAAAATAGGTCAGGTAGAAAGGAGTAAAGAGGGTTATTCAG		bidirectional	ENSMUST00000121033	Ikzf5		-	131390368	131410497	35.755	8.4384	4.63132	2.96061	43.0518	25.3413	38.8719	14.8499	5	5.46527	4.90153	4.43176	4.56065	3.9083	2.38631	2.58723
AK078296	0.0283565	0.541508	3.1837	up	ASMM10P038840V4	AK078296	AK078296	lncRNA		Yes	chr7:131392054-131394482:+	chr7	+	131392054	131394482			Genbank		2427	ACTCTCACATGCTTTTGAAGAAAATAGGTCAGGTAGAAAGGAGTAAAGAGGGTTATTCAG		bidirectional	ENSMUST00000154602	Ikzf5		-	131392526	131410378	35.755	8.4384	4.63132	2.96061	43.0518	25.3413	38.8719	14.8499	5	5.46527	4.90153	4.43176	4.56065	3.9083	2.38631	2.58723
AK078296	0.0283565	0.541508	3.1837	up	ASMM10P038840V4	AK078296	AK078296	lncRNA		Yes	chr7:131392054-131394482:+	chr7	+	131392054	131394482			Genbank		2427	ACTCTCACATGCTTTTGAAGAAAATAGGTCAGGTAGAAAGGAGTAAAGAGGGTTATTCAG		bidirectional	ENSMUST00000207243	Ikzf5		-	131392647	131410473	35.755	8.4384	4.63132	2.96061	43.0518	25.3413	38.8719	14.8499	5	5.46527	4.90153	4.43176	4.56065	3.9083	2.38631	2.58723
AK078296	0.0283565	0.541508	3.1837	up	ASMM10P038840V4	AK078296	AK078296	lncRNA		Yes	chr7:131392054-131394482:+	chr7	+	131392054	131394482			Genbank		2427	ACTCTCACATGCTTTTGAAGAAAATAGGTCAGGTAGAAAGGAGTAAAGAGGGTTATTCAG		bidirectional	ENSMUST00000046306	Ikzf5		-	131388652	131410521	35.755	8.4384	4.63132	2.96061	43.0518	25.3413	38.8719	14.8499	5	5.46527	4.90153	4.43176	4.56065	3.9083	2.38631	2.58723
AK078296	0.0283565	0.541508	3.1837	up	ASMM10P038840V4	AK078296	AK078296	lncRNA		Yes	chr7:131392054-131394482:+	chr7	+	131392054	131394482			Genbank		2427	ACTCTCACATGCTTTTGAAGAAAATAGGTCAGGTAGAAAGGAGTAAAGAGGGTTATTCAG		bidirectional	NM_001364161	Pstk		+	131371146	131392768	35.755	8.4384	4.63132	2.96061	43.0518	25.3413	38.8719	14.8499	5	5.46527	4.90153	4.43176	4.56065	3.9083	2.38631	2.58723
AK078296	0.0283565	0.541508	3.1837	up	ASMM10P038840V4	AK078296	AK078296	lncRNA		Yes	chr7:131392054-131394482:+	chr7	+	131392054	131394482			Genbank		2427	ACTCTCACATGCTTTTGAAGAAAATAGGTCAGGTAGAAAGGAGTAAAGAGGGTTATTCAG		bidirectional	ENSMUST00000207489	Pstk		+	131374122	131392768	35.755	8.4384	4.63132	2.96061	43.0518	25.3413	38.8719	14.8499	5	5.46527	4.90153	4.43176	4.56065	3.9083	2.38631	2.58723
ENSMUST00000211491	0.0458177	0.56397	3.14622	up	ASMM10LNC1A104446027V4	ENSMUSG00000032621	Srek1	lncRNA	Reliable	No	chr13:103744924-103769348:-	chr13	-	103744924	103769348		Nucleus	GENCODE	splicing regulatory glutamine/lysine-rich protein 1 [Source:MGI Symbol;Acc:MGI:2145245]	1567	AGTTGGGGAGTAAGTGACGCAGCCAACACGAACGGTTGTCATGTGTAACACAACTTTCGA		exon sense-overlapping	ENSMUST00000211322	Srek1		-	103752543	103774093	125.737	33.8573	6.59401	4.94039	111.766	92.3134	173.132	60.433	18.4234	22.7157	6.34795	6.36461	7.06946	5.97482	4.25269	4.59365
ENSMUST00000211491	0.0458177	0.56397	3.14622	up	ASMM10LNC1A104446027V4	ENSMUSG00000032621	Srek1	lncRNA	Reliable	No	chr13:103744924-103769348:-	chr13	-	103744924	103769348		Nucleus	GENCODE	splicing regulatory glutamine/lysine-rich protein 1 [Source:MGI Symbol;Acc:MGI:2145245]	1567	AGTTGGGGAGTAAGTGACGCAGCCAACACGAACGGTTGTCATGTGTAACACAACTTTCGA		exon sense-overlapping	ENSMUST00000074616	Srek1		-	103741612	103774608	125.737	33.8573	6.59401	4.94039	111.766	92.3134	173.132	60.433	18.4234	22.7157	6.34795	6.36461	7.06946	5.97482	4.25269	4.59365
ENSMUST00000211491	0.0458177	0.56397	3.14622	up	ASMM10LNC1A104446027V4	ENSMUSG00000032621	Srek1	lncRNA	Reliable	No	chr13:103744924-103769348:-	chr13	-	103744924	103769348		Nucleus	GENCODE	splicing regulatory glutamine/lysine-rich protein 1 [Source:MGI Symbol;Acc:MGI:2145245]	1567	AGTTGGGGAGTAAGTGACGCAGCCAACACGAACGGTTGTCATGTGTAACACAACTTTCGA		exon sense-overlapping	ENSMUST00000210489	Srek1		-	103739348	103764582	125.737	33.8573	6.59401	4.94039	111.766	92.3134	173.132	60.433	18.4234	22.7157	6.34795	6.36461	7.06946	5.97482	4.25269	4.59365
ENSMUST00000197726	0.0145674	0.517486	3.12481	up	ASMM10LNC1A100015959V4	ENSMUSG00000105331	Gm29865	lncRNA	Gold	Yes	chr3:131759805-132030743:+	chr3	+	131759805	132030743			GENCODE	predicted gene, 29865 [Source:MGI Symbol;Acc:MGI:5589024]	451	CCGAAAACTTTTCTCTATAAAGTAGCTAGCATTGGGTATGTTATTATAGCAAATAAAATG		intergenic							35.2543	8.20261	4.6188	2.97503	27.2421	31.3749	47.1459	8.04641	11.5614	5	4.18909	4.74805	4.91925	3.00834	3.53284	2.3839
ENSMUST00000225260	0.0415934	0.559898	3.10511	up	ASMM10LNC1A101980847V4	ENSMUSG00000038773	Kdm3b	lncRNA	Reliable	No	chr18:34796895-34803484:+	chr18	+	34796895	34803484	Yes	Nucleus	GENCODE	KDM3B lysine (K)-specific demethylase 3B [Source:MGI Symbol;Acc:MGI:1923356]	3498	AAGTGTCTATAACTGAGGTGAGGCTCTTATTCTGTAAGAGGTACAGCATTGCCTTACAGA		exon sense-overlapping	ENSMUST00000043775	Kdm3b		+	34777047	34838660	219.349	56.1916	7.41336	5.77872	288.776	210.22	159.05	86.2984	55.9507	26.3257	7.73625	7.5669	6.93693	6.50864	5.99557	4.83194
ENSMUST00000225260	0.0415934	0.559898	3.10511	up	ASMM10LNC1A101980847V4	ENSMUSG00000038773	Kdm3b	lncRNA	Reliable	No	chr18:34796895-34803484:+	chr18	+	34796895	34803484	Yes	Nucleus	GENCODE	KDM3B lysine (K)-specific demethylase 3B [Source:MGI Symbol;Acc:MGI:1923356]	3498	AAGTGTCTATAACTGAGGTGAGGCTCTTATTCTGTAAGAGGTACAGCATTGCCTTACAGA		exon sense-overlapping	ENSMUST00000224715	Kdm3b		+	34777066	34804633	219.349	56.1916	7.41336	5.77872	288.776	210.22	159.05	86.2984	55.9507	26.3257	7.73625	7.5669	6.93693	6.50864	5.99557	4.83194
ENSMUST00000191084	0.0320437	0.547574	3.10132	up	ASMM10LNC1A103152086V4	ENSMUSG00000100005	B130024G19Rik	lncRNA	Reliable	No	chr7:70386493-70402483:+	chr7	+	70386493	70402483			GENCODE	RIKEN cDNA B130024G19 gene [Source:MGI Symbol;Acc:MGI:3604353]	634	GCTCAAGGAAATGAAGGGAGATTTTGTAAATTGCAGATTCTAAGCAGGAAGACTCAACCA		intergenic							38.8809	8.52232	4.69069	3.05781	53.1168	35.7268	27.799	12.6255	7.17228	5.76914	5.22397	4.94287	3.90523	3.65946	2.8745	2.63947
ENSMUST00000159359	0.00393999	0.507036	3.09494	up	ASMM10LNC1A100081274V4	ENSMUSG00000026343	Gpr39	lncRNA	Gold	No	chr1:125840003-125873173:+	chr1	+	125840003	125873173			GENCODE	G protein-coupled receptor 39 [Source:MGI Symbol;Acc:MGI:1918361]	1128	AGCCACCTGCATCCAAGACACAGTGTGTATTCGTTTTCATCGCCATGGAGTCCCTGCTGG		bidirectional	ENSMUST00000027581	Gpr39		+	125676995	125873862	966.113	211.297	9.6088	7.97889	1218.8	758.552	920.992	245.137	147.446	241.309	9.83718	9.42019	9.56904	8.05811	7.52239	8.35618
ENSMUST00000159359	0.00393999	0.507036	3.09494	up	ASMM10LNC1A100081274V4	ENSMUSG00000026343	Gpr39	lncRNA	Gold	No	chr1:125840003-125873173:+	chr1	+	125840003	125873173			GENCODE	G protein-coupled receptor 39 [Source:MGI Symbol;Acc:MGI:1918361]	1128	AGCCACCTGCATCCAAGACACAGTGTGTATTCGTTTTCATCGCCATGGAGTCCCTGCTGG		bidirectional	ENSMUST00000159529	Lypd1		-	125873101	125910908	966.113	211.297	9.6088	7.97889	1218.8	758.552	920.992	245.137	147.446	241.309	9.83718	9.42019	9.56904	8.05811	7.52239	8.35618
ENSMUST00000159359	0.00393999	0.507036	3.09494	up	ASMM10LNC1A100081274V4	ENSMUSG00000026343	Gpr39	lncRNA	Gold	No	chr1:125840003-125873173:+	chr1	+	125840003	125873173			GENCODE	G protein-coupled receptor 39 [Source:MGI Symbol;Acc:MGI:1918361]	1128	AGCCACCTGCATCCAAGACACAGTGTGTATTCGTTTTCATCGCCATGGAGTCCCTGCTGG		bidirectional	ENSMUST00000159417	Lypd1		-	125867622	125912214	966.113	211.297	9.6088	7.97889	1218.8	758.552	920.992	245.137	147.446	241.309	9.83718	9.42019	9.56904	8.05811	7.52239	8.35618
ENSMUST00000159359	0.00393999	0.507036	3.09494	up	ASMM10LNC1A100081274V4	ENSMUSG00000026343	Gpr39	lncRNA	Gold	No	chr1:125840003-125873173:+	chr1	+	125840003	125873173			GENCODE	G protein-coupled receptor 39 [Source:MGI Symbol;Acc:MGI:1918361]	1128	AGCCACCTGCATCCAAGACACAGTGTGTATTCGTTTTCATCGCCATGGAGTCCCTGCTGG		bidirectional	ENSMUST00000027582	Lypd1		-	125872318	125912928	966.113	211.297	9.6088	7.97889	1218.8	758.552	920.992	245.137	147.446	241.309	9.83718	9.42019	9.56904	8.05811	7.52239	8.35618
ENSMUST00000159359	0.00393999	0.507036	3.09494	up	ASMM10LNC1A100081274V4	ENSMUSG00000026343	Gpr39	lncRNA	Gold	No	chr1:125840003-125873173:+	chr1	+	125840003	125873173			GENCODE	G protein-coupled receptor 39 [Source:MGI Symbol;Acc:MGI:1918361]	1128	AGCCACCTGCATCCAAGACACAGTGTGTATTCGTTTTCATCGCCATGGAGTCCCTGCTGG		bidirectional	ENSMUST00000162899	Lypd1		-	125872284	125911387	966.113	211.297	9.6088	7.97889	1218.8	758.552	920.992	245.137	147.446	241.309	9.83718	9.42019	9.56904	8.05811	7.52239	8.35618
ENSMUST00000160284	0.0397147	0.559168	3.07985	up	ASMM10LNC1A106342933V4	ENSMUSG00000026885	Ttll11	lncRNA	Reliable	No	chr2:35889286-35944947:-	chr2	-	35889286	35944947		Exosome	GENCODE	tubulin tyrosine ligase-like family, member 11 [Source:MGI Symbol;Acc:MGI:1921660]	852	ACATACTCTCCGGTCAAGTGAACAAATTTCCAGGTCCAAACGGTGAAAGAAGGTGACCCC		exon sense-overlapping	ENSMUST00000028248	Ttll11		-	35751241	35979624	167.35	42.5086	7.01394	5.39108	168.655	108.866	224.529	51.4225	20.8899	55.2134	6.96213	6.61151	7.46817	5.7326	4.44471	5.99592
ENSMUST00000160284	0.0397147	0.559168	3.07985	up	ASMM10LNC1A106342933V4	ENSMUSG00000026885	Ttll11	lncRNA	Reliable	No	chr2:35889286-35944947:-	chr2	-	35889286	35944947		Exosome	GENCODE	tubulin tyrosine ligase-like family, member 11 [Source:MGI Symbol;Acc:MGI:1921660]	852	ACATACTCTCCGGTCAAGTGAACAAATTTCCAGGTCCAAACGGTGAAAGAAGGTGACCCC		exon sense-overlapping	ENSMUST00000112976	Ttll11		-	35751241	35979624	167.35	42.5086	7.01394	5.39108	168.655	108.866	224.529	51.4225	20.8899	55.2134	6.96213	6.61151	7.46817	5.7326	4.44471	5.99592
ENSMUST00000160284	0.0397147	0.559168	3.07985	up	ASMM10LNC1A106342933V4	ENSMUSG00000026885	Ttll11	lncRNA	Reliable	No	chr2:35889286-35944947:-	chr2	-	35889286	35944947		Exosome	GENCODE	tubulin tyrosine ligase-like family, member 11 [Source:MGI Symbol;Acc:MGI:1921660]	852	ACATACTCTCCGGTCAAGTGAACAAATTTCCAGGTCCAAACGGTGAAAGAAGGTGACCCC		exon sense-overlapping	ENSMUST00000160906	Ttll11		-	35751947	35940806	167.35	42.5086	7.01394	5.39108	168.655	108.866	224.529	51.4225	20.8899	55.2134	6.96213	6.61151	7.46817	5.7326	4.44471	5.99592
ENSMUST00000160284	0.0397147	0.559168	3.07985	up	ASMM10LNC1A106342933V4	ENSMUSG00000026885	Ttll11	lncRNA	Reliable	No	chr2:35889286-35944947:-	chr2	-	35889286	35944947		Exosome	GENCODE	tubulin tyrosine ligase-like family, member 11 [Source:MGI Symbol;Acc:MGI:1921660]	852	ACATACTCTCCGGTCAAGTGAACAAATTTCCAGGTCCAAACGGTGAAAGAAGGTGACCCC		exon sense-overlapping	ENSMUST00000140201	Ttll11		-	35902646	35950591	167.35	42.5086	7.01394	5.39108	168.655	108.866	224.529	51.4225	20.8899	55.2134	6.96213	6.61151	7.46817	5.7326	4.44471	5.99592
ENSMUST00000160284	0.0397147	0.559168	3.07985	up	ASMM10LNC1A106342933V4	ENSMUSG00000026885	Ttll11	lncRNA	Reliable	No	chr2:35889286-35944947:-	chr2	-	35889286	35944947		Exosome	GENCODE	tubulin tyrosine ligase-like family, member 11 [Source:MGI Symbol;Acc:MGI:1921660]	852	ACATACTCTCCGGTCAAGTGAACAAATTTCCAGGTCCAAACGGTGAAAGAAGGTGACCCC		exon sense-overlapping	ENSMUST00000162172	Ttll11		-	35902666	35952414	167.35	42.5086	7.01394	5.39108	168.655	108.866	224.529	51.4225	20.8899	55.2134	6.96213	6.61151	7.46817	5.7326	4.44471	5.99592
ENSMUST00000188277	0.018495	0.530596	3.07494	up	ASMM10LNC1A105124511V4	ENSMUSG00000074415	3110039I08Rik	lncRNA	Reliable	No	chr9:41474855-41590666:+	chr9	+	41474855	41590666			GENCODE	RIKEN cDNA 3110039I08 gene [Source:MGI Symbol;Acc:MGI:1920394]	1212	AGACCCAGACAACAGACTCAAGGTGATAGATGTTCACAGAGAAAGTAGGAGGGTAGACCT		intergenic							43.0932	10.4119	4.94043	3.31987	49.3977	30.532	49.3499	15.1685	5.14745	10.9196	5.11144	4.7085	5.00134	3.93975	2.55897	3.46088
uc.444-	0.0396068	0.559168	3.0746	up	ASMM10UP877V4	uc.444	uc.444	lncRNA		No	chr7:37970732-37971120:+	chr7	+	37970732	37971120			UCR		388	AGGTTATGGAATGTTTTTGCTTCAGTAAACTCAGTCAGATAATGTGTCTAACCAGCTTTA		intronic antisense	ENSMUST00000206581	Uri1		-	37961364	38023551	225.39	55.161	7.38944	5.76904	343.245	127.322	205.602	90.0242	32.3041	43.1546	7.99089	6.84605	7.33137	6.57203	5.12991	5.60517
uc.444-	0.0396068	0.559168	3.0746	up	ASMM10UP877V4	uc.444	uc.444	lncRNA		No	chr7:37970732-37971120:+	chr7	+	37970732	37971120			UCR		388	AGGTTATGGAATGTTTTTGCTTCAGTAAACTCAGTCAGATAATGTGTCTAACCAGCTTTA		intronic antisense	ENSMUST00000206327	Uri1		-	37960642	38019566	225.39	55.161	7.38944	5.76904	343.245	127.322	205.602	90.0242	32.3041	43.1546	7.99089	6.84605	7.33137	6.57203	5.12991	5.60517
uc.444-	0.0396068	0.559168	3.0746	up	ASMM10UP877V4	uc.444	uc.444	lncRNA		No	chr7:37970732-37971120:+	chr7	+	37970732	37971120			UCR		388	AGGTTATGGAATGTTTTTGCTTCAGTAAACTCAGTCAGATAATGTGTCTAACCAGCTTTA		intronic antisense	ENSMUST00000085513	Uri1		-	37959992	38019542	225.39	55.161	7.38944	5.76904	343.245	127.322	205.602	90.0242	32.3041	43.1546	7.99089	6.84605	7.33137	6.57203	5.12991	5.60517
ENSMUST00000222089	0.0350105	0.552564	3.04435	up	ASMM10LNC1A110174644V4	ENSMUSG00000113566	Gm40977	lncRNA	Reliable	No	chr13:62097748-62111623:+	chr13	+	62097748	62111623			GENCODE	predicted gene, 40977 [Source:MGI Symbol;Acc:MGI:5623862]	478	ACAAAAATATTCAAGAACATTGTCCAAGTTCTAGAAGACACAGAAGTCATGCTCAAAGGC		exon sense-overlapping	uc029sbq.1	Zfp808		+	62016028	62173936	29.0237	5.66389	4.14884	2.54271	44.2639	22.1886	20.6188	6.99167	5	5	4.9451	4.23786	3.26357	2.85791	2.38631	2.3839
AK013958	0.0293378	0.544896	3.02554	up	ASMM10P039563V4	AK013958	AK013958	lncRNA		Yes	chr10:42089609-42090201:+	chr10	+	42089609	42090201			Genbank		599	GTAAAACAAACAAACAAAAACAAAACAGAGAACTCTGTTCCCAAGCCGTGGCCATCCCTG		intergenic							223.168	50.4361	7.35551	5.75831	281.343	104.207	283.953	48.858	37.6364	64.8137	7.70057	6.54558	7.82038	5.65873	5.37144	6.24478
ENSMUST00000152201	0.00993753	0.507512	3.01404	up	ASMM10LNC1A100043160V4	ENSMUSG00000017858	Ift52	lncRNA	Reliable	No	chr2:163022443-163028429:+	chr2	+	163022443	163028429			GENCODE	intraflagellar transport 52 [Source:MGI Symbol;Acc:MGI:2387217]	750	GTACTGTACACATGCATATGCACACAGTTAAAACCAAAAGAAAACTAGCTCTAATCCATG		exon sense-overlapping	uc008nsk.1	Ift52		+	163017494	163046135	31.9965	7.428	4.44933	2.85764	38.9316	22.7771	34.2809	10.9184	5	6.36559	4.74866	4.2758	4.32354	3.44384	2.38631	2.74275
ENSMUST00000152201	0.00993753	0.507512	3.01404	up	ASMM10LNC1A100043160V4	ENSMUSG00000017858	Ift52	lncRNA	Reliable	No	chr2:163022443-163028429:+	chr2	+	163022443	163028429			GENCODE	intraflagellar transport 52 [Source:MGI Symbol;Acc:MGI:2387217]	750	GTACTGTACACATGCATATGCACACAGTTAAAACCAAAAGAAAACTAGCTCTAATCCATG		exon sense-overlapping	ENSMUST00000018002	Ift52		+	163017354	163046141	31.9965	7.428	4.44933	2.85764	38.9316	22.7771	34.2809	10.9184	5	6.36559	4.74866	4.2758	4.32354	3.44384	2.38631	2.74275
ENSMUST00000152201	0.00993753	0.507512	3.01404	up	ASMM10LNC1A100043160V4	ENSMUSG00000017858	Ift52	lncRNA	Reliable	No	chr2:163022443-163028429:+	chr2	+	163022443	163028429			GENCODE	intraflagellar transport 52 [Source:MGI Symbol;Acc:MGI:2387217]	750	GTACTGTACACATGCATATGCACACAGTTAAAACCAAAAGAAAACTAGCTCTAATCCATG		exon sense-overlapping	NM_001356522	Ift52		+	163017353	163046139	31.9965	7.428	4.44933	2.85764	38.9316	22.7771	34.2809	10.9184	5	6.36559	4.74866	4.2758	4.32354	3.44384	2.38631	2.74275
ENSMUST00000152201	0.00993753	0.507512	3.01404	up	ASMM10LNC1A100043160V4	ENSMUSG00000017858	Ift52	lncRNA	Reliable	No	chr2:163022443-163028429:+	chr2	+	163022443	163028429			GENCODE	intraflagellar transport 52 [Source:MGI Symbol;Acc:MGI:2387217]	750	GTACTGTACACATGCATATGCACACAGTTAAAACCAAAAGAAAACTAGCTCTAATCCATG		exon sense-overlapping	uc008nsi.1	Ift52		+	163017472	163033547	31.9965	7.428	4.44933	2.85764	38.9316	22.7771	34.2809	10.9184	5	6.36559	4.74866	4.2758	4.32354	3.44384	2.38631	2.74275
ENSMUST00000152201	0.00993753	0.507512	3.01404	up	ASMM10LNC1A100043160V4	ENSMUSG00000017858	Ift52	lncRNA	Reliable	No	chr2:163022443-163028429:+	chr2	+	163022443	163028429			GENCODE	intraflagellar transport 52 [Source:MGI Symbol;Acc:MGI:2387217]	750	GTACTGTACACATGCATATGCACACAGTTAAAACCAAAAGAAAACTAGCTCTAATCCATG		exon sense-overlapping	ENSMUST00000150396	Ift52		+	163017491	163031270	31.9965	7.428	4.44933	2.85764	38.9316	22.7771	34.2809	10.9184	5	6.36559	4.74866	4.2758	4.32354	3.44384	2.38631	2.74275
uc008wlg.1	0.0347484	0.551362	2.97947	up	ASMM10LNC1A100101225V4	AK037159	AK037159	lncRNA	Reliable	Yes	chr5:9156396-9160986:-	chr5	-	9156396	9160986			knownGene	n/a	4591	TATATGTACCTAGGTATGAGATTTAGGAATTTATTATCTGCCAATAATTTGCTGCTTGGC		intron sense-overlapping	ENSMUST00000184372	Dmtf1		-	9131288	9161716	90.3894	22.8666	6.06142	4.48637	110.603	98.4965	62.0685	28.5092	26.9902	13.1003	6.33374	6.46052	5.39002	4.86531	4.84791	3.74589
uc008wlg.1	0.0347484	0.551362	2.97947	up	ASMM10LNC1A100101225V4	AK037159	AK037159	lncRNA	Reliable	Yes	chr5:9156396-9160986:-	chr5	-	9156396	9160986			knownGene	n/a	4591	TATATGTACCTAGGTATGAGATTTAGGAATTTATTATCTGCCAATAATTTGCTGCTTGGC		intron sense-overlapping	ENSMUST00000183973	Dmtf1		-	9120007	9161701	90.3894	22.8666	6.06142	4.48637	110.603	98.4965	62.0685	28.5092	26.9902	13.1003	6.33374	6.46052	5.39002	4.86531	4.84791	3.74589
uc008wlg.1	0.0347484	0.551362	2.97947	up	ASMM10LNC1A100101225V4	AK037159	AK037159	lncRNA	Reliable	Yes	chr5:9156396-9160986:-	chr5	-	9156396	9160986			knownGene	n/a	4591	TATATGTACCTAGGTATGAGATTTAGGAATTTATTATCTGCCAATAATTTGCTGCTTGGC		intron sense-overlapping	ENSMUST00000071921	Dmtf1		-	9118801	9161776	90.3894	22.8666	6.06142	4.48637	110.603	98.4965	62.0685	28.5092	26.9902	13.1003	6.33374	6.46052	5.39002	4.86531	4.84791	3.74589
uc008wlg.1	0.0347484	0.551362	2.97947	up	ASMM10LNC1A100101225V4	AK037159	AK037159	lncRNA	Reliable	Yes	chr5:9156396-9160986:-	chr5	-	9156396	9160986			knownGene	n/a	4591	TATATGTACCTAGGTATGAGATTTAGGAATTTATTATCTGCCAATAATTTGCTGCTTGGC		intron sense-overlapping	uc008wlc.2	Dmtf1		-	9118868	9161776	90.3894	22.8666	6.06142	4.48637	110.603	98.4965	62.0685	28.5092	26.9902	13.1003	6.33374	6.46052	5.39002	4.86531	4.84791	3.74589
uc008wlg.1	0.0347484	0.551362	2.97947	up	ASMM10LNC1A100101225V4	AK037159	AK037159	lncRNA	Reliable	Yes	chr5:9156396-9160986:-	chr5	-	9156396	9160986			knownGene	n/a	4591	TATATGTACCTAGGTATGAGATTTAGGAATTTATTATCTGCCAATAATTTGCTGCTTGGC		intron sense-overlapping	ENSMUST00000095017	Dmtf1		-	9118872	9161749	90.3894	22.8666	6.06142	4.48637	110.603	98.4965	62.0685	28.5092	26.9902	13.1003	6.33374	6.46052	5.39002	4.86531	4.84791	3.74589
TCONS_00022853	0.0025321	0.507036	2.94951	up	ASMM10P056333V4	XLOC_017054	XLOC_017054	lncRNA		No	chr4:142240453-142241182:+	chr4	+	142240453	142241182			Alexander et al 2013		249	CCAGCACCAAGCCACGTCCTGGTCAGTTTTCATTGTCAATCAGATTCAACCTAGAGTGGC		intergenic							574.026	134.486	8.84945	7.28897	673.032	422.199	626.846	152.715	101.659	149.085	8.96966	8.56912	9.00957	7.35939	6.94074	7.56679
ENSMUST00000131681	0.0349052	0.551899	2.93954	up	ASMM10LNC1A109760687V4	ENSMUSG00000021252	Erg28	lncRNA	Reliable	No	chr12:85815659-85824512:-	chr12	-	85815659	85824512			GENCODE	ergosterol biosynthesis 28 [Source:MGI Symbol;Acc:MGI:1915571]	696	ACTGGATCGTCAGACTCTATCACATCACACTGTGGACATTCCTCCTCGCCCTGGGACACT		exon sense-overlapping	NM_001360451	Erg28		-	85815447	85824893	918.192	191.61	9.42211	7.86651	1123.44	1195.89	435.243	197.8	183.014	194.015	9.72055	10.0815	8.46428	7.7445	7.85481	8.00024
ENSMUST00000131681	0.0349052	0.551899	2.93954	up	ASMM10LNC1A109760687V4	ENSMUSG00000021252	Erg28	lncRNA	Reliable	No	chr12:85815659-85824512:-	chr12	-	85815659	85824512			GENCODE	ergosterol biosynthesis 28 [Source:MGI Symbol;Acc:MGI:1915571]	696	ACTGGATCGTCAGACTCTATCACATCACACTGTGGACATTCCTCCTCGCCCTGGGACACT		exon sense-overlapping	NM_001360813	Erg28		-	85819062	85824893	918.192	191.61	9.42211	7.86651	1123.44	1195.89	435.243	197.8	183.014	194.015	9.72055	10.0815	8.46428	7.7445	7.85481	8.00024
ENSMUST00000131681	0.0349052	0.551899	2.93954	up	ASMM10LNC1A109760687V4	ENSMUSG00000021252	Erg28	lncRNA	Reliable	No	chr12:85815659-85824512:-	chr12	-	85815659	85824512			GENCODE	ergosterol biosynthesis 28 [Source:MGI Symbol;Acc:MGI:1915571]	696	ACTGGATCGTCAGACTCTATCACATCACACTGTGGACATTCCTCCTCGCCCTGGGACACT		exon sense-overlapping	ENSMUST00000021676	Erg28		-	85815448	85824522	918.192	191.61	9.42211	7.86651	1123.44	1195.89	435.243	197.8	183.014	194.015	9.72055	10.0815	8.46428	7.7445	7.85481	8.00024
ENSMUST00000131681	0.0349052	0.551899	2.93954	up	ASMM10LNC1A109760687V4	ENSMUSG00000021252	Erg28	lncRNA	Reliable	No	chr12:85815659-85824512:-	chr12	-	85815659	85824512			GENCODE	ergosterol biosynthesis 28 [Source:MGI Symbol;Acc:MGI:1915571]	696	ACTGGATCGTCAGACTCTATCACATCACACTGTGGACATTCCTCCTCGCCCTGGGACACT		exon sense-overlapping	ENSMUST00000142331	Erg28		-	85819539	85824550	918.192	191.61	9.42211	7.86651	1123.44	1195.89	435.243	197.8	183.014	194.015	9.72055	10.0815	8.46428	7.7445	7.85481	8.00024
ENSMUST00000124408	0.0215948	0.539683	2.91611	up	ASMM10LNC1A104860508V4	ENSMUSG00000028207	Asph	lncRNA	Gold	No	chr4:9574872-9595689:-	chr4	-	9574872	9595689		Nucleus	GENCODE	aspartate-beta-hydroxylase [Source:MGI Symbol;Acc:MGI:1914186]	2496	TGCATGATTTCTGTTTTCTATTTACTTCATAGTATATGAACCCTCAGAGCATGAAGGGGT		exon sense-overlapping	ENSMUST00000108337	Asph		-	9575267	9669162	152.501	39.715	6.88878	5.34474	196.063	144.334	117.106	40.93	54.0025	24.2123	7.17821	7.0317	6.45644	5.39399	5.94202	4.6982
ENSMUST00000124408	0.0215948	0.539683	2.91611	up	ASMM10LNC1A104860508V4	ENSMUSG00000028207	Asph	lncRNA	Gold	No	chr4:9574872-9595689:-	chr4	-	9574872	9595689		Nucleus	GENCODE	aspartate-beta-hydroxylase [Source:MGI Symbol;Acc:MGI:1914186]	2496	TGCATGATTTCTGTTTTCTATTTACTTCATAGTATATGAACCCTCAGAGCATGAAGGGGT		exon sense-overlapping	ENSMUST00000108340	Asph		-	9449079	9669162	152.501	39.715	6.88878	5.34474	196.063	144.334	117.106	40.93	54.0025	24.2123	7.17821	7.0317	6.45644	5.39399	5.94202	4.6982
ENSMUST00000124408	0.0215948	0.539683	2.91611	up	ASMM10LNC1A104860508V4	ENSMUSG00000028207	Asph	lncRNA	Gold	No	chr4:9574872-9595689:-	chr4	-	9574872	9595689		Nucleus	GENCODE	aspartate-beta-hydroxylase [Source:MGI Symbol;Acc:MGI:1914186]	2496	TGCATGATTTCTGTTTTCTATTTACTTCATAGTATATGAACCCTCAGAGCATGAAGGGGT		exon sense-overlapping	ENSMUST00000084915	Asph		-	9575267	9669162	152.501	39.715	6.88878	5.34474	196.063	144.334	117.106	40.93	54.0025	24.2123	7.17821	7.0317	6.45644	5.39399	5.94202	4.6982
ENSMUST00000124408	0.0215948	0.539683	2.91611	up	ASMM10LNC1A104860508V4	ENSMUSG00000028207	Asph	lncRNA	Gold	No	chr4:9574872-9595689:-	chr4	-	9574872	9595689		Nucleus	GENCODE	aspartate-beta-hydroxylase [Source:MGI Symbol;Acc:MGI:1914186]	2496	TGCATGATTTCTGTTTTCTATTTACTTCATAGTATATGAACCCTCAGAGCATGAAGGGGT		exon sense-overlapping	ENSMUST00000078139	Asph		-	9449079	9669162	152.501	39.715	6.88878	5.34474	196.063	144.334	117.106	40.93	54.0025	24.2123	7.17821	7.0317	6.45644	5.39399	5.94202	4.6982
ENSMUST00000124408	0.0215948	0.539683	2.91611	up	ASMM10LNC1A104860508V4	ENSMUSG00000028207	Asph	lncRNA	Gold	No	chr4:9574872-9595689:-	chr4	-	9574872	9595689		Nucleus	GENCODE	aspartate-beta-hydroxylase [Source:MGI Symbol;Acc:MGI:1914186]	2496	TGCATGATTTCTGTTTTCTATTTACTTCATAGTATATGAACCCTCAGAGCATGAAGGGGT		exon sense-overlapping	ENSMUST00000108339	Asph		-	9449079	9669344	152.501	39.715	6.88878	5.34474	196.063	144.334	117.106	40.93	54.0025	24.2123	7.17821	7.0317	6.45644	5.39399	5.94202	4.6982
ENSMUST00000124408	0.0215948	0.539683	2.91611	up	ASMM10LNC1A104860508V4	ENSMUSG00000028207	Asph	lncRNA	Gold	No	chr4:9574872-9595689:-	chr4	-	9574872	9595689		Nucleus	GENCODE	aspartate-beta-hydroxylase [Source:MGI Symbol;Acc:MGI:1914186]	2496	TGCATGATTTCTGTTTTCTATTTACTTCATAGTATATGAACCCTCAGAGCATGAAGGGGT		exon sense-overlapping	ENSMUST00000108333	Asph		-	9575267	9643717	152.501	39.715	6.88878	5.34474	196.063	144.334	117.106	40.93	54.0025	24.2123	7.17821	7.0317	6.45644	5.39399	5.94202	4.6982
ENSMUST00000124408	0.0215948	0.539683	2.91611	up	ASMM10LNC1A104860508V4	ENSMUSG00000028207	Asph	lncRNA	Gold	No	chr4:9574872-9595689:-	chr4	-	9574872	9595689		Nucleus	GENCODE	aspartate-beta-hydroxylase [Source:MGI Symbol;Acc:MGI:1914186]	2496	TGCATGATTTCTGTTTTCTATTTACTTCATAGTATATGAACCCTCAGAGCATGAAGGGGT		exon sense-overlapping	ENSMUST00000108335	Asph		-	9575267	9643717	152.501	39.715	6.88878	5.34474	196.063	144.334	117.106	40.93	54.0025	24.2123	7.17821	7.0317	6.45644	5.39399	5.94202	4.6982
ENSMUST00000124408	0.0215948	0.539683	2.91611	up	ASMM10LNC1A104860508V4	ENSMUSG00000028207	Asph	lncRNA	Gold	No	chr4:9574872-9595689:-	chr4	-	9574872	9595689		Nucleus	GENCODE	aspartate-beta-hydroxylase [Source:MGI Symbol;Acc:MGI:1914186]	2496	TGCATGATTTCTGTTTTCTATTTACTTCATAGTATATGAACCCTCAGAGCATGAAGGGGT		exon sense-overlapping	ENSMUST00000108334	Asph		-	9575267	9643717	152.501	39.715	6.88878	5.34474	196.063	144.334	117.106	40.93	54.0025	24.2123	7.17821	7.0317	6.45644	5.39399	5.94202	4.6982
ENSMUST00000177321	0.036092	0.553265	2.91255	up	ASMM10LNC1A100931653V4	ENSMUSG00000036242	Armh4	lncRNA	Reliable	No	chr14:49728889-49751547:-	chr14	-	49728889	49751547		Cytoplasm	GENCODE	armadillo-like helical domain containing 4 [Source:MGI Symbol;Acc:MGI:1914669]	569	ACCAGGTGCCAGAGACCATCGAGTGGGAACAGCAGAATCAAGGTCTGGATATTGAAGTAA		exon sense-overlapping	ENSMUST00000118129	Armh4		-	49681668	49783371	29.1242	6.19963	4.21238	2.6701	28.8505	36.9443	21.5777	5	7.5148	6.08408	4.27763	4.99458	3.36493	2.3866	2.92752	2.69617
ENSMUST00000177321	0.036092	0.553265	2.91255	up	ASMM10LNC1A100931653V4	ENSMUSG00000036242	Armh4	lncRNA	Reliable	No	chr14:49728889-49751547:-	chr14	-	49728889	49751547		Cytoplasm	GENCODE	armadillo-like helical domain containing 4 [Source:MGI Symbol;Acc:MGI:1914669]	569	ACCAGGTGCCAGAGACCATCGAGTGGGAACAGCAGAATCAAGGTCTGGATATTGAAGTAA		exon sense-overlapping	ENSMUST00000036972	Armh4		-	49675952	49783383	29.1242	6.19963	4.21238	2.6701	28.8505	36.9443	21.5777	5	7.5148	6.08408	4.27763	4.99458	3.36493	2.3866	2.92752	2.69617
ENSMUST00000181167	0.0466227	0.56397	2.90065	up	ASMM10LNC1A100020975V4	ENSMUSG00000097534	Gm16675	lncRNA	Gold	No	chr8:46730970-46739515:-	chr8	-	46730970	46739515			GENCODE	predicted gene, 16675 [Source:MGI Symbol;Acc:MGI:4439599]	1319	GCATAAAACCCAAAGGAGATACTTTGAAATGTCAAACACTTTCGATTTGAATACATTATT	NR_045750	intergenic							74.5346	21.392	5.79292	4.25655	86.8898	49.7779	86.9361	37.6632	12.6618	13.8509	5.97774	5.43515	5.96587	5.27154	3.6711	3.827
ENSMUST00000152893	0.0128094	0.512347	2.89153	up	ASMM10LNC1A100378720V4	ENSMUSG00000029863	Casp2	lncRNA	Reliable	No	chr6:42279637-42280490:+	chr6	+	42279637	42280490			GENCODE	caspase 2 [Source:MGI Symbol;Acc:MGI:97295]	545	GGTCTTTTTGCAGATGAGACAGATAGAGGTGTCGACCAGCAAGATGGAAAGAACCACACA		exon sense-overlapping	uc009bqr.2	Casp2		+	42276665	42282508	53.4078	14.2578	5.29581	3.76397	60.6106	46.4695	53.1433	19.8451	14.0699	8.85857	5.42497	5.33441	5.12806	4.32439	3.8372	3.13034
ENSMUST00000152893	0.0128094	0.512347	2.89153	up	ASMM10LNC1A100378720V4	ENSMUSG00000029863	Casp2	lncRNA	Reliable	No	chr6:42279637-42280490:+	chr6	+	42279637	42280490			GENCODE	caspase 2 [Source:MGI Symbol;Acc:MGI:97295]	545	GGTCTTTTTGCAGATGAGACAGATAGAGGTGTCGACCAGCAAGATGGAAAGAACCACACA		exon sense-overlapping	ENSMUST00000031895	Casp2		+	42264985	42282508	53.4078	14.2578	5.29581	3.76397	60.6106	46.4695	53.1433	19.8451	14.0699	8.85857	5.42497	5.33441	5.12806	4.32439	3.8372	3.13034
humanlincRNA2144-	0.0393907	0.558827	2.87877	up	humanlincRNA2144-_P1V4	humanlincRNA2144	humanlincRNA2144	lncRNA		Yes	chr8:35691334-35700594:-	chr8	-	35691334	35700594			lincRNA		9260	TGTGGTTTTCATGTAATCCTGTAAAGCAATTTGAGTTAAACTTTGTATGAGGTAGGCGGC		intergenic							38.2771	8.59091	4.60973	3.08428	60.9316	21.3502	32.5494	8.27773	5.4258	12.0692	5.43247	4.17303	4.2237	3.04029	2.5977	3.61486
AK076251	0.00415937	0.507036	2.87351	up	ASMM10P048698V4	AK076251	AK076251	lncRNA		Yes	chr11:63884692-63887768:+	chr11	+	63884692	63887768			Genbank		3078	GTATATCTTCTCTTTCCATGTAACTTTGCTTATCCTGTCAAGTTAGCCCAAAAAGTATCC		natural antisense	ENSMUST00000094103	Hs3st3b1		-	63885792	63922290	723.104	174.13	9.19438	7.67157	897.891	600.415	671.006	189.76	210.31	122.321	9.38988	9.08363	9.10964	7.68215	8.0807	7.25186
AK086870	0.0100294	0.507512	2.82909	up	ASMM10P052729V4	AK086870	AK086870	lncRNA		Yes	chr13:49259043-49261793:+	chr13	+	49259043	49261793			Genbank		2039	GTTTTCCTCACCATGATGGATCATACCCTCAAGTTGTGAGCCAAATAAACTCGTTCTTCC		natural antisense	ENSMUST00000110087	Fgd3		-	49261554	49309240	352.477	89.6849	8.13066	6.63033	372.623	252.128	432.679	109.518	59.1522	100.384	8.10582	7.83024	8.45593	6.86815	6.08909	6.93374
ENSMUST00000200501	0.0317363	0.547574	2.81643	up	ASMM10LNC1A102970998V4	ENSMUSG00000039131	Gipc2	lncRNA	Reliable	No	chr3:152094194-152146788:-	chr3	-	152094194	152146788			GENCODE	GIPC PDZ domain containing family, member 2 [Source:MGI Symbol;Acc:MGI:1889209]	755	TGTAGAAAGAATCTTATTTTGTACCTTAAATACGCCTAAAATTGACATGGGAAAGCTCCT		exon sense-overlapping	ENSMUST00000046614	Gipc2		-	152093839	152166230	551.262	149.505	8.79148	7.29762	690.83	514.239	448.716	243.645	78.3488	126.521	9.00675	8.85863	8.50907	8.05042	6.5362	7.30623
uc008dot.1	0.0307419	0.547312	2.8141	up	ASMM10LNC1A100095885V4	AK144664	AK144664	lncRNA	Reliable	Yes	chr17:78199256-78200025:-	chr17	-	78199256	78200025			knownGene	n/a	528	CTCCCATTTTTCTTTCCTAAAAGATTTATCACGAATGTATTAATAAAGAAGATGGGTGGT		intergenic							1011.8	245.226	9.62476	8.13208	1446.93	653.927	934.562	258.743	336.692	140.242	10.0791	9.20428	9.59089	8.14172	8.78471	7.46982
AK014643	0.0408003	0.559898	2.7956	up	ASMM10P033792V4	AK014643	AK014643	lncRNA		Yes	chr6:125159805-125160762:-	chr6	-	125159805	125160762			Genbank		959	TTTGAATGACAGATATGCGCTAGCACACCTGACTTACTGTAGTTTCTTGGATTTTGTTTG		natural antisense	NM_001302779	Iffo1		+	125145224	125161782	265.64	62.5036	7.60889	6.12574	346.675	317.629	132.617	57.8917	71.2435	58.3757	8.0052	8.16433	6.65716	5.90967	6.38607	6.08148
AK014643	0.0408003	0.559898	2.7956	up	ASMM10P033792V4	AK014643	AK014643	lncRNA		Yes	chr6:125159805-125160762:-	chr6	-	125159805	125160762			Genbank		959	TTTGAATGACAGATATGCGCTAGCACACCTGACTTACTGTAGTTTCTTGGATTTTGTTTG		natural antisense	ENSMUST00000148835	Iffo1		+	125145801	125161776	265.64	62.5036	7.60889	6.12574	346.675	317.629	132.617	57.8917	71.2435	58.3757	8.0052	8.16433	6.65716	5.90967	6.38607	6.08148
AK014643	0.0408003	0.559898	2.7956	up	ASMM10P033792V4	AK014643	AK014643	lncRNA		Yes	chr6:125159805-125160762:-	chr6	-	125159805	125160762			Genbank		959	TTTGAATGACAGATATGCGCTAGCACACCTGACTTACTGTAGTTTCTTGGATTTTGTTTG		natural antisense	ENSMUST00000117675	Iffo1		+	125145251	125161776	265.64	62.5036	7.60889	6.12574	346.675	317.629	132.617	57.8917	71.2435	58.3757	8.0052	8.16433	6.65716	5.90967	6.38607	6.08148
AK014643	0.0408003	0.559898	2.7956	up	ASMM10P033792V4	AK014643	AK014643	lncRNA		Yes	chr6:125159805-125160762:-	chr6	-	125159805	125160762			Genbank		959	TTTGAATGACAGATATGCGCTAGCACACCTGACTTACTGTAGTTTCTTGGATTTTGTTTG		natural antisense	ENSMUST00000119527	Iffo1		+	125145241	125161782	265.64	62.5036	7.60889	6.12574	346.675	317.629	132.617	57.8917	71.2435	58.3757	8.0052	8.16433	6.65716	5.90967	6.38607	6.08148
mouselincRNA0234+	0.0265463	0.540551	2.78872	up	MM9LINCRNAEXON11752+_P1V4	mouselincRNA0234	mouselincRNA0234	lncRNA		Yes	chr11:20050947-20062247:+	chr11	+	20050947	20062247			lincRNA		11300	ACTCCACATAAGATAAACAACAGCAAAAGAACCTTGAATGACCTTGAACTAACTGGGTTC		intergenic							150.09	41.3578	6.87141	5.39181	196.244	119.045	134.98	39.7404	59.8387	24.4944	7.18012	6.74711	6.68701	5.35073	6.10859	4.71612
ENSMUST00000225040	0.0120139	0.507512	2.78408	up	ASMM10LNC1A100021454V4	ENSMUSG00000114596	Gm47523	lncRNA	Reliable	Yes	chr13:46605327-46619780:-	chr13	-	46605327	46619780			GENCODE	predicted gene, 47523 [Source:MGI Symbol;Acc:MGI:6096522]	471	CTGGAAGACAGGCACAGAGCAGCAATGGAACTGGCCAGTTATTTCTAGAATCAGGGGTTC		natural antisense	uc007qhh.2	Cap2		+	46609567	46650281	73.873	18.9422	5.75596	4.27876	97.8258	69.0316	54.7616	15.4039	20.0432	21.3794	6.16039	5.92875	5.17874	3.95951	4.37653	4.50023
ENSMUST00000225040	0.0120139	0.507512	2.78408	up	ASMM10LNC1A100021454V4	ENSMUSG00000114596	Gm47523	lncRNA	Reliable	Yes	chr13:46605327-46619780:-	chr13	-	46605327	46619780			GENCODE	predicted gene, 47523 [Source:MGI Symbol;Acc:MGI:6096522]	471	CTGGAAGACAGGCACAGAGCAGCAATGGAACTGGCCAGTTATTTCTAGAATCAGGGGTTC		natural antisense	ENSMUST00000225824	Cap2		+	46502166	46648526	73.873	18.9422	5.75596	4.27876	97.8258	69.0316	54.7616	15.4039	20.0432	21.3794	6.16039	5.92875	5.17874	3.95951	4.37653	4.50023
ENSMUST00000225040	0.0120139	0.507512	2.78408	up	ASMM10LNC1A100021454V4	ENSMUSG00000114596	Gm47523	lncRNA	Reliable	Yes	chr13:46605327-46619780:-	chr13	-	46605327	46619780			GENCODE	predicted gene, 47523 [Source:MGI Symbol;Acc:MGI:6096522]	471	CTGGAAGACAGGCACAGAGCAGCAATGGAACTGGCCAGTTATTTCTAGAATCAGGGGTTC		natural antisense	ENSMUST00000119341	Cap2		+	46502125	46649635	73.873	18.9422	5.75596	4.27876	97.8258	69.0316	54.7616	15.4039	20.0432	21.3794	6.16039	5.92875	5.17874	3.95951	4.37653	4.50023
ENSMUST00000225040	0.0120139	0.507512	2.78408	up	ASMM10LNC1A100021454V4	ENSMUSG00000114596	Gm47523	lncRNA	Reliable	Yes	chr13:46605327-46619780:-	chr13	-	46605327	46619780			GENCODE	predicted gene, 47523 [Source:MGI Symbol;Acc:MGI:6096522]	471	CTGGAAGACAGGCACAGAGCAGCAATGGAACTGGCCAGTTATTTCTAGAATCAGGGGTTC		natural antisense	ENSMUST00000021802	Cap2		+	46501848	46650281	73.873	18.9422	5.75596	4.27876	97.8258	69.0316	54.7616	15.4039	20.0432	21.3794	6.16039	5.92875	5.17874	3.95951	4.37653	4.50023
ENSMUST00000099699	0.00257351	0.507036	2.77774	up	ASMM10LNC1A111639913V4	ENSMUSG00000075027	4631405J19Rik	lncRNA	Gold	No	chr2:93029348-93033439:+	chr2	+	93029348	93033439			GENCODE	RIKEN cDNA 4631405J19 gene [Source:MGI Symbol;Acc:MGI:3045383]	1225	AGAGGCCCAAGGAAGTTCTGGAATAAAATCATAGCTAACCTCCATGTCTATCGGTAGGGG	NR_110333	intronic antisense	ENSMUST00000178666	Prdm11		-	92974906	93046144	118.671	32.1968	6.53856	5.06465	138.013	104.171	113.83	40.0613	24.0553	32.4738	6.66215	6.54498	6.40856	5.36304	4.66638	5.16454
ENSMUST00000099699	0.00257351	0.507036	2.77774	up	ASMM10LNC1A111639913V4	ENSMUSG00000075027	4631405J19Rik	lncRNA	Gold	No	chr2:93029348-93033439:+	chr2	+	93029348	93033439			GENCODE	RIKEN cDNA 4631405J19 gene [Source:MGI Symbol;Acc:MGI:3045383]	1225	AGAGGCCCAAGGAAGTTCTGGAATAAAATCATAGCTAACCTCCATGTCTATCGGTAGGGG	NR_110333	intronic antisense	ENSMUST00000147339	Prdm11		-	93012627	93046167	118.671	32.1968	6.53856	5.06465	138.013	104.171	113.83	40.0613	24.0553	32.4738	6.66215	6.54498	6.40856	5.36304	4.66638	5.16454
ENSMUST00000099699	0.00257351	0.507036	2.77774	up	ASMM10LNC1A111639913V4	ENSMUSG00000075027	4631405J19Rik	lncRNA	Gold	No	chr2:93029348-93033439:+	chr2	+	93029348	93033439			GENCODE	RIKEN cDNA 4631405J19 gene [Source:MGI Symbol;Acc:MGI:3045383]	1225	AGAGGCCCAAGGAAGTTCTGGAATAAAATCATAGCTAACCTCCATGTCTATCGGTAGGGG	NR_110333	intronic antisense	ENSMUST00000111272	Prdm11		-	92984707	93046053	118.671	32.1968	6.53856	5.06465	138.013	104.171	113.83	40.0613	24.0553	32.4738	6.66215	6.54498	6.40856	5.36304	4.66638	5.16454
ENSMUST00000099699	0.00257351	0.507036	2.77774	up	ASMM10LNC1A111639913V4	ENSMUSG00000075027	4631405J19Rik	lncRNA	Gold	No	chr2:93029348-93033439:+	chr2	+	93029348	93033439			GENCODE	RIKEN cDNA 4631405J19 gene [Source:MGI Symbol;Acc:MGI:3045383]	1225	AGAGGCCCAAGGAAGTTCTGGAATAAAATCATAGCTAACCTCCATGTCTATCGGTAGGGG	NR_110333	intronic antisense	ENSMUST00000111274	Prdm11		-	92965151	93045571	118.671	32.1968	6.53856	5.06465	138.013	104.171	113.83	40.0613	24.0553	32.4738	6.66215	6.54498	6.40856	5.36304	4.66638	5.16454
AK084702	0.00183303	0.482666	2.76654	up	ASMM10P042449V4	AK084702	AK084702	lncRNA		Yes	chr9:15878151-15880395:+	chr9	+	15878151	15880395			Genbank		2244	AATGGCCCAAAGGCCTTATTTAATTCAGCTAAGCATTTCCCATTTTTCAAGAACGAGCTT		intergenic							218.965	58.1527	7.44677	5.97869	235.838	166.805	254.253	74.9554	49.4135	50.0891	7.44552	7.23864	7.65615	6.29708	5.80049	5.83849
ENSMUST00000143206	0.0491843	0.56495	2.75955	up	ASMM10LNC1A102048914V4	ENSMUSG00000053768	Chchd3	lncRNA	Reliable	No	chr6:32792637-32897071:-	chr6	-	32792637	32897071	Yes	Nucleus	GENCODE	coiled-coil-helix-coiled-coil-helix domain containing 3 [Source:MGI Symbol;Acc:MGI:1913325]	661	GCCAAAAACTTTGAGCCATGAGGATTTTCCAAAGAATATTCGTGGAAAGGCTCGGCAGCT		exon sense-overlapping	ENSMUST00000129069	Chchd3		-	32790976	32892330	30.2233	8.30538	4.35924	2.89481	35.1611	21.258	34.2509	14.9161	5	5	4.5891	4.1668	4.32183	3.91421	2.38631	2.3839
ENSMUST00000143206	0.0491843	0.56495	2.75955	up	ASMM10LNC1A102048914V4	ENSMUSG00000053768	Chchd3	lncRNA	Reliable	No	chr6:32792637-32897071:-	chr6	-	32792637	32897071	Yes	Nucleus	GENCODE	coiled-coil-helix-coiled-coil-helix domain containing 3 [Source:MGI Symbol;Acc:MGI:1913325]	661	GCCAAAAACTTTGAGCCATGAGGATTTTCCAAAGAATATTCGTGGAAAGGCTCGGCAGCT		exon sense-overlapping	ENSMUST00000115091	Chchd3		-	32851443	33060217	30.2233	8.30538	4.35924	2.89481	35.1611	21.258	34.2509	14.9161	5	5	4.5891	4.1668	4.32183	3.91421	2.38631	2.3839
ENSMUST00000143206	0.0491843	0.56495	2.75955	up	ASMM10LNC1A102048914V4	ENSMUSG00000053768	Chchd3	lncRNA	Reliable	No	chr6:32792637-32897071:-	chr6	-	32792637	32897071	Yes	Nucleus	GENCODE	coiled-coil-helix-coiled-coil-helix domain containing 3 [Source:MGI Symbol;Acc:MGI:1913325]	661	GCCAAAAACTTTGAGCCATGAGGATTTTCCAAAGAATATTCGTGGAAAGGCTCGGCAGCT		exon sense-overlapping	ENSMUST00000127666	Chchd3		-	32803988	33060237	30.2233	8.30538	4.35924	2.89481	35.1611	21.258	34.2509	14.9161	5	5	4.5891	4.1668	4.32183	3.91421	2.38631	2.3839
ENSMUST00000143206	0.0491843	0.56495	2.75955	up	ASMM10LNC1A102048914V4	ENSMUSG00000053768	Chchd3	lncRNA	Reliable	No	chr6:32792637-32897071:-	chr6	-	32792637	32897071	Yes	Nucleus	GENCODE	coiled-coil-helix-coiled-coil-helix domain containing 3 [Source:MGI Symbol;Acc:MGI:1913325]	661	GCCAAAAACTTTGAGCCATGAGGATTTTCCAAAGAATATTCGTGGAAAGGCTCGGCAGCT		exon sense-overlapping	NM_001355667	Chchd3		-	32792207	33060260	30.2233	8.30538	4.35924	2.89481	35.1611	21.258	34.2509	14.9161	5	5	4.5891	4.1668	4.32183	3.91421	2.38631	2.3839
ENSMUST00000143206	0.0491843	0.56495	2.75955	up	ASMM10LNC1A102048914V4	ENSMUSG00000053768	Chchd3	lncRNA	Reliable	No	chr6:32792637-32897071:-	chr6	-	32792637	32897071	Yes	Nucleus	GENCODE	coiled-coil-helix-coiled-coil-helix domain containing 3 [Source:MGI Symbol;Acc:MGI:1913325]	661	GCCAAAAACTTTGAGCCATGAGGATTTTCCAAAGAATATTCGTGGAAAGGCTCGGCAGCT		exon sense-overlapping	ENSMUST00000066379	Chchd3		-	32792217	33060260	30.2233	8.30538	4.35924	2.89481	35.1611	21.258	34.2509	14.9161	5	5	4.5891	4.1668	4.32183	3.91421	2.38631	2.3839
ENSMUST00000187809	0.00943728	0.507036	2.74364	up	ASMM10LNC1A103298631V4	ENSMUSG00000026388	3110009E18Rik	lncRNA	Reliable	No	chr1:120150599-120165459:+	chr1	+	120150599	120165459			GENCODE	RIKEN cDNA 3110009E18 gene [Source:MGI Symbol;Acc:MGI:1920353]	429	GGGTCCTAGAGTGTGCTGCTTCGCCAGCCTTGCTTACTCGGAGGATCAGACATGGTCTCA		exon sense-overlapping	ENSMUST00000153037	3110009E18Rik		+	120150671	120169511	368.384	94.5863	8.19317	6.73708	411.273	258.539	435.341	94.165	69.5232	120.071	8.24799	7.86699	8.46454	6.63872	6.34872	7.2238
ENSMUST00000187809	0.00943728	0.507036	2.74364	up	ASMM10LNC1A103298631V4	ENSMUSG00000026388	3110009E18Rik	lncRNA	Reliable	No	chr1:120150599-120165459:+	chr1	+	120150599	120165459			GENCODE	RIKEN cDNA 3110009E18 gene [Source:MGI Symbol;Acc:MGI:1920353]	429	GGGTCCTAGAGTGTGCTGCTTCGCCAGCCTTGCTTACTCGGAGGATCAGACATGGTCTCA		exon sense-overlapping	ENSMUST00000112644	3110009E18Rik		+	120121195	120188189	368.384	94.5863	8.19317	6.73708	411.273	258.539	435.341	94.165	69.5232	120.071	8.24799	7.86699	8.46454	6.63872	6.34872	7.2238
ENSMUST00000187809	0.00943728	0.507036	2.74364	up	ASMM10LNC1A103298631V4	ENSMUSG00000026388	3110009E18Rik	lncRNA	Reliable	No	chr1:120150599-120165459:+	chr1	+	120150599	120165459			GENCODE	RIKEN cDNA 3110009E18 gene [Source:MGI Symbol;Acc:MGI:1920353]	429	GGGTCCTAGAGTGTGCTGCTTCGCCAGCCTTGCTTACTCGGAGGATCAGACATGGTCTCA		exon sense-overlapping	ENSMUST00000027637	3110009E18Rik		+	120121187	120188189	368.384	94.5863	8.19317	6.73708	411.273	258.539	435.341	94.165	69.5232	120.071	8.24799	7.86699	8.46454	6.63872	6.34872	7.2238
ENSMUST00000187809	0.00943728	0.507036	2.74364	up	ASMM10LNC1A103298631V4	ENSMUSG00000026388	3110009E18Rik	lncRNA	Reliable	No	chr1:120150599-120165459:+	chr1	+	120150599	120165459			GENCODE	RIKEN cDNA 3110009E18 gene [Source:MGI Symbol;Acc:MGI:1920353]	429	GGGTCCTAGAGTGTGCTGCTTCGCCAGCCTTGCTTACTCGGAGGATCAGACATGGTCTCA		exon sense-overlapping	ENSMUST00000056038	3110009E18Rik		+	120121200	120188189	368.384	94.5863	8.19317	6.73708	411.273	258.539	435.341	94.165	69.5232	120.071	8.24799	7.86699	8.46454	6.63872	6.34872	7.2238
ENSMUST00000211253	0.00379584	0.507036	2.71845	up	ASMM10LNC1A102152898V4	ENSMUSG00000109704	Gm38414	lncRNA	Gold	No	chr8:36159479-36161588:+	chr8	+	36159479	36161588			GENCODE	predicted gene, 38414 [Source:MGI Symbol;Acc:MGI:5621299]	1405	ACAACAGTAACAACAGACACCACTCGTGAGAAAACAAACCAGAATAAGGACAGACAGACA		intergenic							27.3564	6.68901	4.19199	2.7492	27.7685	18.4256	35.8752	6.56044	5	8.50658	4.21737	3.94994	4.40865	2.79104	2.38631	3.07026
ENSMUST00000224779	0.0348676	0.551726	2.69817	up	ASMM10LNC1A100088709V4	ENSMUSG00000046351	Zfp322a	lncRNA	Reliable	No	chr13:23357634-23363210:-	chr13	-	23357634	23363210		Cytoplasm	GENCODE	zinc finger protein 322A [Source:MGI Symbol;Acc:MGI:2442566]	488	CATTTGCCATTTTTAAGGGAAATGTTTATTCACTGTTAAGTCCGTTATATGTAAATGATC		exon sense-overlapping	ENSMUST00000145451	Zfp322a		-	23357032	23369201	23.0017	5	3.81758	2.3856	30.3548	21.4933	17.1569	5	5	5	4.35908	4.18264	2.91103	2.3866	2.38631	2.3839
ENSMUST00000224779	0.0348676	0.551726	2.69817	up	ASMM10LNC1A100088709V4	ENSMUSG00000046351	Zfp322a	lncRNA	Reliable	No	chr13:23357634-23363210:-	chr13	-	23357634	23363210		Cytoplasm	GENCODE	zinc finger protein 322A [Source:MGI Symbol;Acc:MGI:2442566]	488	CATTTGCCATTTTTAAGGGAAATGTTTATTCACTGTTAAGTCCGTTATATGTAAATGATC		exon sense-overlapping	ENSMUST00000152557	Zfp322a		-	23357031	23369000	23.0017	5	3.81758	2.3856	30.3548	21.4933	17.1569	5	5	5	4.35908	4.18264	2.91103	2.3866	2.38631	2.3839
ENSMUST00000224779	0.0348676	0.551726	2.69817	up	ASMM10LNC1A100088709V4	ENSMUSG00000046351	Zfp322a	lncRNA	Reliable	No	chr13:23357634-23363210:-	chr13	-	23357634	23363210		Cytoplasm	GENCODE	zinc finger protein 322A [Source:MGI Symbol;Acc:MGI:2442566]	488	CATTTGCCATTTTTAAGGGAAATGTTTATTCACTGTTAAGTCCGTTATATGTAAATGATC		exon sense-overlapping	ENSMUST00000050101	Zfp322a		-	23353103	23369208	23.0017	5	3.81758	2.3856	30.3548	21.4933	17.1569	5	5	5	4.35908	4.18264	2.91103	2.3866	2.38631	2.3839
ENSMUST00000224779	0.0348676	0.551726	2.69817	up	ASMM10LNC1A100088709V4	ENSMUSG00000046351	Zfp322a	lncRNA	Reliable	No	chr13:23357634-23363210:-	chr13	-	23357634	23363210		Cytoplasm	GENCODE	zinc finger protein 322A [Source:MGI Symbol;Acc:MGI:2442566]	488	CATTTGCCATTTTTAAGGGAAATGTTTATTCACTGTTAAGTCCGTTATATGTAAATGATC		exon sense-overlapping	ENSMUST00000125328	Zfp322a		-	23357193	23369194	23.0017	5	3.81758	2.3856	30.3548	21.4933	17.1569	5	5	5	4.35908	4.18264	2.91103	2.3866	2.38631	2.3839
ENSMUST00000198060	0.0185795	0.530596	2.69698	up	ASMM10LNC1A100021245V4	ENSMUSG00000106317	Gm43848	lncRNA	Reliable	Yes	chr3:105725901-105727147:-	chr3	-	105725901	105727147			GENCODE	predicted gene 43848 [Source:MGI Symbol;Acc:MGI:5663985]	1247	TGACTAAAACAAGTGATTTGGAGTCATTTTTCTCTCCTTAAGAATCGTAATAAAACATTC		intergenic							529.85	137.475	8.71234	7.281	660.017	357.822	571.71	165.221	84.1923	163.011	8.93695	8.33392	8.86616	7.47353	6.65369	7.71578
NR_104435	0.0341167	0.550953	2.68983	up	ASMM10LNC1A100255574V4	ENSMUSG00000021097	Clmn	lncRNA	Reliable	No	chr12:104763114-104865076:-	chr12	-	104763114	104865076			Refseq		12059	ACGCAGCTGATCTGGATGACAGGAGAAACAGAGTGTTAAACAGGTACAATTCTCAGAAGC	NR_104435	exon sense-overlapping	ENSMUST00000222323	Clmn		-	104774276	104780871	22.8149	5	3.81312	2.3856	29.2344	22.0504	17.1597	5	5	5	4.30255	4.22549	2.91131	2.3866	2.38631	2.3839
NR_104435	0.0341167	0.550953	2.68983	up	ASMM10LNC1A100255574V4	ENSMUSG00000021097	Clmn	lncRNA	Reliable	No	chr12:104763114-104865076:-	chr12	-	104763114	104865076			Refseq		12059	ACGCAGCTGATCTGGATGACAGGAGAAACAGAGTGTTAAACAGGTACAATTCTCAGAAGC	NR_104435	exon sense-overlapping	ENSMUST00000109936	Clmn		-	104763117	104865076	22.8149	5	3.81312	2.3856	29.2344	22.0504	17.1597	5	5	5	4.30255	4.22549	2.91131	2.3866	2.38631	2.3839
NR_104435	0.0341167	0.550953	2.68983	up	ASMM10LNC1A100255574V4	ENSMUSG00000021097	Clmn	lncRNA	Reliable	No	chr12:104763114-104865076:-	chr12	-	104763114	104865076			Refseq		12059	ACGCAGCTGATCTGGATGACAGGAGAAACAGAGTGTTAAACAGGTACAATTCTCAGAAGC	NR_104435	exon sense-overlapping	ENSMUST00000109937	Clmn		-	104771480	104865009	22.8149	5	3.81312	2.3856	29.2344	22.0504	17.1597	5	5	5	4.30255	4.22549	2.91131	2.3866	2.38631	2.3839
TCONS_00013602	0.0100073	0.507512	2.6897	up	ASMM10P016239V4	XLOC_010852	XLOC_010852	lncRNA		No	chr17:46858431-46863108:-	chr17	-	46858431	46863108			Alexander et al 2013		508	ATCCTGTTTCAAACAAATACAGTACCCTCAAATCATGGTGGGGCCTACAACAGAAGGCTG		exon sense-overlapping	ENSMUST00000233455	Bicral		-	46825795	46858482	133.955	38.4729	6.72351	5.29606	159.021	121.983	120.859	55.1833	27.0227	33.2127	6.87856	6.78547	6.50649	5.83849	4.85068	5.19902
ENSMUST00000151230	0.00758733	0.507036	2.68938	up	ASMM10LNC1A108581193V4	ENSMUSG00000051154	Commd3	lncRNA	Reliable	No	chr2:18674649-18675501:+	chr2	+	18674649	18675501		Nucleus	GENCODE	COMM domain containing 3 [Source:MGI Symbol;Acc:MGI:88218]	677	ACAGTTACAGGTACAGTATTAGGACCTTTAAATGTTTCTTTCAGTGGGCATTTGAGAACT		exon sense-overlapping	ENSMUST00000171845	Commd3		+	18672384	18676230	187.338	51.297	7.1932	5.76592	251.039	146.477	164.497	68.4407	48.4535	36.9968	7.53772	7.05272	6.98915	6.15998	5.76825	5.36953
ENSMUST00000151230	0.00758733	0.507036	2.68938	up	ASMM10LNC1A108581193V4	ENSMUSG00000051154	Commd3	lncRNA	Reliable	No	chr2:18674649-18675501:+	chr2	+	18674649	18675501		Nucleus	GENCODE	COMM domain containing 3 [Source:MGI Symbol;Acc:MGI:88218]	677	ACAGTTACAGGTACAGTATTAGGACCTTTAAATGTTTCTTTCAGTGGGCATTTGAGAACT		exon sense-overlapping	ENSMUST00000061158	Commd3		+	18672423	18676231	187.338	51.297	7.1932	5.76592	251.039	146.477	164.497	68.4407	48.4535	36.9968	7.53772	7.05272	6.98915	6.15998	5.76825	5.36953
ENSMUST00000147449	0.0350205	0.552564	2.67254	up	ASMM10LNC1A100105877V4	ENSMUSG00000087371	Gm15541	lncRNA	Gold	Yes	chr7:27502718-27508122:-	chr7	-	27502718	27508122			GENCODE	predicted gene 15541 [Source:MGI Symbol;Acc:MGI:3782989]	2713	TGGAAGGCAGGAAGATTTATGGTTTATGTCCAGCAACATGTTCTGGCTTCATCCTGAACA		natural antisense	ENSMUST00000098644	Prx		+	27499324	27520214	95.0823	26.9336	6.14321	4.72499	129.256	85.433	70.5577	38.6648	16.4767	25.6593	6.56366	6.25004	5.61592	5.30904	4.07935	4.7866
ENSMUST00000147449	0.0350205	0.552564	2.67254	up	ASMM10LNC1A100105877V4	ENSMUSG00000087371	Gm15541	lncRNA	Gold	Yes	chr7:27502718-27508122:-	chr7	-	27502718	27508122			GENCODE	predicted gene 15541 [Source:MGI Symbol;Acc:MGI:3782989]	2713	TGGAAGGCAGGAAGATTTATGGTTTATGTCCAGCAACATGTTCTGGCTTCATCCTGAACA		natural antisense	ENSMUST00000108355	Prx		+	27499324	27520214	95.0823	26.9336	6.14321	4.72499	129.256	85.433	70.5577	38.6648	16.4767	25.6593	6.56366	6.25004	5.61592	5.30904	4.07935	4.7866
ENSMUST00000147449	0.0350205	0.552564	2.67254	up	ASMM10LNC1A100105877V4	ENSMUSG00000087371	Gm15541	lncRNA	Gold	Yes	chr7:27502718-27508122:-	chr7	-	27502718	27508122			GENCODE	predicted gene 15541 [Source:MGI Symbol;Acc:MGI:3782989]	2713	TGGAAGGCAGGAAGATTTATGGTTTATGTCCAGCAACATGTTCTGGCTTCATCCTGAACA		natural antisense	ENSMUST00000065487	Prx		+	27507806	27520041	95.0823	26.9336	6.14321	4.72499	129.256	85.433	70.5577	38.6648	16.4767	25.6593	6.56366	6.25004	5.61592	5.30904	4.07935	4.7866
ENSMUST00000147449	0.0350205	0.552564	2.67254	up	ASMM10LNC1A100105877V4	ENSMUSG00000087371	Gm15541	lncRNA	Gold	Yes	chr7:27502718-27508122:-	chr7	-	27502718	27508122			GENCODE	predicted gene 15541 [Source:MGI Symbol;Acc:MGI:3782989]	2713	TGGAAGGCAGGAAGATTTATGGTTTATGTCCAGCAACATGTTCTGGCTTCATCCTGAACA		natural antisense	ENSMUST00000125990	Prx		+	27507801	27520034	95.0823	26.9336	6.14321	4.72499	129.256	85.433	70.5577	38.6648	16.4767	25.6593	6.56366	6.25004	5.61592	5.30904	4.07935	4.7866
uc.64+	0.0142975	0.517486	2.67005	up	ASMM10UP553V4	uc.64	uc.64	lncRNA		No	chr11:22079002-22079247:-	chr11	-	22079002	22079247			UCR		245	AATTCTTTATCAAATGCATTGATCGTGGCATGTGTGCATTGATCCAGGTCCGCCATCTGG		intron sense-overlapping	ENSMUST00000045167	Ehbp1		-	22005828	22285838	350.262	97.1286	8.12102	6.70415	438.245	260.637	351.905	146.521	64.6184	80.2466	8.34	7.88097	8.1421	7.30133	6.23305	6.57808
uc.64+	0.0142975	0.517486	2.67005	up	ASMM10UP553V4	uc.64	uc.64	lncRNA		No	chr11:22079002-22079247:-	chr11	-	22079002	22079247			UCR		245	AATTCTTTATCAAATGCATTGATCGTGGCATGTGTGCATTGATCCAGGTCCGCCATCTGG		intron sense-overlapping	ENSMUST00000109563	Ehbp1		-	22005828	22286795	350.262	97.1286	8.12102	6.70415	438.245	260.637	351.905	146.521	64.6184	80.2466	8.34	7.88097	8.1421	7.30133	6.23305	6.57808
uc.64+	0.0142975	0.517486	2.67005	up	ASMM10UP553V4	uc.64	uc.64	lncRNA		No	chr11:22079002-22079247:-	chr11	-	22079002	22079247			UCR		245	AATTCTTTATCAAATGCATTGATCGTGGCATGTGTGCATTGATCCAGGTCCGCCATCTGG		intron sense-overlapping	ENSMUST00000180360	Ehbp1		-	22005828	22286795	350.262	97.1286	8.12102	6.70415	438.245	260.637	351.905	146.521	64.6184	80.2466	8.34	7.88097	8.1421	7.30133	6.23305	6.57808
ENSMUST00000127018	0.0411426	0.559898	2.66855	up	ASMM10LNC1A107443400V4	ENSMUSG00000034621	Gpatch8	lncRNA	Reliable	No	chr11:102536887-102556176:-	chr11	-	102536887	102556176	Yes	Nucleus	GENCODE	G patch domain containing 8 [Source:MGI Symbol;Acc:MGI:1918667]	432	GCCCATAGAATCGCAGTTGGCCCATATTAGCTAAGCAGCCATGATCTGGTTTGTATTGCA		exon sense-overlapping	ENSMUST00000143842	Gpatch8		-	102475915	102556199	420.029	113.389	8.32116	6.9051	632.801	349.175	278.112	182.723	78.0785	79.3669	8.8724	8.30044	7.79062	7.62515	6.53033	6.55982
ENSMUST00000213796	0.0146756	0.517486	2.64946	up	ASMM10LNC1A100053190V4	ENSMUSG00000111524	Gm34113	lncRNA	Reliable	Yes	chr10:84092266-84096249:+	chr10	+	84092266	84096249			GENCODE	predicted gene, 34113 [Source:MGI Symbol;Acc:MGI:5593272]	388	AGCCATTGTTGAACTCGCCAGATCACAGCCTGAAAGCCACTCTAATAAATCTAATAATAA		intergenic							360.4	92.9452	8.11993	6.71423	426.66	208.915	445.625	108.78	69.4098	100.646	8.30427	7.55687	8.49865	6.85835	6.34665	6.93769
ENSMUST00000130629	0.0257556	0.540551	2.6487	up	ASMM10LNC1A100041107V4	ENSMUSG00000051329	Nup160	lncRNA	Reliable	No	chr2:90699741-90702069:+	chr2	+	90699741	90702069		Exosome	GENCODE	nucleoporin 160 [Source:MGI Symbol;Acc:MGI:1926227]	687	CCTTTTAGGCCAGACTTCCTTCAGTGTGAGTATTTTATAATATTCTAAAATATTCCTTTT		exon sense-overlapping	ENSMUST00000057481	Nup160		+	90677215	90736328	169.234	46.9506	7.02463	5.61935	189.617	104.589	213.495	52.9454	29.6956	58.2107	7.12992	6.55212	7.39185	5.77934	5.00053	6.07816
ENSMUST00000130629	0.0257556	0.540551	2.6487	up	ASMM10LNC1A100041107V4	ENSMUSG00000051329	Nup160	lncRNA	Reliable	No	chr2:90699741-90702069:+	chr2	+	90699741	90702069		Exosome	GENCODE	nucleoporin 160 [Source:MGI Symbol;Acc:MGI:1926227]	687	CCTTTTAGGCCAGACTTCCTTCAGTGTGAGTATTTTATAATATTCTAAAATATTCCTTTT		exon sense-overlapping	uc008ksy.1	Nup160		+	90679014	90709053	169.234	46.9506	7.02463	5.61935	189.617	104.589	213.495	52.9454	29.6956	58.2107	7.12992	6.55212	7.39185	5.77934	5.00053	6.07816
ENSMUST00000130629	0.0257556	0.540551	2.6487	up	ASMM10LNC1A100041107V4	ENSMUSG00000051329	Nup160	lncRNA	Reliable	No	chr2:90699741-90702069:+	chr2	+	90699741	90702069		Exosome	GENCODE	nucleoporin 160 [Source:MGI Symbol;Acc:MGI:1926227]	687	CCTTTTAGGCCAGACTTCCTTCAGTGTGAGTATTTTATAATATTCTAAAATATTCCTTTT		exon sense-overlapping	uc008ksz.1	Nup160		+	90679014	90736328	169.234	46.9506	7.02463	5.61935	189.617	104.589	213.495	52.9454	29.6956	58.2107	7.12992	6.55212	7.39185	5.77934	5.00053	6.07816
AK084571	0.0131953	0.515074	2.64266	up	ASMM10P019163V4	AK084571	AK084571	lncRNA		Yes	chr19:36597529-36598294:-	chr19	-	36597529	36598294			Genbank		765	GGGAGGAAGTAATGTGCTTTCATACTCTGGTATTTTTAATAAGCAGAAAGTATCACATAC		intronic antisense	ENSMUST00000169036	Hectd2		+	36554668	36620242	26.43	6.56717	4.12328	2.72129	30.9318	23.7423	24.616	9.02267	5	5.67885	4.38779	4.33751	3.64453	3.15395	2.38631	2.6236
AK084571	0.0131953	0.515074	2.64266	up	ASMM10P019163V4	AK084571	AK084571	lncRNA		Yes	chr19:36597529-36598294:-	chr19	-	36597529	36598294			Genbank		765	GGGAGGAAGTAATGTGCTTTCATACTCTGGTATTTTTAATAAGCAGAAAGTATCACATAC		intronic antisense	ENSMUST00000047247	Hectd2		+	36554669	36621135	26.43	6.56717	4.12328	2.72129	30.9318	23.7423	24.616	9.02267	5	5.67885	4.38779	4.33751	3.64453	3.15395	2.38631	2.6236
TCONS_00002267	0.033032	0.547574	2.64087	up	ASMM10P045444V4	XLOC_001988	XLOC_001988	lncRNA		Yes	chr10:95456267-95459038:+	chr10	+	95456267	95459038			Alexander et al 2013		1797	AATGTTTATGTAGGTTTGCTCGCCTGTGCATGTACATGTCCATGTGTACACATGTAGAGG		intergenic							238.102	67.9214	7.55562	6.1546	240.596	173.244	300.466	77.3614	38.0432	88.3596	7.47595	7.28919	7.90171	6.34276	5.38863	6.73242
ENSMUST00000143706	0.0204189	0.534585	2.61704	up	ASMM10LNC1A107141398V4	ENSMUSG00000084085	Gm16140	lncRNA	Reliable	No	chr11:19009130-19010792:+	chr11	+	19009130	19010792			GENCODE	predicted gene 16140 [Source:MGI Symbol;Acc:MGI:3802123]	728	GAAACTAAGTAAGAGACACAGCAACAGGAAAAAGAAACAGAGAGCAACAGTGGGCCCAGT		intronic antisense	ENSMUST00000144988	Meis1		-	18879817	19018985	49.8766	13.8753	5.14771	3.75977	63.9155	32.7178	52.9965	14.7463	9.07485	17.8047	5.50387	4.81481	5.12444	3.8993	3.15784	4.22218
ENSMUST00000143706	0.0204189	0.534585	2.61704	up	ASMM10LNC1A107141398V4	ENSMUSG00000084085	Gm16140	lncRNA	Reliable	No	chr11:19009130-19010792:+	chr11	+	19009130	19010792			GENCODE	predicted gene 16140 [Source:MGI Symbol;Acc:MGI:3802123]	728	GAAACTAAGTAAGAGACACAGCAACAGGAAAAAGAAACAGAGAGCAACAGTGGGCCCAGT		intronic antisense	ENSMUST00000185131	Meis1		-	18880428	19018969	49.8766	13.8753	5.14771	3.75977	63.9155	32.7178	52.9965	14.7463	9.07485	17.8047	5.50387	4.81481	5.12444	3.8993	3.15784	4.22218
ENSMUST00000143706	0.0204189	0.534585	2.61704	up	ASMM10LNC1A107141398V4	ENSMUSG00000084085	Gm16140	lncRNA	Reliable	No	chr11:19009130-19010792:+	chr11	+	19009130	19010792			GENCODE	predicted gene 16140 [Source:MGI Symbol;Acc:MGI:3802123]	728	GAAACTAAGTAAGAGACACAGCAACAGGAAAAAGAAACAGAGAGCAACAGTGGGCCCAGT		intronic antisense	ENSMUST00000177417	Meis1		-	18880675	19018714	49.8766	13.8753	5.14771	3.75977	63.9155	32.7178	52.9965	14.7463	9.07485	17.8047	5.50387	4.81481	5.12444	3.8993	3.15784	4.22218
ENSMUST00000143706	0.0204189	0.534585	2.61704	up	ASMM10LNC1A107141398V4	ENSMUSG00000084085	Gm16140	lncRNA	Reliable	No	chr11:19009130-19010792:+	chr11	+	19009130	19010792			GENCODE	predicted gene 16140 [Source:MGI Symbol;Acc:MGI:3802123]	728	GAAACTAAGTAAGAGACACAGCAACAGGAAAAAGAAACAGAGAGCAACAGTGGGCCCAGT		intronic antisense	ENSMUST00000068264	Meis1		-	18880662	19018958	49.8766	13.8753	5.14771	3.75977	63.9155	32.7178	52.9965	14.7463	9.07485	17.8047	5.50387	4.81481	5.12444	3.8993	3.15784	4.22218
ENSMUST00000231235	0.00907869	0.507036	2.60868	up	ASMM10LNC1A107453640V4	ENSMUSG00000035578	Iqcg	lncRNA	Reliable	No	chr16:33016620-33049870:-	chr16	-	33016620	33049870			GENCODE	IQ motif containing G [Source:MGI Symbol;Acc:MGI:1916957]	1252	AACCGAGCAGAAGAACTCTTGCTGGAGGAGATTGAGAAACTTGAGGAGAAGCTAGAGTTC		exon sense-overlapping	ENSMUST00000115100	Iqcg		-	33012683	33056190	24.4198	6.17769	3.99931	2.61599	28.4829	20.0991	24.6775	5	5	8.53306	4.25869	4.08794	3.6513	2.3866	2.38631	3.07506
ENSMUST00000224145	0.0329039	0.547574	2.60776	up	ASMM10LNC1A100125335V4	ENSMUSG00000039126	Prune2	lncRNA	Reliable	No	chr19:16956118-17055782:+	chr19	+	16956118	17055782		Nucleus	GENCODE	prune homolog 2 [Source:MGI Symbol;Acc:MGI:1925004]	1885	CTGCCAGAGAGAAGCAGCTAGTCTGGTAAGAAAACCATCCGGGCTGCCATGGTGACCAGC		exon sense-overlapping	uc008gxf.2	Prune2		+	16956118	17223932	220.877	64.9789	7.44877	6.06595	216.699	271.916	174.016	100.639	51.744	42.554	7.32515	7.94299	7.07815	6.74042	5.87228	5.58516
ENSMUST00000224145	0.0329039	0.547574	2.60776	up	ASMM10LNC1A100125335V4	ENSMUSG00000039126	Prune2	lncRNA	Reliable	No	chr19:16956118-17055782:+	chr19	+	16956118	17055782		Nucleus	GENCODE	prune homolog 2 [Source:MGI Symbol;Acc:MGI:1925004]	1885	CTGCCAGAGAGAAGCAGCTAGTCTGGTAAGAAAACCATCCGGGCTGCCATGGTGACCAGC		exon sense-overlapping	ENSMUST00000087689	Prune2		+	16956118	17223932	220.877	64.9789	7.44877	6.06595	216.699	271.916	174.016	100.639	51.744	42.554	7.32515	7.94299	7.07815	6.74042	5.87228	5.58516
ENSMUST00000212652	0.00965394	0.507036	2.60733	up	ASMM10LNC1A100899343V4	ENSMUSG00000031708	Tecr	lncRNA	Reliable	No	chr8:83571858-83572456:-	chr8	-	83571858	83572456			GENCODE	trans-2,3-enoyl-CoA reductase [Source:MGI Symbol;Acc:MGI:1915408]	251	ACTCAGTGTGTCCCAGGTGAGTTCCTTATGACTATCTGGGCCAAGGGCAAACACCGCAGC		exon sense-overlapping	ENSMUST00000165740	Tecr		-	83571700	83594484	658.45	176.83	9.06923	7.68666	731.515	656.556	587.278	212.029	114.86	203.602	9.09131	9.20987	8.90651	7.84786	7.13465	8.07747
ENSMUST00000212652	0.00965394	0.507036	2.60733	up	ASMM10LNC1A100899343V4	ENSMUSG00000031708	Tecr	lncRNA	Reliable	No	chr8:83571858-83572456:-	chr8	-	83571858	83572456			GENCODE	trans-2,3-enoyl-CoA reductase [Source:MGI Symbol;Acc:MGI:1915408]	251	ACTCAGTGTGTCCCAGGTGAGTTCCTTATGACTATCTGGGCCAAGGGCAAACACCGCAGC		exon sense-overlapping	ENSMUST00000212703	Tecr		-	83572029	83573252	658.45	176.83	9.06923	7.68666	731.515	656.556	587.278	212.029	114.86	203.602	9.09131	9.20987	8.90651	7.84786	7.13465	8.07747
ENSMUST00000212652	0.00965394	0.507036	2.60733	up	ASMM10LNC1A100899343V4	ENSMUSG00000031708	Tecr	lncRNA	Reliable	No	chr8:83571858-83572456:-	chr8	-	83571858	83572456			GENCODE	trans-2,3-enoyl-CoA reductase [Source:MGI Symbol;Acc:MGI:1915408]	251	ACTCAGTGTGTCCCAGGTGAGTTCCTTATGACTATCTGGGCCAAGGGCAAACACCGCAGC		exon sense-overlapping	ENSMUST00000212990	Tecr		-	83571698	83572940	658.45	176.83	9.06923	7.68666	731.515	656.556	587.278	212.029	114.86	203.602	9.09131	9.20987	8.90651	7.84786	7.13465	8.07747
ENSMUST00000212652	0.00965394	0.507036	2.60733	up	ASMM10LNC1A100899343V4	ENSMUSG00000031708	Tecr	lncRNA	Reliable	No	chr8:83571858-83572456:-	chr8	-	83571858	83572456			GENCODE	trans-2,3-enoyl-CoA reductase [Source:MGI Symbol;Acc:MGI:1915408]	251	ACTCAGTGTGTCCCAGGTGAGTTCCTTATGACTATCTGGGCCAAGGGCAAACACCGCAGC		exon sense-overlapping	ENSMUST00000019382	Tecr		-	83571700	83594477	658.45	176.83	9.06923	7.68666	731.515	656.556	587.278	212.029	114.86	203.602	9.09131	9.20987	8.90651	7.84786	7.13465	8.07747
ENSMUST00000212652	0.00965394	0.507036	2.60733	up	ASMM10LNC1A100899343V4	ENSMUSG00000031708	Tecr	lncRNA	Reliable	No	chr8:83571858-83572456:-	chr8	-	83571858	83572456			GENCODE	trans-2,3-enoyl-CoA reductase [Source:MGI Symbol;Acc:MGI:1915408]	251	ACTCAGTGTGTCCCAGGTGAGTTCCTTATGACTATCTGGGCCAAGGGCAAACACCGCAGC		exon sense-overlapping	ENSMUST00000163837	Tecr		-	83571700	83594429	658.45	176.83	9.06923	7.68666	731.515	656.556	587.278	212.029	114.86	203.602	9.09131	9.20987	8.90651	7.84786	7.13465	8.07747
ENSMUST00000199951	0.0206189	0.535271	2.60681	up	ASMM10LNC1A100005217V4	ENSMUSG00000105945	Gm43570	lncRNA	Reliable	Yes	chr3:59002471-59006158:-	chr3	-	59002471	59006158			GENCODE	predicted gene 43570 [Source:MGI Symbol;Acc:MGI:5663707]	3688	CTAGCTCAGTACATGGTTTCCATTTTCCTAGTAGCCATATTTTTAAAAGATGAAATTAAT		natural antisense	ENSMUST00000040846	Med12l		+	59005825	59094888	280.966	77.0784	7.76621	6.38392	352.2	173.41	317.288	98.1094	49.8003	83.3254	8.0271	7.29023	7.9813	6.6996	5.81276	6.63941
ENSMUST00000136708	0.0426178	0.560533	2.60644	up	ASMM10LNC1A100062602V4	ENSMUSG00000056055	Sag	lncRNA	Reliable	No	chr1:87820707-87824469:+	chr1	+	87820707	87824469			GENCODE	S-antigen, retina and pineal gland (arrestin) [Source:MGI Symbol;Acc:MGI:98227]	857	CCCAAGAAAGACACAGAAAGGAGAAAAACTAGGGACAGATATCTACCTATAGGCGTGGCC		exon sense-overlapping	ENSMUST00000077772	Sag		+	87803680	87845158	24.1549	5.28804	3.85814	2.47606	14.6945	14.7671	43.0031	5	5	5.86411	3.20221	3.62163	4.75059	2.3866	2.38631	2.65528
ENSMUST00000136708	0.0426178	0.560533	2.60644	up	ASMM10LNC1A100062602V4	ENSMUSG00000056055	Sag	lncRNA	Reliable	No	chr1:87820707-87824469:+	chr1	+	87820707	87824469			GENCODE	S-antigen, retina and pineal gland (arrestin) [Source:MGI Symbol;Acc:MGI:98227]	857	CCCAAGAAAGACACAGAAAGGAGAAAAACTAGGGACAGATATCTACCTATAGGCGTGGCC		exon sense-overlapping	ENSMUST00000177757	Sag		+	87803680	87845023	24.1549	5.28804	3.85814	2.47606	14.6945	14.7671	43.0031	5	5	5.86411	3.20221	3.62163	4.75059	2.3866	2.38631	2.65528
uc057kzx.1	0.00491014	0.507036	2.59658	up	ASMM10LNC1A100085267V4	KY467811	KY467811	lncRNA	Reliable	Yes	chr18:62117281-62119655:-	chr18	-	62117281	62119655			knownGene	n/a	1678	GACAAATGAGGCTACATGTTGACACTTACGCGCTTCGCTGTGCAAATGAGATTTCCACAG		intergenic							30.1466	8.07313	4.37982	3.00321	30.503	25.0871	34.8496	8.97659	10.2292	5.01363	4.36765	4.41659	4.35523	3.14777	3.33456	2.52731
AK134642	0.036927	0.553301	2.58872	up	ASMM10P042368V4	AK134642	AK134642	lncRNA		Yes	chr9:124340782-124342618:-	chr9	-	124340782	124342618			Genbank		1838	AGGGAGCTGGAAAGGTGGCTTAGAGTTTAAAAGTACACTTTTCTTGCAGAAAACACAGGT		intergenic							122.524	34.7325	6.50168	5.12944	179.68	103.777	84.1148	50.8985	25.1196	28.1793	7.05313	6.53886	5.91304	5.7182	4.73767	4.93245
ENSMUST00000152588	0.0271822	0.540551	2.58583	up	ASMM10LNC1A114876010V4	ENSMUSG00000008575	Nfib	lncRNA	Reliable	No	chr4:82498544-82499316:-	chr4	-	82498544	82499316	Yes	Nucleus	GENCODE	nuclear factor I/B [Source:MGI Symbol;Acc:MGI:103188]	379	AAACAAACAAACAAAAAACCAGACTACTGTGTTCCTTGTAAAATGGATGAATTCCACCCA		exon sense-overlapping	ENSMUST00000107247	Nfib		-	82296048	82505707	173.341	48.2376	7.04494	5.67432	229.494	103.667	186.862	46.0379	33.7579	64.9171	7.40754	6.53813	7.18917	5.57571	5.19961	6.24763
ENSMUST00000152588	0.0271822	0.540551	2.58583	up	ASMM10LNC1A114876010V4	ENSMUSG00000008575	Nfib	lncRNA	Reliable	No	chr4:82498544-82499316:-	chr4	-	82498544	82499316	Yes	Nucleus	GENCODE	nuclear factor I/B [Source:MGI Symbol;Acc:MGI:103188]	379	AAACAAACAAACAAAAAACCAGACTACTGTGTTCCTTGTAAAATGGATGAATTCCACCCA		exon sense-overlapping	ENSMUST00000107248	Nfib		-	82296048	82505707	173.341	48.2376	7.04494	5.67432	229.494	103.667	186.862	46.0379	33.7579	64.9171	7.40754	6.53813	7.18917	5.57571	5.19961	6.24763
ENSMUST00000152588	0.0271822	0.540551	2.58583	up	ASMM10LNC1A114876010V4	ENSMUSG00000008575	Nfib	lncRNA	Reliable	No	chr4:82498544-82499316:-	chr4	-	82498544	82499316	Yes	Nucleus	GENCODE	nuclear factor I/B [Source:MGI Symbol;Acc:MGI:103188]	379	AAACAAACAAACAAAAAACCAGACTACTGTGTTCCTTGTAAAATGGATGAATTCCACCCA		exon sense-overlapping	uc008tjz.2	Nfib		-	82290173	82498769	173.341	48.2376	7.04494	5.67432	229.494	103.667	186.862	46.0379	33.7579	64.9171	7.40754	6.53813	7.18917	5.57571	5.19961	6.24763
ENSMUST00000152588	0.0271822	0.540551	2.58583	up	ASMM10LNC1A114876010V4	ENSMUSG00000008575	Nfib	lncRNA	Reliable	No	chr4:82498544-82499316:-	chr4	-	82498544	82499316	Yes	Nucleus	GENCODE	nuclear factor I/B [Source:MGI Symbol;Acc:MGI:103188]	379	AAACAAACAAACAAAAAACCAGACTACTGTGTTCCTTGTAAAATGGATGAATTCCACCCA		exon sense-overlapping	ENSMUST00000050872	Nfib		-	82290173	82505308	173.341	48.2376	7.04494	5.67432	229.494	103.667	186.862	46.0379	33.7579	64.9171	7.40754	6.53813	7.18917	5.57571	5.19961	6.24763
ENSMUST00000152588	0.0271822	0.540551	2.58583	up	ASMM10LNC1A114876010V4	ENSMUSG00000008575	Nfib	lncRNA	Reliable	No	chr4:82498544-82499316:-	chr4	-	82498544	82499316	Yes	Nucleus	GENCODE	nuclear factor I/B [Source:MGI Symbol;Acc:MGI:103188]	379	AAACAAACAAACAAAAAACCAGACTACTGTGTTCCTTGTAAAATGGATGAATTCCACCCA		exon sense-overlapping	ENSMUST00000064770	Nfib		-	82290176	82505308	173.341	48.2376	7.04494	5.67432	229.494	103.667	186.862	46.0379	33.7579	64.9171	7.40754	6.53813	7.18917	5.57571	5.19961	6.24763
ENSMUST00000152588	0.0271822	0.540551	2.58583	up	ASMM10LNC1A114876010V4	ENSMUSG00000008575	Nfib	lncRNA	Reliable	No	chr4:82498544-82499316:-	chr4	-	82498544	82499316	Yes	Nucleus	GENCODE	nuclear factor I/B [Source:MGI Symbol;Acc:MGI:103188]	379	AAACAAACAAACAAAAAACCAGACTACTGTGTTCCTTGTAAAATGGATGAATTCCACCCA		exon sense-overlapping	ENSMUST00000107245	Nfib		-	82290173	82505770	173.341	48.2376	7.04494	5.67432	229.494	103.667	186.862	46.0379	33.7579	64.9171	7.40754	6.53813	7.18917	5.57571	5.19961	6.24763
ENSMUST00000152588	0.0271822	0.540551	2.58583	up	ASMM10LNC1A114876010V4	ENSMUSG00000008575	Nfib	lncRNA	Reliable	No	chr4:82498544-82499316:-	chr4	-	82498544	82499316	Yes	Nucleus	GENCODE	nuclear factor I/B [Source:MGI Symbol;Acc:MGI:103188]	379	AAACAAACAAACAAAAAACCAGACTACTGTGTTCCTTGTAAAATGGATGAATTCCACCCA		exon sense-overlapping	ENSMUST00000107246	Nfib		-	82296081	82505770	173.341	48.2376	7.04494	5.67432	229.494	103.667	186.862	46.0379	33.7579	64.9171	7.40754	6.53813	7.18917	5.57571	5.19961	6.24763
ENSMUST00000152588	0.0271822	0.540551	2.58583	up	ASMM10LNC1A114876010V4	ENSMUSG00000008575	Nfib	lncRNA	Reliable	No	chr4:82498544-82499316:-	chr4	-	82498544	82499316	Yes	Nucleus	GENCODE	nuclear factor I/B [Source:MGI Symbol;Acc:MGI:103188]	379	AAACAAACAAACAAAAAACCAGACTACTGTGTTCCTTGTAAAATGGATGAATTCCACCCA		exon sense-overlapping	ENSMUST00000155821	Nfib		-	82498321	82705750	173.341	48.2376	7.04494	5.67432	229.494	103.667	186.862	46.0379	33.7579	64.9171	7.40754	6.53813	7.18917	5.57571	5.19961	6.24763
ENSMUST00000130892	0.0421858	0.560533	2.58557	up	ASMM10LNC1A111648985V4	ENSMUSG00000086247	Gm15787	lncRNA	Gold	Yes	chr5:110167508-110176504:-	chr5	-	110167508	110176504			GENCODE	predicted gene 15787 [Source:MGI Symbol;Acc:MGI:3783229]	1250	CAGCAATGAACAAAGGAGAACAGTTTTCATAGCCCATGCCAAGATTGTCAGACAAGAAAA	NR_040431	natural antisense	ENSMUST00000198633	Chfr		+	110135857	110171659	140.302	40.952	6.73381	5.36333	135.143	87.6217	198.142	60.3649	24.7611	37.7302	6.63213	6.2901	7.27921	5.97327	4.71428	5.40244
ENSMUST00000130892	0.0421858	0.560533	2.58557	up	ASMM10LNC1A111648985V4	ENSMUSG00000086247	Gm15787	lncRNA	Gold	Yes	chr5:110167508-110176504:-	chr5	-	110167508	110176504			GENCODE	predicted gene 15787 [Source:MGI Symbol;Acc:MGI:3783229]	1250	CAGCAATGAACAAAGGAGAACAGTTTTCATAGCCCATGCCAAGATTGTCAGACAAGAAAA	NR_040431	natural antisense	ENSMUST00000014812	Chfr		+	110135860	110171972	140.302	40.952	6.73381	5.36333	135.143	87.6217	198.142	60.3649	24.7611	37.7302	6.63213	6.2901	7.27921	5.97327	4.71428	5.40244
ENSMUST00000130892	0.0421858	0.560533	2.58557	up	ASMM10LNC1A111648985V4	ENSMUSG00000086247	Gm15787	lncRNA	Gold	Yes	chr5:110167508-110176504:-	chr5	-	110167508	110176504			GENCODE	predicted gene 15787 [Source:MGI Symbol;Acc:MGI:3783229]	1250	CAGCAATGAACAAAGGAGAACAGTTTTCATAGCCCATGCCAAGATTGTCAGACAAGAAAA	NR_040431	natural antisense	ENSMUST00000112519	Chfr		+	110135849	110171971	140.302	40.952	6.73381	5.36333	135.143	87.6217	198.142	60.3649	24.7611	37.7302	6.63213	6.2901	7.27921	5.97327	4.71428	5.40244
ENSMUST00000221426	0.040857	0.559898	2.58002	up	ASMM10LNC1A107739621V4	ENSMUSG00000020656	Grhl1	lncRNA	Gold	No	chr12:24572287-24596897:+	chr12	+	24572287	24596897			GENCODE	grainyhead like transcription factor 1 [Source:MGI Symbol;Acc:MGI:2182540]	3267	ACGCCATTTCCTTCACGTGGGACATCAATGATGAGGCAAAGGGAATTCTACACACATTGT		exon sense-overlapping	ENSMUST00000085553	Grhl1		+	24572283	24617388	131.304	38.1602	6.62417	5.25679	163.453	74.7431	155.717	56.0764	23.3798	35.0243	6.91795	6.04982	6.90474	5.86409	4.62326	5.28302
ENSMUST00000221426	0.040857	0.559898	2.58002	up	ASMM10LNC1A107739621V4	ENSMUSG00000020656	Grhl1	lncRNA	Gold	No	chr12:24572287-24596897:+	chr12	+	24572287	24596897			GENCODE	grainyhead like transcription factor 1 [Source:MGI Symbol;Acc:MGI:2182540]	3267	ACGCCATTTCCTTCACGTGGGACATCAATGATGAGGCAAAGGGAATTCTACACACATTGT		exon sense-overlapping	ENSMUST00000020985	Grhl1		+	24580749	24617391	131.304	38.1602	6.62417	5.25679	163.453	74.7431	155.717	56.0764	23.3798	35.0243	6.91795	6.04982	6.90474	5.86409	4.62326	5.28302
uc.96-	0.0464467	0.56397	2.57927	up	ASMM10UP504V4	uc.96	uc.96	lncRNA		Yes	chr2:71418840-71419101:-	chr2	-	71418840	71419101			UCR		261	CAGGGAAATTAAGATGCTTAGGACAAAATACACTACAAAAGGCTAATACAACATGCTACT		intronic antisense	ENSMUST00000112122	Hat1		+	71388958	71441622	125.046	34.8322	6.50004	5.13308	195.442	96.0564	83.6386	50.3215	30.7429	23.4321	7.17354	6.42258	5.904	5.70068	5.05328	4.64529
uc.96-	0.0464467	0.56397	2.57927	up	ASMM10UP504V4	uc.96	uc.96	lncRNA		Yes	chr2:71418840-71419101:-	chr2	-	71418840	71419101			UCR		261	CAGGGAAATTAAGATGCTTAGGACAAAATACACTACAAAAGGCTAATACAACATGCTACT		intronic antisense	ENSMUST00000028408	Hat1		+	71389260	71441622	125.046	34.8322	6.50004	5.13308	195.442	96.0564	83.6386	50.3215	30.7429	23.4321	7.17354	6.42258	5.904	5.70068	5.05328	4.64529
uc.96-	0.0464467	0.56397	2.57927	up	ASMM10UP504V4	uc.96	uc.96	lncRNA		Yes	chr2:71418840-71419101:-	chr2	-	71418840	71419101			UCR		261	CAGGGAAATTAAGATGCTTAGGACAAAATACACTACAAAAGGCTAATACAACATGCTACT		intronic antisense	uc008kap.1	Hat1		+	71389260	71424120	125.046	34.8322	6.50004	5.13308	195.442	96.0564	83.6386	50.3215	30.7429	23.4321	7.17354	6.42258	5.904	5.70068	5.05328	4.64529
ENSMUST00000185891	0.0360954	0.553265	2.57764	up	ASMM10LNC1A101789588V4	ENSMUSG00000026018	Ica1l	lncRNA	Reliable	No	chr1:59982490-59990927:-	chr1	-	59982490	59990927			GENCODE	islet cell autoantigen 1-like [Source:MGI Symbol;Acc:MGI:1917625]	516	CCTGACAAGGCGAAAAATCAAGTGTGTGGAATGTTGGAGAAGAAACTAGCAAAATCTGTA		bidirectional	ENSMUST00000027172	Ica1l		-	59989068	60043087	32.6056	8.22782	4.40455	3.0385	42.1463	31.7987	23.8719	6.2786	8.8719	9.53297	4.86744	4.76875	3.57745	2.75092	3.12165	3.24292
ENSMUST00000185891	0.0360954	0.553265	2.57764	up	ASMM10LNC1A101789588V4	ENSMUSG00000026018	Ica1l	lncRNA	Reliable	No	chr1:59982490-59990927:-	chr1	-	59982490	59990927			GENCODE	islet cell autoantigen 1-like [Source:MGI Symbol;Acc:MGI:1917625]	516	CCTGACAAGGCGAAAAATCAAGTGTGTGGAATGTTGGAGAAGAAACTAGCAAAATCTGTA		bidirectional	ENSMUST00000191251	Ica1l		-	59989075	60043122	32.6056	8.22782	4.40455	3.0385	42.1463	31.7987	23.8719	6.2786	8.8719	9.53297	4.86744	4.76875	3.57745	2.75092	3.12165	3.24292
ENSMUST00000185891	0.0360954	0.553265	2.57764	up	ASMM10LNC1A101789588V4	ENSMUSG00000026018	Ica1l	lncRNA	Reliable	No	chr1:59982490-59990927:-	chr1	-	59982490	59990927			GENCODE	islet cell autoantigen 1-like [Source:MGI Symbol;Acc:MGI:1917625]	516	CCTGACAAGGCGAAAAATCAAGTGTGTGGAATGTTGGAGAAGAAACTAGCAAAATCTGTA		bidirectional	NM_001357296	Ica1l		-	59989068	60043122	32.6056	8.22782	4.40455	3.0385	42.1463	31.7987	23.8719	6.2786	8.8719	9.53297	4.86744	4.76875	3.57745	2.75092	3.12165	3.24292
ENSMUST00000185891	0.0360954	0.553265	2.57764	up	ASMM10LNC1A101789588V4	ENSMUSG00000026018	Ica1l	lncRNA	Reliable	No	chr1:59982490-59990927:-	chr1	-	59982490	59990927			GENCODE	islet cell autoantigen 1-like [Source:MGI Symbol;Acc:MGI:1917625]	516	CCTGACAAGGCGAAAAATCAAGTGTGTGGAATGTTGGAGAAGAAACTAGCAAAATCTGTA		bidirectional	ENSMUST00000036540	Fam117b		+	59913006	59985346	32.6056	8.22782	4.40455	3.0385	42.1463	31.7987	23.8719	6.2786	8.8719	9.53297	4.86744	4.76875	3.57745	2.75092	3.12165	3.24292
ENSMUST00000180771	0.0459036	0.56397	2.57739	up	ASMM10LNC1A100111250V4	ENSMUSG00000096947	Gm26723	lncRNA	Reliable	Yes	chr12:100208988-100209814:-	chr12	-	100208988	100209814			GENCODE	predicted gene, 26723 [Source:MGI Symbol;Acc:MGI:5477217]	787	CTCATCTTCAATGTGTTTAAGTTGCTCAAAGACACCAATTAAAGTGTGCAAAAATTTGTC		natural antisense	ENSMUST00000001204	Calm1		+	100200144	100209806	498.271	123.007	8.51237	7.14646	793.872	439.185	261.755	140.74	136.687	91.5951	9.2128	8.62496	7.69936	7.24423	7.40533	6.78983
ENSMUST00000180771	0.0459036	0.56397	2.57739	up	ASMM10LNC1A100111250V4	ENSMUSG00000096947	Gm26723	lncRNA	Reliable	Yes	chr12:100208988-100209814:-	chr12	-	100208988	100209814			GENCODE	predicted gene, 26723 [Source:MGI Symbol;Acc:MGI:5477217]	787	CTCATCTTCAATGTGTTTAAGTTGCTCAAAGACACCAATTAAAGTGTGCAAAAATTTGTC		natural antisense	ENSMUST00000110082	Calm1		+	100199435	100209814	498.271	123.007	8.51237	7.14646	793.872	439.185	261.755	140.74	136.687	91.5951	9.2128	8.62496	7.69936	7.24423	7.40533	6.78983
ENSMUST00000147410	0.0319025	0.547574	2.57433	up	ASMM10LNC1A100052492V4	ENSMUSG00000084844	Hoxb3os	lncRNA	Reliable	No	chr11:96343072-96354691:-	chr11	-	96343072	96354691			GENCODE	homeobox B3 and homeobox B2, opposite strand [Source:MGI Symbol;Acc:MGI:103211]	1945	CAGGAGTCTGCAGCGAAGAAATTGAGGTCCGGTAGAAAAGGCGAATCCTGCCGCTCGGGG		natural antisense	ENSMUST00000093944	Hoxb3		+	96323326	96347930	62.9762	18.3563	5.52467	4.16047	80.835	57.5424	50.5512	24.9696	11.4133	18.6859	5.86631	5.66395	5.04374	4.67256	3.51204	4.29681
ENSMUST00000147410	0.0319025	0.547574	2.57433	up	ASMM10LNC1A100052492V4	ENSMUSG00000084844	Hoxb3os	lncRNA	Reliable	No	chr11:96343072-96354691:-	chr11	-	96343072	96354691			GENCODE	homeobox B3 and homeobox B2, opposite strand [Source:MGI Symbol;Acc:MGI:103211]	1945	CAGGAGTCTGCAGCGAAGAAATTGAGGTCCGGTAGAAAAGGCGAATCCTGCCGCTCGGGG		natural antisense	ENSMUST00000055334	Hoxb3		+	96343769	96346507	62.9762	18.3563	5.52467	4.16047	80.835	57.5424	50.5512	24.9696	11.4133	18.6859	5.86631	5.66395	5.04374	4.67256	3.51204	4.29681
ENSMUST00000147410	0.0319025	0.547574	2.57433	up	ASMM10LNC1A100052492V4	ENSMUSG00000084844	Hoxb3os	lncRNA	Reliable	No	chr11:96343072-96354691:-	chr11	-	96343072	96354691			GENCODE	homeobox B3 and homeobox B2, opposite strand [Source:MGI Symbol;Acc:MGI:103211]	1945	CAGGAGTCTGCAGCGAAGAAATTGAGGTCCGGTAGAAAAGGCGAATCCTGCCGCTCGGGG		natural antisense	ENSMUST00000123091	Hoxb3		+	96328062	96344303	62.9762	18.3563	5.52467	4.16047	80.835	57.5424	50.5512	24.9696	11.4133	18.6859	5.86631	5.66395	5.04374	4.67256	3.51204	4.29681
ENSMUST00000147410	0.0319025	0.547574	2.57433	up	ASMM10LNC1A100052492V4	ENSMUSG00000084844	Hoxb3os	lncRNA	Reliable	No	chr11:96343072-96354691:-	chr11	-	96343072	96354691			GENCODE	homeobox B3 and homeobox B2, opposite strand [Source:MGI Symbol;Acc:MGI:103211]	1945	CAGGAGTCTGCAGCGAAGAAATTGAGGTCCGGTAGAAAAGGCGAATCCTGCCGCTCGGGG		natural antisense	ENSMUST00000100523	Hoxb2		+	96351631	96354012	62.9762	18.3563	5.52467	4.16047	80.835	57.5424	50.5512	24.9696	11.4133	18.6859	5.86631	5.66395	5.04374	4.67256	3.51204	4.29681
AK040358	0.0105641	0.507512	2.57071	up	ASMM10P028625V4	AK040358	AK040358	lncRNA		Yes	chr4:33247969-33249086:+	chr4	+	33247969	33249086			Genbank		1119	GCCAATTAACCCTGGTGGTGAAAATAAAAAAGGGTTTACTGAAGGATTCTTCAGCTCATC		natural antisense	ENSMUST00000049357	Pnrc1		-	33245423	33248510	46.4946	13.4426	5.07511	3.71295	47.6519	48.1394	43.6925	17.9708	10.3966	11.9603	5.0577	5.38516	4.78248	4.18243	3.35688	3.59954
AK030962	0.00932556	0.507036	2.55605	up	ASMM10P010444V4	AK030962	AK030962	lncRNA		Yes	chr13:91717518-91722307:+	chr13	+	91717518	91722307			Genbank		4788	TTGTTCTCAGCATCGCCTCTGCCATATTCCAAAGGTTCCAATAAACTACACTTTCACTTT		intergenic							1187.33	303.397	9.88625	8.53234	1637.85	974.977	949.167	395.139	214.459	300.593	10.265	9.77932	9.6144	8.7861	8.11135	8.69957
ENSMUST00000148886	0.0251506	0.540551	2.54974	up	ASMM10LNC1A102747161V4	ENSMUSG00000021824	Ap3m1	lncRNA	Reliable	No	chr14:21040987-21052077:-	chr14	-	21040987	21052077			GENCODE	adaptor-related protein complex 3, mu 1 subunit [Source:MGI Symbol;Acc:MGI:1929212]	562	AATTTCTGCATCGAGTTGCTGACACTTTTCAGGCAGTAGTAATGTTGGGGATACACTCCC		exon sense-overlapping	ENSMUST00000224016	Ap3m1		-	21036569	21052195	316.857	93.0724	7.97057	6.62022	412.302	289.012	249.258	146.393	65.002	67.8223	8.25302	8.03342	7.62526	7.29988	6.24179	6.31898
ENSMUST00000148886	0.0251506	0.540551	2.54974	up	ASMM10LNC1A102747161V4	ENSMUSG00000021824	Ap3m1	lncRNA	Reliable	No	chr14:21040987-21052077:-	chr14	-	21040987	21052077			GENCODE	adaptor-related protein complex 3, mu 1 subunit [Source:MGI Symbol;Acc:MGI:1929212]	562	AATTTCTGCATCGAGTTGCTGACACTTTTCAGGCAGTAGTAATGTTGGGGATACACTCCC		exon sense-overlapping	ENSMUST00000130291	Ap3m1		-	21041014	21052508	316.857	93.0724	7.97057	6.62022	412.302	289.012	249.258	146.393	65.002	67.8223	8.25302	8.03342	7.62526	7.29988	6.24179	6.31898
ENSMUST00000148886	0.0251506	0.540551	2.54974	up	ASMM10LNC1A102747161V4	ENSMUSG00000021824	Ap3m1	lncRNA	Reliable	No	chr14:21040987-21052077:-	chr14	-	21040987	21052077			GENCODE	adaptor-related protein complex 3, mu 1 subunit [Source:MGI Symbol;Acc:MGI:1929212]	562	AATTTCTGCATCGAGTTGCTGACACTTTTCAGGCAGTAGTAATGTTGGGGATACACTCCC		exon sense-overlapping	ENSMUST00000154460	Ap3m1		-	21031442	21052450	316.857	93.0724	7.97057	6.62022	412.302	289.012	249.258	146.393	65.002	67.8223	8.25302	8.03342	7.62526	7.29988	6.24179	6.31898
ENSMUST00000148886	0.0251506	0.540551	2.54974	up	ASMM10LNC1A102747161V4	ENSMUSG00000021824	Ap3m1	lncRNA	Reliable	No	chr14:21040987-21052077:-	chr14	-	21040987	21052077			GENCODE	adaptor-related protein complex 3, mu 1 subunit [Source:MGI Symbol;Acc:MGI:1929212]	562	AATTTCTGCATCGAGTTGCTGACACTTTTCAGGCAGTAGTAATGTTGGGGATACACTCCC		exon sense-overlapping	ENSMUST00000022371	Ap3m1		-	21036014	21052222	316.857	93.0724	7.97057	6.62022	412.302	289.012	249.258	146.393	65.002	67.8223	8.25302	8.03342	7.62526	7.29988	6.24179	6.31898
ENSMUST00000148886	0.0251506	0.540551	2.54974	up	ASMM10LNC1A102747161V4	ENSMUSG00000021824	Ap3m1	lncRNA	Reliable	No	chr14:21040987-21052077:-	chr14	-	21040987	21052077			GENCODE	adaptor-related protein complex 3, mu 1 subunit [Source:MGI Symbol;Acc:MGI:1929212]	562	AATTTCTGCATCGAGTTGCTGACACTTTTCAGGCAGTAGTAATGTTGGGGATACACTCCC		exon sense-overlapping	ENSMUST00000130370	Ap3m1		-	21044653	21052120	316.857	93.0724	7.97057	6.62022	412.302	289.012	249.258	146.393	65.002	67.8223	8.25302	8.03342	7.62526	7.29988	6.24179	6.31898
ENSMUST00000161614	0.037177	0.553467	2.54716	up	ASMM10LNC1A100079293V4	ENSMUSG00000090257	Gm4524	lncRNA	Gold	Yes	chr16:25956475-25960342:+	chr16	+	25956475	25960342			GENCODE	predicted gene 4524 [Source:MGI Symbol;Acc:MGI:3782709]	2152	CCTGTTAATTTATACTACGGCTCTGTACAAAAATAAAAAGGTTCTCATAAGATCATCTAT		natural antisense	ENSMUST00000039990	P3h2		-	25959288	26105784	39.6592	10.3299	4.69591	3.34702	29.1838	22.4132	67.3807	11.6293	10.6273	8.73327	4.29913	4.25314	5.53545	3.54039	3.39441	3.10625
AK042297	0.0281215	0.541508	2.5352	up	ASMM10P052244V4	AK042297	AK042297	lncRNA		Yes	chr13:109820818-109822499:-	chr13	-	109820818	109822499			Genbank		1682	CTAGCCTACACAGTGTGACTGTCTCAAAAACAAACAAACAAACAAAACAAAACAGAAGTA		intronic antisense	ENSMUST00000122041	Pde4d		+	108654177	109951474	537.484	145.476	8.7217	7.3796	749.444	375.104	487.905	153.463	92.8908	190.073	9.12852	8.39982	8.63676	7.36677	6.80432	7.96771
AK042297	0.0281215	0.541508	2.5352	up	ASMM10P052244V4	AK042297	AK042297	lncRNA		Yes	chr13:109820818-109822499:-	chr13	-	109820818	109822499			Genbank		1682	CTAGCCTACACAGTGTGACTGTCTCAAAAACAAACAAACAAACAAAACAAAACAGAAGTA		intronic antisense	ENSMUST00000074103	Pde4d		+	109686156	109951474	537.484	145.476	8.7217	7.3796	749.444	375.104	487.905	153.463	92.8908	190.073	9.12852	8.39982	8.63676	7.36677	6.80432	7.96771
AK042297	0.0281215	0.541508	2.5352	up	ASMM10P052244V4	AK042297	AK042297	lncRNA		Yes	chr13:109820818-109822499:-	chr13	-	109820818	109822499			Genbank		1682	CTAGCCTACACAGTGTGACTGTCTCAAAAACAAACAAACAAACAAAACAAAACAGAAGTA		intronic antisense	ENSMUST00000177907	Pde4d		+	108860166	109951344	537.484	145.476	8.7217	7.3796	749.444	375.104	487.905	153.463	92.8908	190.073	9.12852	8.39982	8.63676	7.36677	6.80432	7.96771
AK042297	0.0281215	0.541508	2.5352	up	ASMM10P052244V4	AK042297	AK042297	lncRNA		Yes	chr13:109820818-109822499:-	chr13	-	109820818	109822499			Genbank		1682	CTAGCCTACACAGTGTGACTGTCTCAAAAACAAACAAACAAACAAAACAAAACAGAAGTA		intronic antisense	ENSMUST00000120671	Pde4d		+	109116641	109951387	537.484	145.476	8.7217	7.3796	749.444	375.104	487.905	153.463	92.8908	190.073	9.12852	8.39982	8.63676	7.36677	6.80432	7.96771
AK042297	0.0281215	0.541508	2.5352	up	ASMM10P052244V4	AK042297	AK042297	lncRNA		Yes	chr13:109820818-109822499:-	chr13	-	109820818	109822499			Genbank		1682	CTAGCCTACACAGTGTGACTGTCTCAAAAACAAACAAACAAACAAAACAAAACAGAAGTA		intronic antisense	ENSMUST00000119507	Pde4d		+	109442183	109951364	537.484	145.476	8.7217	7.3796	749.444	375.104	487.905	153.463	92.8908	190.073	9.12852	8.39982	8.63676	7.36677	6.80432	7.96771
AK042297	0.0281215	0.541508	2.5352	up	ASMM10P052244V4	AK042297	AK042297	lncRNA		Yes	chr13:109820818-109822499:-	chr13	-	109820818	109822499			Genbank		1682	CTAGCCTACACAGTGTGACTGTCTCAAAAACAAACAAACAAACAAAACAAAACAGAAGTA		intronic antisense	ENSMUST00000135275	Pde4d		+	109632780	109951364	537.484	145.476	8.7217	7.3796	749.444	375.104	487.905	153.463	92.8908	190.073	9.12852	8.39982	8.63676	7.36677	6.80432	7.96771
AK042297	0.0281215	0.541508	2.5352	up	ASMM10P052244V4	AK042297	AK042297	lncRNA		Yes	chr13:109820818-109822499:-	chr13	-	109820818	109822499			Genbank		1682	CTAGCCTACACAGTGTGACTGTCTCAAAAACAAACAAACAAACAAAACAAAACAGAAGTA		intronic antisense	ENSMUST00000153234	Pde4d		+	109260654	109951364	537.484	145.476	8.7217	7.3796	749.444	375.104	487.905	153.463	92.8908	190.073	9.12852	8.39982	8.63676	7.36677	6.80432	7.96771
AK042297	0.0281215	0.541508	2.5352	up	ASMM10P052244V4	AK042297	AK042297	lncRNA		Yes	chr13:109820818-109822499:-	chr13	-	109820818	109822499			Genbank		1682	CTAGCCTACACAGTGTGACTGTCTCAAAAACAAACAAACAAACAAAACAAAACAGAAGTA		intronic antisense	ENSMUST00000079975	Pde4d		+	109581405	109951344	537.484	145.476	8.7217	7.3796	749.444	375.104	487.905	153.463	92.8908	190.073	9.12852	8.39982	8.63676	7.36677	6.80432	7.96771
humanlincRNA0696+	0.0270198	0.540551	2.53347	up	humanlincRNA0696+_P1V4	humanlincRNA0696	humanlincRNA0696	lncRNA		No	chr12:60866285-60894203:+	chr12	+	60866285	60894203			lincRNA		27918	CTGGAAGGACACAGTAGAGAAAGGGAGACAGATCTAAGGAAAGCCCATAGAATTAACCAA		intergenic							38.4097	10.1146	4.65732	3.3162	50.9469	18.0919	46.1902	11.322	10.3888	8.6332	5.1606	3.9253	4.88607	3.50146	3.35576	3.09139
ENSMUST00000218952	0.00530192	0.507036	2.52898	up	ASMM10LNC1A104231561V4	ENSMUSG00000020668	Kif3c	lncRNA	Reliable	No	chr12:3400085-3403139:+	chr12	+	3400085	3403139		Cytoplasm	GENCODE	kinesin family member 3C [Source:MGI Symbol;Acc:MGI:107979]	746	TGTCTCAAGACAAAAGGAATAACAGCCAAATGAAGAAGCGTCCAACTTCTGCGGTGGGCT		exon sense-overlapping	ENSMUST00000219895	Kif3c		+	3387381	3404933	47.6543	13.8169	5.1199	3.78135	48.4522	47.175	47.3356	14.8385	10.4981	16.114	5.08068	5.35408	4.92495	3.90746	3.37465	4.06193
ENSMUST00000218952	0.00530192	0.507036	2.52898	up	ASMM10LNC1A104231561V4	ENSMUSG00000020668	Kif3c	lncRNA	Reliable	No	chr12:3400085-3403139:+	chr12	+	3400085	3403139		Cytoplasm	GENCODE	kinesin family member 3C [Source:MGI Symbol;Acc:MGI:107979]	746	TGTCTCAAGACAAAAGGAATAACAGCCAAATGAAGAAGCGTCCAACTTCTGCGGTGGGCT		exon sense-overlapping	ENSMUST00000020999	Kif3c		+	3365190	3406494	47.6543	13.8169	5.1199	3.78135	48.4522	47.175	47.3356	14.8385	10.4981	16.114	5.08068	5.35408	4.92495	3.90746	3.37465	4.06193
ENSMUST00000218952	0.00530192	0.507036	2.52898	up	ASMM10LNC1A104231561V4	ENSMUSG00000020668	Kif3c	lncRNA	Reliable	No	chr12:3400085-3403139:+	chr12	+	3400085	3403139		Cytoplasm	GENCODE	kinesin family member 3C [Source:MGI Symbol;Acc:MGI:107979]	746	TGTCTCAAGACAAAAGGAATAACAGCCAAATGAAGAAGCGTCCAACTTCTGCGGTGGGCT		exon sense-overlapping	ENSMUST00000220210	Kif3c		+	3365132	3404064	47.6543	13.8169	5.1199	3.78135	48.4522	47.175	47.3356	14.8385	10.4981	16.114	5.08068	5.35408	4.92495	3.90746	3.37465	4.06193
ENSMUST00000149371	0.0106245	0.507512	2.52725	up	ASMM10LNC1A102717434V4	ENSMUSG00000020290	Xpo1	lncRNA	Reliable	No	chr11:23256058-23282726:+	chr11	+	23256058	23282726		Nucleus	GENCODE	exportin 1 [Source:MGI Symbol;Acc:MGI:2144013]	2902	AGGCTTTGACGGCAGGCCTCCACAAGTACTATGGACTACAGATTTTGGAAAATGTGATCA		exon sense-overlapping	ENSMUST00000102870	Xpo1		+	23256055	23296233	105.889	31.2162	6.34973	5.01217	131.831	85.298	100.539	33.8123	21.6605	38.1759	6.59262	6.24754	6.20904	5.11373	4.50326	5.4195
ENSMUST00000149371	0.0106245	0.507512	2.52725	up	ASMM10LNC1A102717434V4	ENSMUSG00000020290	Xpo1	lncRNA	Reliable	No	chr11:23256058-23282726:+	chr11	+	23256058	23282726		Nucleus	GENCODE	exportin 1 [Source:MGI Symbol;Acc:MGI:2144013]	2902	AGGCTTTGACGGCAGGCCTCCACAAGTACTATGGACTACAGATTTTGGAAAATGTGATCA		exon sense-overlapping	ENSMUST00000102869	Xpo1		+	23256078	23298249	105.889	31.2162	6.34973	5.01217	131.831	85.298	100.539	33.8123	21.6605	38.1759	6.59262	6.24754	6.20904	5.11373	4.50326	5.4195
ENSMUST00000149371	0.0106245	0.507512	2.52725	up	ASMM10LNC1A102717434V4	ENSMUSG00000020290	Xpo1	lncRNA	Reliable	No	chr11:23256058-23282726:+	chr11	+	23256058	23282726		Nucleus	GENCODE	exportin 1 [Source:MGI Symbol;Acc:MGI:2144013]	2902	AGGCTTTGACGGCAGGCCTCCACAAGTACTATGGACTACAGATTTTGGAAAATGTGATCA		exon sense-overlapping	ENSMUST00000020538	Xpo1		+	23256041	23297597	105.889	31.2162	6.34973	5.01217	131.831	85.298	100.539	33.8123	21.6605	38.1759	6.59262	6.24754	6.20904	5.11373	4.50326	5.4195
ENSMUST00000149371	0.0106245	0.507512	2.52725	up	ASMM10LNC1A102717434V4	ENSMUSG00000020290	Xpo1	lncRNA	Reliable	No	chr11:23256058-23282726:+	chr11	+	23256058	23282726		Nucleus	GENCODE	exportin 1 [Source:MGI Symbol;Acc:MGI:2144013]	2902	AGGCTTTGACGGCAGGCCTCCACAAGTACTATGGACTACAGATTTTGGAAAATGTGATCA		exon sense-overlapping	NM_134014	Xpo1		+	23256041	23297597	105.889	31.2162	6.34973	5.01217	131.831	85.298	100.539	33.8123	21.6605	38.1759	6.59262	6.24754	6.20904	5.11373	4.50326	5.4195
ENSMUST00000149371	0.0106245	0.507512	2.52725	up	ASMM10LNC1A102717434V4	ENSMUSG00000020290	Xpo1	lncRNA	Reliable	No	chr11:23256058-23282726:+	chr11	+	23256058	23282726		Nucleus	GENCODE	exportin 1 [Source:MGI Symbol;Acc:MGI:2144013]	2902	AGGCTTTGACGGCAGGCCTCCACAAGTACTATGGACTACAGATTTTGGAAAATGTGATCA		exon sense-overlapping	ENSMUST00000109551	Xpo1		+	23256041	23297597	105.889	31.2162	6.34973	5.01217	131.831	85.298	100.539	33.8123	21.6605	38.1759	6.59262	6.24754	6.20904	5.11373	4.50326	5.4195
ENSMUST00000149371	0.0106245	0.507512	2.52725	up	ASMM10LNC1A102717434V4	ENSMUSG00000020290	Xpo1	lncRNA	Reliable	No	chr11:23256058-23282726:+	chr11	+	23256058	23282726		Nucleus	GENCODE	exportin 1 [Source:MGI Symbol;Acc:MGI:2144013]	2902	AGGCTTTGACGGCAGGCCTCCACAAGTACTATGGACTACAGATTTTGGAAAATGTGATCA		exon sense-overlapping	ENSMUST00000136235	Xpo1		+	23256589	23267714	105.889	31.2162	6.34973	5.01217	131.831	85.298	100.539	33.8123	21.6605	38.1759	6.59262	6.24754	6.20904	5.11373	4.50326	5.4195
AK034340	0.0234047	0.540551	2.52051	up	ASMM10P054899V4	AK034340	AK034340	lncRNA		Yes	chr19:22992037-22995406:+	chr19	+	22992037	22995406			Genbank		3369	GGCAAGGATTAATTATGCTCCCATTTTCCATGTTTTTAGCAGCCTCTAGTAATGGGCATT		exon sense-overlapping	NM_001362508	Trpm3		+	22915960	22995410	456.503	124.182	8.48222	7.14851	581.954	287.35	500.205	127.53	84.971	160.045	8.747	8.02475	8.6749	7.0941	6.66722	7.68419
AK034340	0.0234047	0.540551	2.52051	up	ASMM10P054899V4	AK034340	AK034340	lncRNA		Yes	chr19:22992037-22995406:+	chr19	+	22992037	22995406			Genbank		3369	GGCAAGGATTAATTATGCTCCCATTTTCCATGTTTTTAGCAGCCTCTAGTAATGGGCATT		exon sense-overlapping	NM_001035242	Trpm3		+	22139046	22995410	456.503	124.182	8.48222	7.14851	581.954	287.35	500.205	127.53	84.971	160.045	8.747	8.02475	8.6749	7.0941	6.66722	7.68419
AK034340	0.0234047	0.540551	2.52051	up	ASMM10P054899V4	AK034340	AK034340	lncRNA		Yes	chr19:22992037-22995406:+	chr19	+	22992037	22995406			Genbank		3369	GGCAAGGATTAATTATGCTCCCATTTTCCATGTTTTTAGCAGCCTCTAGTAATGGGCATT		exon sense-overlapping	NM_001035243	Trpm3		+	22139046	22995410	456.503	124.182	8.48222	7.14851	581.954	287.35	500.205	127.53	84.971	160.045	8.747	8.02475	8.6749	7.0941	6.66722	7.68419
AK034340	0.0234047	0.540551	2.52051	up	ASMM10P054899V4	AK034340	AK034340	lncRNA		Yes	chr19:22992037-22995406:+	chr19	+	22992037	22995406			Genbank		3369	GGCAAGGATTAATTATGCTCCCATTTTCCATGTTTTTAGCAGCCTCTAGTAATGGGCATT		exon sense-overlapping	NM_001362496	Trpm3		+	22692601	22995410	456.503	124.182	8.48222	7.14851	581.954	287.35	500.205	127.53	84.971	160.045	8.747	8.02475	8.6749	7.0941	6.66722	7.68419
AK034340	0.0234047	0.540551	2.52051	up	ASMM10P054899V4	AK034340	AK034340	lncRNA		Yes	chr19:22992037-22995406:+	chr19	+	22992037	22995406			Genbank		3369	GGCAAGGATTAATTATGCTCCCATTTTCCATGTTTTTAGCAGCCTCTAGTAATGGGCATT		exon sense-overlapping	NM_001362498	Trpm3		+	22448208	22995410	456.503	124.182	8.48222	7.14851	581.954	287.35	500.205	127.53	84.971	160.045	8.747	8.02475	8.6749	7.0941	6.66722	7.68419
AK034340	0.0234047	0.540551	2.52051	up	ASMM10P054899V4	AK034340	AK034340	lncRNA		Yes	chr19:22992037-22995406:+	chr19	+	22992037	22995406			Genbank		3369	GGCAAGGATTAATTATGCTCCCATTTTCCATGTTTTTAGCAGCCTCTAGTAATGGGCATT		exon sense-overlapping	NM_001362507	Trpm3		+	22448208	22995410	456.503	124.182	8.48222	7.14851	581.954	287.35	500.205	127.53	84.971	160.045	8.747	8.02475	8.6749	7.0941	6.66722	7.68419
AK034340	0.0234047	0.540551	2.52051	up	ASMM10P054899V4	AK034340	AK034340	lncRNA		Yes	chr19:22992037-22995406:+	chr19	+	22992037	22995406			Genbank		3369	GGCAAGGATTAATTATGCTCCCATTTTCCATGTTTTTAGCAGCCTCTAGTAATGGGCATT		exon sense-overlapping	NM_001362506	Trpm3		+	22448208	22995410	456.503	124.182	8.48222	7.14851	581.954	287.35	500.205	127.53	84.971	160.045	8.747	8.02475	8.6749	7.0941	6.66722	7.68419
AK034340	0.0234047	0.540551	2.52051	up	ASMM10P054899V4	AK034340	AK034340	lncRNA		Yes	chr19:22992037-22995406:+	chr19	+	22992037	22995406			Genbank		3369	GGCAAGGATTAATTATGCTCCCATTTTCCATGTTTTTAGCAGCCTCTAGTAATGGGCATT		exon sense-overlapping	NM_001362497	Trpm3		+	22448208	22995410	456.503	124.182	8.48222	7.14851	581.954	287.35	500.205	127.53	84.971	160.045	8.747	8.02475	8.6749	7.0941	6.66722	7.68419
AK034340	0.0234047	0.540551	2.52051	up	ASMM10P054899V4	AK034340	AK034340	lncRNA		Yes	chr19:22992037-22995406:+	chr19	+	22992037	22995406			Genbank		3369	GGCAAGGATTAATTATGCTCCCATTTTCCATGTTTTTAGCAGCCTCTAGTAATGGGCATT		exon sense-overlapping	NM_001362500	Trpm3		+	22448208	22995410	456.503	124.182	8.48222	7.14851	581.954	287.35	500.205	127.53	84.971	160.045	8.747	8.02475	8.6749	7.0941	6.66722	7.68419
AK034340	0.0234047	0.540551	2.52051	up	ASMM10P054899V4	AK034340	AK034340	lncRNA		Yes	chr19:22992037-22995406:+	chr19	+	22992037	22995406			Genbank		3369	GGCAAGGATTAATTATGCTCCCATTTTCCATGTTTTTAGCAGCCTCTAGTAATGGGCATT		exon sense-overlapping	NM_001362491	Trpm3		+	22448208	22995410	456.503	124.182	8.48222	7.14851	581.954	287.35	500.205	127.53	84.971	160.045	8.747	8.02475	8.6749	7.0941	6.66722	7.68419
AK034340	0.0234047	0.540551	2.52051	up	ASMM10P054899V4	AK034340	AK034340	lncRNA		Yes	chr19:22992037-22995406:+	chr19	+	22992037	22995406			Genbank		3369	GGCAAGGATTAATTATGCTCCCATTTTCCATGTTTTTAGCAGCCTCTAGTAATGGGCATT		exon sense-overlapping	NM_001362490	Trpm3		+	22448208	22995410	456.503	124.182	8.48222	7.14851	581.954	287.35	500.205	127.53	84.971	160.045	8.747	8.02475	8.6749	7.0941	6.66722	7.68419
AK034340	0.0234047	0.540551	2.52051	up	ASMM10P054899V4	AK034340	AK034340	lncRNA		Yes	chr19:22992037-22995406:+	chr19	+	22992037	22995406			Genbank		3369	GGCAAGGATTAATTATGCTCCCATTTTCCATGTTTTTAGCAGCCTCTAGTAATGGGCATT		exon sense-overlapping	NM_001362505	Trpm3		+	22448208	22995410	456.503	124.182	8.48222	7.14851	581.954	287.35	500.205	127.53	84.971	160.045	8.747	8.02475	8.6749	7.0941	6.66722	7.68419
AK034340	0.0234047	0.540551	2.52051	up	ASMM10P054899V4	AK034340	AK034340	lncRNA		Yes	chr19:22992037-22995406:+	chr19	+	22992037	22995406			Genbank		3369	GGCAAGGATTAATTATGCTCCCATTTTCCATGTTTTTAGCAGCCTCTAGTAATGGGCATT		exon sense-overlapping	NM_001362503	Trpm3		+	22448208	22995410	456.503	124.182	8.48222	7.14851	581.954	287.35	500.205	127.53	84.971	160.045	8.747	8.02475	8.6749	7.0941	6.66722	7.68419
AK034340	0.0234047	0.540551	2.52051	up	ASMM10P054899V4	AK034340	AK034340	lncRNA		Yes	chr19:22992037-22995406:+	chr19	+	22992037	22995406			Genbank		3369	GGCAAGGATTAATTATGCTCCCATTTTCCATGTTTTTAGCAGCCTCTAGTAATGGGCATT		exon sense-overlapping	NM_001362504	Trpm3		+	22448208	22995410	456.503	124.182	8.48222	7.14851	581.954	287.35	500.205	127.53	84.971	160.045	8.747	8.02475	8.6749	7.0941	6.66722	7.68419
AK034340	0.0234047	0.540551	2.52051	up	ASMM10P054899V4	AK034340	AK034340	lncRNA		Yes	chr19:22992037-22995406:+	chr19	+	22992037	22995406			Genbank		3369	GGCAAGGATTAATTATGCTCCCATTTTCCATGTTTTTAGCAGCCTCTAGTAATGGGCATT		exon sense-overlapping	NM_001362502	Trpm3		+	22448208	22995410	456.503	124.182	8.48222	7.14851	581.954	287.35	500.205	127.53	84.971	160.045	8.747	8.02475	8.6749	7.0941	6.66722	7.68419
AK034340	0.0234047	0.540551	2.52051	up	ASMM10P054899V4	AK034340	AK034340	lncRNA		Yes	chr19:22992037-22995406:+	chr19	+	22992037	22995406			Genbank		3369	GGCAAGGATTAATTATGCTCCCATTTTCCATGTTTTTAGCAGCCTCTAGTAATGGGCATT		exon sense-overlapping	NM_001362499	Trpm3		+	22448208	22995410	456.503	124.182	8.48222	7.14851	581.954	287.35	500.205	127.53	84.971	160.045	8.747	8.02475	8.6749	7.0941	6.66722	7.68419
AK034340	0.0234047	0.540551	2.52051	up	ASMM10P054899V4	AK034340	AK034340	lncRNA		Yes	chr19:22992037-22995406:+	chr19	+	22992037	22995406			Genbank		3369	GGCAAGGATTAATTATGCTCCCATTTTCCATGTTTTTAGCAGCCTCTAGTAATGGGCATT		exon sense-overlapping	NM_001362487	Trpm3		+	22448208	22995410	456.503	124.182	8.48222	7.14851	581.954	287.35	500.205	127.53	84.971	160.045	8.747	8.02475	8.6749	7.0941	6.66722	7.68419
AK034340	0.0234047	0.540551	2.52051	up	ASMM10P054899V4	AK034340	AK034340	lncRNA		Yes	chr19:22992037-22995406:+	chr19	+	22992037	22995406			Genbank		3369	GGCAAGGATTAATTATGCTCCCATTTTCCATGTTTTTAGCAGCCTCTAGTAATGGGCATT		exon sense-overlapping	NM_001362488	Trpm3		+	22448208	22995410	456.503	124.182	8.48222	7.14851	581.954	287.35	500.205	127.53	84.971	160.045	8.747	8.02475	8.6749	7.0941	6.66722	7.68419
AK034340	0.0234047	0.540551	2.52051	up	ASMM10P054899V4	AK034340	AK034340	lncRNA		Yes	chr19:22992037-22995406:+	chr19	+	22992037	22995406			Genbank		3369	GGCAAGGATTAATTATGCTCCCATTTTCCATGTTTTTAGCAGCCTCTAGTAATGGGCATT		exon sense-overlapping	NM_001362489	Trpm3		+	22448208	22995410	456.503	124.182	8.48222	7.14851	581.954	287.35	500.205	127.53	84.971	160.045	8.747	8.02475	8.6749	7.0941	6.66722	7.68419
AK034340	0.0234047	0.540551	2.52051	up	ASMM10P054899V4	AK034340	AK034340	lncRNA		Yes	chr19:22992037-22995406:+	chr19	+	22992037	22995406			Genbank		3369	GGCAAGGATTAATTATGCTCCCATTTTCCATGTTTTTAGCAGCCTCTAGTAATGGGCATT		exon sense-overlapping	NM_001362501	Trpm3		+	22448208	22995410	456.503	124.182	8.48222	7.14851	581.954	287.35	500.205	127.53	84.971	160.045	8.747	8.02475	8.6749	7.0941	6.66722	7.68419
ENSMUST00000210837	0.00379604	0.507036	2.51682	up	ASMM10LNC1A100657363V4	ENSMUSG00000109868	Gm39244	lncRNA	Reliable	No	chr8:108527630-108536947:-	chr8	-	108527630	108536947			GENCODE	predicted gene, 39244 [Source:MGI Symbol;Acc:MGI:5622129]	1857	ATTTAAAAAGGGGATTACTGGAAAAAGACAGTGAGAGGATGACAGGAAGACATCTTGGAC		intronic antisense	ENSMUST00000220518	Zfhx3		+	107942644	108961630	21.075	5	3.7172	2.3856	22.9937	11.8208	28.4104	5	5	5	3.92277	3.27639	3.95245	2.3866	2.38631	2.3839
AK079440	0.00384038	0.507036	2.51672	up	ASMM10P030581V4	AK079440	AK079440	lncRNA		Yes	chr5:86655882-86658238:-	chr5	-	86655882	86658238			Genbank		2356	GTAGATAGTTTTCCACTGTGCTTGTATATTCCTGGTCCTATAGGAGAAAACATTTTAAAC		exon sense-overlapping	ENSMUST00000038448	Tmprss11b		-	86657631	86676362	285.475	80.1327	7.81882	6.48728	318.183	198.785	339.457	98.5643	65.0908	76.743	7.8818	7.4867	8.08797	6.70587	6.24502	6.51094
ENSMUST00000173314	0.00554009	0.507036	2.51221	up	ASMM10LNC1A105649452V4	ENSMUSG00000092341	Malat1	lncRNA	Reliable	No	chr19:5795691-5797464:-	chr19	-	5795691	5797464		Nucleus;Cytoplasm;Axon	GENCODE	metastasis associated lung adenocarcinoma transcript 1 (non-coding RNA) [Source:MGI Symbol;Acc:MGI:1919539]	556	AAATGAGGACAACAGGTTATGCCCAATTCGTCTTATTACCTCTGAGTCGACACACCTCCT		intergenic							3739.86	883.311	11.4908	10.1618	4735.81	3869.23	2614.55	1162.75	803.735	683.449	11.7137	11.7002	11.0585	10.3841	10.0921	10.0092
ENSMUST00000097699	0.0177781	0.528175	2.51064	up	ASMM10LNC1A110637624V4	ENSMUSG00000073652	Apol7d	lncRNA	Reliable	Yes	chr1:71652837-71657457:+	chr1	+	71652837	71657457			GENCODE	apolipoprotein L 7d [Source:MGI Symbol;Acc:MGI:3723449]	826	GGCAACATGATTTTAAACCCAATTTTGTTCTGTTGGCAATTTGTTTTGGAAGGTTGACGT		natural antisense	ENSMUST00000055226	Fn1		-	71585524	71653175	169.859	49.7668	7.03876	5.71071	225.637	159.313	124.626	69.4872	40.5778	39.2354	7.38211	7.17449	6.55968	6.18353	5.4856	5.46299
ENSMUST00000097699	0.0177781	0.528175	2.51064	up	ASMM10LNC1A110637624V4	ENSMUSG00000073652	Apol7d	lncRNA	Reliable	Yes	chr1:71652837-71657457:+	chr1	+	71652837	71657457			GENCODE	apolipoprotein L 7d [Source:MGI Symbol;Acc:MGI:3723449]	826	GGCAACATGATTTTAAACCCAATTTTGTTCTGTTGGCAATTTGTTTTGGAAGGTTGACGT		natural antisense	ENSMUST00000186940	Fn1		-	71642825	71653161	169.859	49.7668	7.03876	5.71071	225.637	159.313	124.626	69.4872	40.5778	39.2354	7.38211	7.17449	6.55968	6.18353	5.4856	5.46299
ENSMUST00000097699	0.0177781	0.528175	2.51064	up	ASMM10LNC1A110637624V4	ENSMUSG00000073652	Apol7d	lncRNA	Reliable	Yes	chr1:71652837-71657457:+	chr1	+	71652837	71657457			GENCODE	apolipoprotein L 7d [Source:MGI Symbol;Acc:MGI:3723449]	826	GGCAACATGATTTTAAACCCAATTTTGTTCTGTTGGCAATTTGTTTTGGAAGGTTGACGT		natural antisense	ENSMUST00000186736	Fn1		-	71645643	71653172	169.859	49.7668	7.03876	5.71071	225.637	159.313	124.626	69.4872	40.5778	39.2354	7.38211	7.17449	6.55968	6.18353	5.4856	5.46299
ENSMUST00000097699	0.0177781	0.528175	2.51064	up	ASMM10LNC1A110637624V4	ENSMUSG00000073652	Apol7d	lncRNA	Reliable	Yes	chr1:71652837-71657457:+	chr1	+	71652837	71657457			GENCODE	apolipoprotein L 7d [Source:MGI Symbol;Acc:MGI:3723449]	826	GGCAACATGATTTTAAACCCAATTTTGTTCTGTTGGCAATTTGTTTTGGAAGGTTGACGT		natural antisense	ENSMUST00000188894	Fn1		-	71585520	71653172	169.859	49.7668	7.03876	5.71071	225.637	159.313	124.626	69.4872	40.5778	39.2354	7.38211	7.17449	6.55968	6.18353	5.4856	5.46299
ENSMUST00000097699	0.0177781	0.528175	2.51064	up	ASMM10LNC1A110637624V4	ENSMUSG00000073652	Apol7d	lncRNA	Reliable	Yes	chr1:71652837-71657457:+	chr1	+	71652837	71657457			GENCODE	apolipoprotein L 7d [Source:MGI Symbol;Acc:MGI:3723449]	826	GGCAACATGATTTTAAACCCAATTTTGTTCTGTTGGCAATTTGTTTTGGAAGGTTGACGT		natural antisense	ENSMUST00000188674	Fn1		-	71585523	71653172	169.859	49.7668	7.03876	5.71071	225.637	159.313	124.626	69.4872	40.5778	39.2354	7.38211	7.17449	6.55968	6.18353	5.4856	5.46299
ENSMUST00000097699	0.0177781	0.528175	2.51064	up	ASMM10LNC1A110637624V4	ENSMUSG00000073652	Apol7d	lncRNA	Reliable	Yes	chr1:71652837-71657457:+	chr1	+	71652837	71657457			GENCODE	apolipoprotein L 7d [Source:MGI Symbol;Acc:MGI:3723449]	826	GGCAACATGATTTTAAACCCAATTTTGTTCTGTTGGCAATTTGTTTTGGAAGGTTGACGT		natural antisense	ENSMUST00000187938	Fn1		-	71585523	71653172	169.859	49.7668	7.03876	5.71071	225.637	159.313	124.626	69.4872	40.5778	39.2354	7.38211	7.17449	6.55968	6.18353	5.4856	5.46299
ENSMUST00000097699	0.0177781	0.528175	2.51064	up	ASMM10LNC1A110637624V4	ENSMUSG00000073652	Apol7d	lncRNA	Reliable	Yes	chr1:71652837-71657457:+	chr1	+	71652837	71657457			GENCODE	apolipoprotein L 7d [Source:MGI Symbol;Acc:MGI:3723449]	826	GGCAACATGATTTTAAACCCAATTTTGTTCTGTTGGCAATTTGTTTTGGAAGGTTGACGT		natural antisense	ENSMUST00000189821	Fn1		-	71585523	71653172	169.859	49.7668	7.03876	5.71071	225.637	159.313	124.626	69.4872	40.5778	39.2354	7.38211	7.17449	6.55968	6.18353	5.4856	5.46299
ENSMUST00000097699	0.0177781	0.528175	2.51064	up	ASMM10LNC1A110637624V4	ENSMUSG00000073652	Apol7d	lncRNA	Reliable	Yes	chr1:71652837-71657457:+	chr1	+	71652837	71657457			GENCODE	apolipoprotein L 7d [Source:MGI Symbol;Acc:MGI:3723449]	826	GGCAACATGATTTTAAACCCAATTTTGTTCTGTTGGCAATTTGTTTTGGAAGGTTGACGT		natural antisense	ENSMUST00000190780	Fn1		-	71585524	71653172	169.859	49.7668	7.03876	5.71071	225.637	159.313	124.626	69.4872	40.5778	39.2354	7.38211	7.17449	6.55968	6.18353	5.4856	5.46299
ENSMUST00000097699	0.0177781	0.528175	2.51064	up	ASMM10LNC1A110637624V4	ENSMUSG00000073652	Apol7d	lncRNA	Reliable	Yes	chr1:71652837-71657457:+	chr1	+	71652837	71657457			GENCODE	apolipoprotein L 7d [Source:MGI Symbol;Acc:MGI:3723449]	826	GGCAACATGATTTTAAACCCAATTTTGTTCTGTTGGCAATTTGTTTTGGAAGGTTGACGT		natural antisense	ENSMUST00000186129	Fn1		-	71585524	71653200	169.859	49.7668	7.03876	5.71071	225.637	159.313	124.626	69.4872	40.5778	39.2354	7.38211	7.17449	6.55968	6.18353	5.4856	5.46299
NR_040298	0.0376533	0.554802	2.50245	up	ASMM10LNC1A106185548V4	4931408D14Rik	4931408D14Rik	lncRNA	Reliable	Yes	chr19:37258426-37264095:-	chr19	-	37258426	37264095		Exosome	Refseq		3243	TGTCTCAAAACAAACAAACAAAGAGGCTGATGGATCAATCAATTGAAAGCTGAGCCCAGC	NR_040298	intergenic							44.1938	13.1746	4.97792	3.65458	52.1183	31.1888	49.2742	14.4688	7.07541	17.9795	5.19522	4.74032	4.99822	3.86742	2.85895	4.23736
uc007kdk.1	0.0306809	0.547046	2.49444	up	ASMM10LNC1A100074680V4	AK217047	AK217047	lncRNA	Reliable	Yes	chr11:75300449-75300844:+	chr11	+	75300449	75300844			knownGene	n/a	396	TTTGATTAATAATTCTACCTTGTTGCCATTCTAAGCATTAACAACCATGCAGTAACTCTG		natural antisense	ENSMUST00000000767	Rpa1		-	75300350	75348310	413.492	128.394	8.39487	7.07615	400.42	405.71	434.345	213.2	82.6326	89.349	8.2104	8.51253	8.46168	7.85632	6.62187	6.75028
uc007kdk.1	0.0306809	0.547046	2.49444	up	ASMM10LNC1A100074680V4	AK217047	AK217047	lncRNA	Reliable	Yes	chr11:75300449-75300844:+	chr11	+	75300449	75300844			knownGene	n/a	396	TTTGATTAATAATTCTACCTTGTTGCCATTCTAAGCATTAACAACCATGCAGTAACTCTG		natural antisense	ENSMUST00000092907	Rpa1		-	75298166	75348324	413.492	128.394	8.39487	7.07615	400.42	405.71	434.345	213.2	82.6326	89.349	8.2104	8.51253	8.46168	7.85632	6.62187	6.75028
ENSMUST00000228205	0.00238804	0.507036	2.49271	up	ASMM10LNC1A100026765V4	ENSMUSG00000115433	Gm49267	lncRNA	Reliable	Yes	chr15:26609503-26644048:+	chr15	+	26609503	26644048			GENCODE	predicted gene, 49267 [Source:MGI Symbol;Acc:MGI:6118746]	639	CAAAGCCACTCTATTGTTTGTAGAACATGCCATAAAGAAGACTGCAGAATGGACTGCCAT		intronic antisense	ENSMUST00000059204	Fbxl7		-	26540459	26895580	33.6617	9.5803	4.55824	3.24052	34.157	32.2213	34.6069	10.1663	10.8527	7.7219	4.54349	4.78941	4.34182	3.3348	3.42656	2.96021
uc057ljc.1	0.00372236	0.507036	2.49001	up	ASMM10LNC1A111151149V4	ENSMUSG00000087128	Gm12655	lncRNA	Reliable	No	chr4:94460931-94477180:-	chr4	-	94460931	94477180			knownGene	n/a	593	TGCCCCCAGTCCTTCAGTGGCCTTATGTCACGGCAGTGAAAAGGGTTACAGACAACATCA		intergenic							552.946	148.187	8.78057	7.46441	683.808	384.193	590.837	150.803	130.377	163.382	8.99241	8.43188	8.9174	7.34219	7.33244	7.71861
ENSMUST00000138426	0.04592	0.56397	2.48688	up	ASMM10LNC1A100004804V4	ENSMUSG00000087299	Gm12953	lncRNA	Reliable	Yes	chr4:116551740-116552627:+	chr4	+	116551740	116552627			GENCODE	predicted gene 12953 [Source:MGI Symbol;Acc:MGI:3649497]	751	CGCCATCTGGCTAAAAGAAATACTCTTTAGAAAACAAAAACAAAAACTATGTATGAAGAA		natural antisense	ENSMUST00000106478	Tmem69		-	116551633	116555936	21.638	5	3.69994	2.3856	11.8308	15.9152	37.168	5	5	5	2.88815	3.73269	4.47898	2.3866	2.38631	2.3839
ENSMUST00000123621	0.0481759	0.56495	2.48639	up	ASMM10LNC1A100682015V4	ENSMUSG00000008226	Scrn3	lncRNA	Reliable	No	chr2:73319400-73336299:+	chr2	+	73319400	73336299			GENCODE	secernin 3 [Source:MGI Symbol;Acc:MGI:1921866]	1239	AGTCCAAGGTGCGTTCGTAATATTTCCAATCAGCTTTCCATAACAACCAAGATTGACCGG		exon sense-overlapping	ENSMUST00000112050	Scrn3		+	73312654	73320796	701.866	175.77	9.03847	7.72442	985.013	766.368	354.218	169.427	200.55	157.332	9.52728	9.43509	8.15304	7.50996	8.00512	7.65817
ENSMUST00000123621	0.0481759	0.56495	2.48639	up	ASMM10LNC1A100682015V4	ENSMUSG00000008226	Scrn3	lncRNA	Reliable	No	chr2:73319400-73336299:+	chr2	+	73319400	73336299			GENCODE	secernin 3 [Source:MGI Symbol;Acc:MGI:1921866]	1239	AGTCCAAGGTGCGTTCGTAATATTTCCAATCAGCTTTCCATAACAACCAAGATTGACCGG		exon sense-overlapping	ENSMUST00000090811	Scrn3		+	73312601	73337818	701.866	175.77	9.03847	7.72442	985.013	766.368	354.218	169.427	200.55	157.332	9.52728	9.43509	8.15304	7.50996	8.00512	7.65817
ENSMUST00000204662	0.0460124	0.56397	2.48352	up	ASMM10LNC1A100068905V4	ENSMUSG00000107999	Gm44123	lncRNA	Reliable	Yes	chr6:90689731-90690829:+	chr6	+	90689731	90690829			GENCODE	predicted gene, 44123 [Source:MGI Symbol;Acc:MGI:5690515]	577	CCCTCAAAGGAGAACTGCATCCTCATGTTGGACAGCACAATGCGACGTGACATGCGGTTC		natural antisense	ENSMUST00000101153	Iqsec1		-	90656088	90716529	77.5744	22.8328	5.8093	4.49691	109.642	49.0087	74.072	24.5019	13.6608	30.3356	6.32035	5.4126	5.69495	4.6445	3.79039	5.05585
ENSMUST00000204662	0.0460124	0.56397	2.48352	up	ASMM10LNC1A100068905V4	ENSMUSG00000107999	Gm44123	lncRNA	Reliable	Yes	chr6:90689731-90690829:+	chr6	+	90689731	90690829			GENCODE	predicted gene, 44123 [Source:MGI Symbol;Acc:MGI:5690515]	577	CCCTCAAAGGAGAACTGCATCCTCATGTTGGACAGCACAATGCGACGTGACATGCGGTTC		natural antisense	ENSMUST00000101151	Iqsec1		-	90659598	90810123	77.5744	22.8328	5.8093	4.49691	109.642	49.0087	74.072	24.5019	13.6608	30.3356	6.32035	5.4126	5.69495	4.6445	3.79039	5.05585
ENSMUST00000204662	0.0460124	0.56397	2.48352	up	ASMM10LNC1A100068905V4	ENSMUSG00000107999	Gm44123	lncRNA	Reliable	Yes	chr6:90689731-90690829:+	chr6	+	90689731	90690829			GENCODE	predicted gene, 44123 [Source:MGI Symbol;Acc:MGI:5690515]	577	CCCTCAAAGGAGAACTGCATCCTCATGTTGGACAGCACAATGCGACGTGACATGCGGTTC		natural antisense	NM_001356440	Iqsec1		-	90659598	90810123	77.5744	22.8328	5.8093	4.49691	109.642	49.0087	74.072	24.5019	13.6608	30.3356	6.32035	5.4126	5.69495	4.6445	3.79039	5.05585
ENSMUST00000204662	0.0460124	0.56397	2.48352	up	ASMM10LNC1A100068905V4	ENSMUSG00000107999	Gm44123	lncRNA	Reliable	Yes	chr6:90689731-90690829:+	chr6	+	90689731	90690829			GENCODE	predicted gene, 44123 [Source:MGI Symbol;Acc:MGI:5690515]	577	CCCTCAAAGGAGAACTGCATCCTCATGTTGGACAGCACAATGCGACGTGACATGCGGTTC		natural antisense	ENSMUST00000156834	Iqsec1		-	90690532	90764141	77.5744	22.8328	5.8093	4.49691	109.642	49.0087	74.072	24.5019	13.6608	30.3356	6.32035	5.4126	5.69495	4.6445	3.79039	5.05585
ENSMUST00000204662	0.0460124	0.56397	2.48352	up	ASMM10LNC1A100068905V4	ENSMUSG00000107999	Gm44123	lncRNA	Reliable	Yes	chr6:90689731-90690829:+	chr6	+	90689731	90690829			GENCODE	predicted gene, 44123 [Source:MGI Symbol;Acc:MGI:5690515]	577	CCCTCAAAGGAGAACTGCATCCTCATGTTGGACAGCACAATGCGACGTGACATGCGGTTC		natural antisense	ENSMUST00000212100	Iqsec1		-	90660981	90988685	77.5744	22.8328	5.8093	4.49691	109.642	49.0087	74.072	24.5019	13.6608	30.3356	6.32035	5.4126	5.69495	4.6445	3.79039	5.05585
ENSMUST00000224561	0.0383728	0.554802	2.4828	up	ASMM10LNC1A100069122V4	ENSMUSG00000114522	Gm32067	lncRNA	Reliable	Yes	chr13:78483354-78562570:+	chr13	+	78483354	78562570			GENCODE	predicted gene, 32067 [Source:MGI Symbol;Acc:MGI:5591226]	521	GAGTATCTACACCAAAGAAAAAGCAAGAAATTAATCATCTTACAATAAACACAAAAGGAG		intergenic							62.9592	19.5684	5.53438	4.22241	77.6248	47.7128	63.54	27.3392	20.6196	10.7465	5.80454	5.37055	5.42804	4.80741	4.42612	3.4337
ENSMUST00000124659	0.025617	0.540551	2.47805	up	ASMM10LNC1A110188559V4	ENSMUSG00000001552	Jup	lncRNA	Reliable	No	chr11:100368958-100372716:-	chr11	-	100368958	100372716		Cytoplasm	GENCODE	junction plakoglobin [Source:MGI Symbol;Acc:MGI:96650]	2913	CAGAGATCCAATGGAGGCTGTTAAAAGCATTATGGTGTAGAGGAAGTAAGGGGCATGCGT		exon sense-overlapping	ENSMUST00000001592	Jup		-	100370619	100397749	30.9401	8.56322	4.38201	3.07281	37.6826	27.2766	27.8611	12.3773	5.7694	7.54299	4.69531	4.54091	3.90981	3.63282	2.65497	2.93063
ENSMUST00000124659	0.025617	0.540551	2.47805	up	ASMM10LNC1A110188559V4	ENSMUSG00000001552	Jup	lncRNA	Reliable	No	chr11:100368958-100372716:-	chr11	-	100368958	100372716		Cytoplasm	GENCODE	junction plakoglobin [Source:MGI Symbol;Acc:MGI:96650]	2913	CAGAGATCCAATGGAGGCTGTTAAAAGCATTATGGTGTAGAGGAAGTAAGGGGCATGCGT		exon sense-overlapping	ENSMUST00000107403	Jup		-	100372296	100397749	30.9401	8.56322	4.38201	3.07281	37.6826	27.2766	27.8611	12.3773	5.7694	7.54299	4.69531	4.54091	3.90981	3.63282	2.65497	2.93063
ENSMUST00000133840	0.0427971	0.560533	2.46051	up	ASMM10LNC1A108855685V4	ENSMUSG00000027130	Slc12a6	lncRNA	Reliable	No	chr2:112346995-112351633:+	chr2	+	112346995	112351633			GENCODE	solute carrier family 12, member 6 [Source:MGI Symbol;Acc:MGI:2135960]	652	AGCTGGCATGATCTACAAGTACATTGAATATCAAGGGTAAGTTTGAATTTTACCCCATCA		exon sense-overlapping	ENSMUST00000028549	Slc12a6		+	112266819	112363156	200.278	59.1427	7.24649	5.94753	282.004	189.281	129.548	86.7252	40.4726	50.2302	7.70386	7.41429	6.62131	6.51656	5.48266	5.84336
ENSMUST00000133840	0.0427971	0.560533	2.46051	up	ASMM10LNC1A108855685V4	ENSMUSG00000027130	Slc12a6	lncRNA	Reliable	No	chr2:112346995-112351633:+	chr2	+	112346995	112351633			GENCODE	solute carrier family 12, member 6 [Source:MGI Symbol;Acc:MGI:2135960]	652	AGCTGGCATGATCTACAAGTACATTGAATATCAAGGGTAAGTTTGAATTTTACCCCATCA		exon sense-overlapping	ENSMUST00000110991	Slc12a6		+	112265825	112359127	200.278	59.1427	7.24649	5.94753	282.004	189.281	129.548	86.7252	40.4726	50.2302	7.70386	7.41429	6.62131	6.51656	5.48266	5.84336
ENSMUST00000133840	0.0427971	0.560533	2.46051	up	ASMM10LNC1A108855685V4	ENSMUSG00000027130	Slc12a6	lncRNA	Reliable	No	chr2:112346995-112351633:+	chr2	+	112346995	112351633			GENCODE	solute carrier family 12, member 6 [Source:MGI Symbol;Acc:MGI:2135960]	652	AGCTGGCATGATCTACAAGTACATTGAATATCAAGGGTAAGTTTGAATTTTACCCCATCA		exon sense-overlapping	ENSMUST00000110987	Slc12a6		+	112266742	112356029	200.278	59.1427	7.24649	5.94753	282.004	189.281	129.548	86.7252	40.4726	50.2302	7.70386	7.41429	6.62131	6.51656	5.48266	5.84336
ENSMUST00000133840	0.0427971	0.560533	2.46051	up	ASMM10LNC1A108855685V4	ENSMUSG00000027130	Slc12a6	lncRNA	Reliable	No	chr2:112346995-112351633:+	chr2	+	112346995	112351633			GENCODE	solute carrier family 12, member 6 [Source:MGI Symbol;Acc:MGI:2135960]	652	AGCTGGCATGATCTACAAGTACATTGAATATCAAGGGTAAGTTTGAATTTTACCCCATCA		exon sense-overlapping	ENSMUST00000053666	Slc12a6		+	112284577	112363156	200.278	59.1427	7.24649	5.94753	282.004	189.281	129.548	86.7252	40.4726	50.2302	7.70386	7.41429	6.62131	6.51656	5.48266	5.84336
ENSMUST00000133840	0.0427971	0.560533	2.46051	up	ASMM10LNC1A108855685V4	ENSMUSG00000027130	Slc12a6	lncRNA	Reliable	No	chr2:112346995-112351633:+	chr2	+	112346995	112351633			GENCODE	solute carrier family 12, member 6 [Source:MGI Symbol;Acc:MGI:2135960]	652	AGCTGGCATGATCTACAAGTACATTGAATATCAAGGGTAAGTTTGAATTTTACCCCATCA		exon sense-overlapping	NM_001362700	Gm21985		+	112266314	112363163	200.278	59.1427	7.24649	5.94753	282.004	189.281	129.548	86.7252	40.4726	50.2302	7.70386	7.41429	6.62131	6.51656	5.48266	5.84336
mouselincRNA0209-	0.0310417	0.547574	2.45983	up	mouselincRNA0209-_P1V4	mouselincRNA0209	mouselincRNA0209	lncRNA		Yes	chr10:107213340-107257290:-	chr10	-	107213340	107257290			lincRNA		43950	GTTCAGTCACAGCAGCAGAGTATATTGTAAAGAAAGTATTCAAATACCAGACTGAAAACA		intergenic							33.7233	9.06211	4.45729	3.15873	46.7915	28.9236	25.4547	8.64676	8.48009	10.0595	5.02956	4.62807	3.71424	3.09261	3.05781	3.32576
AK085682	0.0114606	0.507512	2.45261	up	ASMM10P032176V4	AK085682	AK085682	lncRNA		Yes	chr5:108843327-108845448:+	chr5	+	108843327	108845448			Genbank		2124	TGGTGACCAGTATTACTTAACAATTTCTGGCACGTTATTTTTTGTATTACCCTGCAATGT		natural antisense	ENSMUST00000170419	Vmn2r9		-	108835286	108852601	35.5587	10.0392	4.59574	3.30142	45.9973	22.7131	37.9658	9.31589	8.20422	12.5975	5.00417	4.2726	4.51044	3.20883	3.01469	3.68074
AK085682	0.0114606	0.507512	2.45261	up	ASMM10P032176V4	AK085682	AK085682	lncRNA		Yes	chr5:108843327-108845448:+	chr5	+	108843327	108845448			Genbank		2124	TGGTGACCAGTATTACTTAACAATTTCTGGCACGTTATTTTTTGTATTACCCTGCAATGT		natural antisense	ENSMUST00000233835	Vmn2r9		-	108835286	108852601	35.5587	10.0392	4.59574	3.30142	45.9973	22.7131	37.9658	9.31589	8.20422	12.5975	5.00417	4.2726	4.51044	3.20883	3.01469	3.68074
ENSMUST00000149689	0.0206841	0.535457	2.44706	up	ASMM10LNC1A110123775V4	ENSMUSG00000078867	Gm14418	lncRNA	Reliable	No	chr2:177387901-177398320:-	chr2	-	177387901	177398320			GENCODE	predicted gene 14418 [Source:MGI Symbol;Acc:MGI:3702408]	588	CCTCCACATGGAGTTGCCAGGCAGAAGAGGAGGTGACTATTCCAGGTGACATGGATAGGT		exon sense-overlapping	ENSMUST00000108955	Gm14418		-	177388085	177398319	271.645	83.7516	7.76755	6.47649	307.345	283.256	224.334	126.996	58.9613	65.2976	7.83159	8.00442	7.46662	7.08834	6.08412	6.25703
ENSMUST00000149689	0.0206841	0.535457	2.44706	up	ASMM10LNC1A110123775V4	ENSMUSG00000078867	Gm14418	lncRNA	Reliable	No	chr2:177387901-177398320:-	chr2	-	177387901	177398320			GENCODE	predicted gene 14418 [Source:MGI Symbol;Acc:MGI:3702408]	588	CCTCCACATGGAGTTGCCAGGCAGAAGAGGAGGTGACTATTCCAGGTGACATGGATAGGT		exon sense-overlapping	ENSMUST00000128657	Gm14418		-	177387124	177394699	271.645	83.7516	7.76755	6.47649	307.345	283.256	224.334	126.996	58.9613	65.2976	7.83159	8.00442	7.46662	7.08834	6.08412	6.25703
ENSMUST00000230118	0.00163702	0.481886	2.44341	up	ASMM10LNC1A100069156V4	ENSMUSG00000115976	Gm31462	lncRNA	Reliable	Yes	chr15:81005407-81006410:-	chr15	-	81005407	81006410			GENCODE	predicted gene, 31462 [Source:MGI Symbol;Acc:MGI:5590621]	544	AAATGCCCAAGTCCTAAGTGTGCATCTCGATGGCTGTCAATAAACAAATGTCAAGGCCCT		natural antisense	ENSMUST00000228971	Sgsm3		+	80978057	81006532	854.667	230.232	9.44557	8.15668	969.881	690.626	903.493	213.831	237.134	239.73	9.50921	9.28617	9.54134	7.85978	8.26428	8.34597
ENSMUST00000230118	0.00163702	0.481886	2.44341	up	ASMM10LNC1A100069156V4	ENSMUSG00000115976	Gm31462	lncRNA	Reliable	Yes	chr15:81005407-81006410:-	chr15	-	81005407	81006410			GENCODE	predicted gene, 31462 [Source:MGI Symbol;Acc:MGI:5590621]	544	AAATGCCCAAGTCCTAAGTGTGCATCTCGATGGCTGTCAATAAACAAATGTCAAGGCCCT		natural antisense	ENSMUST00000137255	Sgsm3		+	80977820	81006497	854.667	230.232	9.44557	8.15668	969.881	690.626	903.493	213.831	237.134	239.73	9.50921	9.28617	9.54134	7.85978	8.26428	8.34597
ENSMUST00000230118	0.00163702	0.481886	2.44341	up	ASMM10LNC1A100069156V4	ENSMUSG00000115976	Gm31462	lncRNA	Reliable	Yes	chr15:81005407-81006410:-	chr15	-	81005407	81006410			GENCODE	predicted gene, 31462 [Source:MGI Symbol;Acc:MGI:5590621]	544	AAATGCCCAAGTCCTAAGTGTGCATCTCGATGGCTGTCAATAAACAAATGTCAAGGCCCT		natural antisense	ENSMUST00000139517	Sgsm3		+	80977765	81012290	854.667	230.232	9.44557	8.15668	969.881	690.626	903.493	213.831	237.134	239.73	9.50921	9.28617	9.54134	7.85978	8.26428	8.34597
ENSMUST00000230118	0.00163702	0.481886	2.44341	up	ASMM10LNC1A100069156V4	ENSMUSG00000115976	Gm31462	lncRNA	Reliable	Yes	chr15:81005407-81006410:-	chr15	-	81005407	81006410			GENCODE	predicted gene, 31462 [Source:MGI Symbol;Acc:MGI:5590621]	544	AAATGCCCAAGTCCTAAGTGTGCATCTCGATGGCTGTCAATAAACAAATGTCAAGGCCCT		natural antisense	NM_001357669	Sgsm3		+	80977765	81012290	854.667	230.232	9.44557	8.15668	969.881	690.626	903.493	213.831	237.134	239.73	9.50921	9.28617	9.54134	7.85978	8.26428	8.34597
ENSMUST00000230118	0.00163702	0.481886	2.44341	up	ASMM10LNC1A100069156V4	ENSMUSG00000115976	Gm31462	lncRNA	Reliable	Yes	chr15:81005407-81006410:-	chr15	-	81005407	81006410			GENCODE	predicted gene, 31462 [Source:MGI Symbol;Acc:MGI:5590621]	544	AAATGCCCAAGTCCTAAGTGTGCATCTCGATGGCTGTCAATAAACAAATGTCAAGGCCCT		natural antisense	ENSMUST00000229727	Sgsm3		+	80977889	81006493	854.667	230.232	9.44557	8.15668	969.881	690.626	903.493	213.831	237.134	239.73	9.50921	9.28617	9.54134	7.85978	8.26428	8.34597
AK029609	0.0440144	0.563637	2.43588	up	ASMM10P050899V4	AK029609	AK029609	lncRNA		Yes	chr12:72374138-72375439:+	chr12	+	72374138	72375439			Genbank		1302	ATGCAGTGTGGGATTTTATGCCCTGTGGAATAAAACTCTATGACAAGTGTCTGATATCAG		intronic antisense	NM_001286448	Rtn1		-	72211749	72409054	65.0967	20.1221	5.57348	4.28904	85.4803	51.2896	58.5202	21.6006	11.5848	27.181	5.95134	5.47787	5.29124	4.45058	3.53582	4.88073
AK029609	0.0440144	0.563637	2.43588	up	ASMM10P050899V4	AK029609	AK029609	lncRNA		Yes	chr12:72374138-72375439:+	chr12	+	72374138	72375439			Genbank		1302	ATGCAGTGTGGGATTTTATGCCCTGTGGAATAAAACTCTATGACAAGTGTCTGATATCAG		intronic antisense	ENSMUST00000078505	Rtn1		-	72211752	72409054	65.0967	20.1221	5.57348	4.28904	85.4803	51.2896	58.5202	21.6006	11.5848	27.181	5.95134	5.47787	5.29124	4.45058	3.53582	4.88073
AK086376	0.0324309	0.547574	2.42889	up	ASMM10P023406V4	AK086376	AK086376	lncRNA		Yes	chr2:103788957-103790014:+	chr2	+	103788957	103790014			Genbank		1057	GCCTCTAAGAATGTAGTCTGTTACTCAAATATTCCTGGTTTACAACATTTCAAGATTGAG		intronic antisense	NM_001111290	Caprin1		-	103762945	103797078	133.819	42.8408	6.71673	5.43644	152.913	135.671	112.872	58.7143	45.0662	24.7418	6.81905	6.93563	6.39552	5.93189	5.64789	4.72955
AK086376	0.0324309	0.547574	2.42889	up	ASMM10P023406V4	AK086376	AK086376	lncRNA		Yes	chr2:103788957-103790014:+	chr2	+	103788957	103790014			Genbank		1057	GCCTCTAAGAATGTAGTCTGTTACTCAAATATTCCTGGTTTACAACATTTCAAGATTGAG		intronic antisense	NM_001111292	Caprin1		-	103767107	103797078	133.819	42.8408	6.71673	5.43644	152.913	135.671	112.872	58.7143	45.0662	24.7418	6.81905	6.93563	6.39552	5.93189	5.64789	4.72955
AK086376	0.0324309	0.547574	2.42889	up	ASMM10P023406V4	AK086376	AK086376	lncRNA		Yes	chr2:103788957-103790014:+	chr2	+	103788957	103790014			Genbank		1057	GCCTCTAAGAATGTAGTCTGTTACTCAAATATTCCTGGTTTACAACATTTCAAGATTGAG		intronic antisense	ENSMUST00000111147	Caprin1		-	103765018	103797104	133.819	42.8408	6.71673	5.43644	152.913	135.671	112.872	58.7143	45.0662	24.7418	6.81905	6.93563	6.39552	5.93189	5.64789	4.72955
AK086376	0.0324309	0.547574	2.42889	up	ASMM10P023406V4	AK086376	AK086376	lncRNA		Yes	chr2:103788957-103790014:+	chr2	+	103788957	103790014			Genbank		1057	GCCTCTAAGAATGTAGTCTGTTACTCAAATATTCCTGGTTTACAACATTTCAAGATTGAG		intronic antisense	NM_001111291	Caprin1		-	103767107	103797640	133.819	42.8408	6.71673	5.43644	152.913	135.671	112.872	58.7143	45.0662	24.7418	6.81905	6.93563	6.39552	5.93189	5.64789	4.72955
AK086376	0.0324309	0.547574	2.42889	up	ASMM10P023406V4	AK086376	AK086376	lncRNA		Yes	chr2:103788957-103790014:+	chr2	+	103788957	103790014			Genbank		1057	GCCTCTAAGAATGTAGTCTGTTACTCAAATATTCCTGGTTTACAACATTTCAAGATTGAG		intronic antisense	ENSMUST00000028607	Caprin1		-	103762941	103797649	133.819	42.8408	6.71673	5.43644	152.913	135.671	112.872	58.7143	45.0662	24.7418	6.81905	6.93563	6.39552	5.93189	5.64789	4.72955
AK039081	0.0324559	0.547574	2.42819	up	ASMM10P050812V4	AK039081	AK039081	lncRNA		Yes	chr12:52568647-52571023:+	chr12	+	52568647	52571023			Genbank		2381	GACTACATAGTTTGAGCATAGCCTGCAACACATTAGAACCTACCTTTTAAAAAGGTTTAA		exon sense-overlapping	ENSMUST00000217820	Arhgap5		+	52504342	52568835	660.442	189.224	9.0161	7.73621	909.893	632.596	438.836	286.838	147.121	133.714	9.41432	9.15701	8.47696	8.29841	7.51875	7.39148
AK039081	0.0324559	0.547574	2.42819	up	ASMM10P050812V4	AK039081	AK039081	lncRNA		Yes	chr12:52568647-52571023:+	chr12	+	52568647	52571023			Genbank		2381	GACTACATAGTTTGAGCATAGCCTGCAACACATTAGAACCTACCTTTTAAAAAGGTTTAA		exon sense-overlapping	ENSMUST00000219443	Arhgap5		+	52504016	52571975	660.442	189.224	9.0161	7.73621	909.893	632.596	438.836	286.838	147.121	133.714	9.41432	9.15701	8.47696	8.29841	7.51875	7.39148
humanlincRNA0539+	0.0245383	0.540551	2.42664	up	humanlincRNA0539+_P1V4	humanlincRNA0539	humanlincRNA0539	lncRNA		No	chr5:120002091-120035286:+	chr5	+	120002091	120035286			lincRNA		33195	TTGTTCTCTGGACTAGAGAGCTGAGTCATTCAGTCTAAAGTGGGAGTTTCTCTCTTGGCT		intergenic							124.371	35.7291	6.53621	5.25725	113.804	75.7194	183.589	30.2481	41.0138	35.9253	6.37619	6.07007	7.16237	4.94846	5.50081	5.32248
ENSMUST00000152320	0.040528	0.559898	2.4251	up	ASMM10LNC1A100029464V4	ENSMUSG00000036469	March1	lncRNA	Gold	No	chr8:65617900-66469960:+	chr8	+	65617900	66469960			GENCODE	membrane-associated ring finger (C3HC4) 1 [Source:MGI Symbol;Acc:MGI:1920175]	2907	GATTATTCCAGTTTTTGAGCATGGCAGATTTCCACTGGATGACATCATGGGAGCCCAGTG		exon sense-overlapping	ENSMUST00000039540	March1		+	66386294	66470421	84.6883	25.5248	5.95257	4.67453	74.4758	53.0988	126.49	35.374	17.9006	23.2997	5.73965	5.5322	6.58587	5.18121	4.20728	4.63509
ENSMUST00000152320	0.040528	0.559898	2.4251	up	ASMM10LNC1A100029464V4	ENSMUSG00000036469	March1	lncRNA	Gold	No	chr8:65617900-66469960:+	chr8	+	65617900	66469960			GENCODE	membrane-associated ring finger (C3HC4) 1 [Source:MGI Symbol;Acc:MGI:1920175]	2907	GATTATTCCAGTTTTTGAGCATGGCAGATTTCCACTGGATGACATCATGGGAGCCCAGTG		exon sense-overlapping	NM_001363123	March1		+	65618040	66471637	84.6883	25.5248	5.95257	4.67453	74.4758	53.0988	126.49	35.374	17.9006	23.2997	5.73965	5.5322	6.58587	5.18121	4.20728	4.63509
ENSMUST00000152320	0.040528	0.559898	2.4251	up	ASMM10LNC1A100029464V4	ENSMUSG00000036469	March1	lncRNA	Gold	No	chr8:65617900-66469960:+	chr8	+	65617900	66469960			GENCODE	membrane-associated ring finger (C3HC4) 1 [Source:MGI Symbol;Acc:MGI:1920175]	2907	GATTATTCCAGTTTTTGAGCATGGCAGATTTCCACTGGATGACATCATGGGAGCCCAGTG		exon sense-overlapping	NM_001363125	March1		+	65618040	66471637	84.6883	25.5248	5.95257	4.67453	74.4758	53.0988	126.49	35.374	17.9006	23.2997	5.73965	5.5322	6.58587	5.18121	4.20728	4.63509
ENSMUST00000152320	0.040528	0.559898	2.4251	up	ASMM10LNC1A100029464V4	ENSMUSG00000036469	March1	lncRNA	Gold	No	chr8:65617900-66469960:+	chr8	+	65617900	66469960			GENCODE	membrane-associated ring finger (C3HC4) 1 [Source:MGI Symbol;Acc:MGI:1920175]	2907	GATTATTCCAGTTTTTGAGCATGGCAGATTTCCACTGGATGACATCATGGGAGCCCAGTG		exon sense-overlapping	NM_001363124	March1		+	65618040	66471637	84.6883	25.5248	5.95257	4.67453	74.4758	53.0988	126.49	35.374	17.9006	23.2997	5.73965	5.5322	6.58587	5.18121	4.20728	4.63509
ENSMUST00000152320	0.040528	0.559898	2.4251	up	ASMM10LNC1A100029464V4	ENSMUSG00000036469	March1	lncRNA	Gold	No	chr8:65617900-66469960:+	chr8	+	65617900	66469960			GENCODE	membrane-associated ring finger (C3HC4) 1 [Source:MGI Symbol;Acc:MGI:1920175]	2907	GATTATTCCAGTTTTTGAGCATGGCAGATTTCCACTGGATGACATCATGGGAGCCCAGTG		exon sense-overlapping	ENSMUST00000110258	March1		+	65618009	66469371	84.6883	25.5248	5.95257	4.67453	74.4758	53.0988	126.49	35.374	17.9006	23.2997	5.73965	5.5322	6.58587	5.18121	4.20728	4.63509
ENSMUST00000152320	0.040528	0.559898	2.4251	up	ASMM10LNC1A100029464V4	ENSMUSG00000036469	March1	lncRNA	Gold	No	chr8:65617900-66469960:+	chr8	+	65617900	66469960			GENCODE	membrane-associated ring finger (C3HC4) 1 [Source:MGI Symbol;Acc:MGI:1920175]	2907	GATTATTCCAGTTTTTGAGCATGGCAGATTTCCACTGGATGACATCATGGGAGCCCAGTG		exon sense-overlapping	ENSMUST00000110253	March1		+	66386301	66470431	84.6883	25.5248	5.95257	4.67453	74.4758	53.0988	126.49	35.374	17.9006	23.2997	5.73965	5.5322	6.58587	5.18121	4.20728	4.63509
ENSMUST00000152320	0.040528	0.559898	2.4251	up	ASMM10LNC1A100029464V4	ENSMUSG00000036469	March1	lncRNA	Gold	No	chr8:65617900-66469960:+	chr8	+	65617900	66469960			GENCODE	membrane-associated ring finger (C3HC4) 1 [Source:MGI Symbol;Acc:MGI:1920175]	2907	GATTATTCCAGTTTTTGAGCATGGCAGATTTCCACTGGATGACATCATGGGAGCCCAGTG		exon sense-overlapping	ENSMUST00000072482	March1		+	65967157	66471625	84.6883	25.5248	5.95257	4.67453	74.4758	53.0988	126.49	35.374	17.9006	23.2997	5.73965	5.5322	6.58587	5.18121	4.20728	4.63509
ENSMUST00000152320	0.040528	0.559898	2.4251	up	ASMM10LNC1A100029464V4	ENSMUSG00000036469	March1	lncRNA	Gold	No	chr8:65617900-66469960:+	chr8	+	65617900	66469960			GENCODE	membrane-associated ring finger (C3HC4) 1 [Source:MGI Symbol;Acc:MGI:1920175]	2907	GATTATTCCAGTTTTTGAGCATGGCAGATTTCCACTGGATGACATCATGGGAGCCCAGTG		exon sense-overlapping	ENSMUST00000110256	March1		+	65618025	66469713	84.6883	25.5248	5.95257	4.67453	74.4758	53.0988	126.49	35.374	17.9006	23.2997	5.73965	5.5322	6.58587	5.18121	4.20728	4.63509
ENSMUST00000152320	0.040528	0.559898	2.4251	up	ASMM10LNC1A100029464V4	ENSMUSG00000036469	March1	lncRNA	Gold	No	chr8:65617900-66469960:+	chr8	+	65617900	66469960			GENCODE	membrane-associated ring finger (C3HC4) 1 [Source:MGI Symbol;Acc:MGI:1920175]	2907	GATTATTCCAGTTTTTGAGCATGGCAGATTTCCACTGGATGACATCATGGGAGCCCAGTG		exon sense-overlapping	ENSMUST00000110259	March1		+	65618525	66470427	84.6883	25.5248	5.95257	4.67453	74.4758	53.0988	126.49	35.374	17.9006	23.2997	5.73965	5.5322	6.58587	5.18121	4.20728	4.63509
ENSMUST00000152320	0.040528	0.559898	2.4251	up	ASMM10LNC1A100029464V4	ENSMUSG00000036469	March1	lncRNA	Gold	No	chr8:65617900-66469960:+	chr8	+	65617900	66469960			GENCODE	membrane-associated ring finger (C3HC4) 1 [Source:MGI Symbol;Acc:MGI:1920175]	2907	GATTATTCCAGTTTTTGAGCATGGCAGATTTCCACTGGATGACATCATGGGAGCCCAGTG		exon sense-overlapping	ENSMUST00000110255	March1		+	65618086	66471637	84.6883	25.5248	5.95257	4.67453	74.4758	53.0988	126.49	35.374	17.9006	23.2997	5.73965	5.5322	6.58587	5.18121	4.20728	4.63509
ENSMUST00000152320	0.040528	0.559898	2.4251	up	ASMM10LNC1A100029464V4	ENSMUSG00000036469	March1	lncRNA	Gold	No	chr8:65617900-66469960:+	chr8	+	65617900	66469960			GENCODE	membrane-associated ring finger (C3HC4) 1 [Source:MGI Symbol;Acc:MGI:1920175]	2907	GATTATTCCAGTTTTTGAGCATGGCAGATTTCCACTGGATGACATCATGGGAGCCCAGTG		exon sense-overlapping	ENSMUST00000178982	March1		+	66121742	66471625	84.6883	25.5248	5.95257	4.67453	74.4758	53.0988	126.49	35.374	17.9006	23.2997	5.73965	5.5322	6.58587	5.18121	4.20728	4.63509
ENSMUST00000152320	0.040528	0.559898	2.4251	up	ASMM10LNC1A100029464V4	ENSMUSG00000036469	March1	lncRNA	Gold	No	chr8:65617900-66469960:+	chr8	+	65617900	66469960			GENCODE	membrane-associated ring finger (C3HC4) 1 [Source:MGI Symbol;Acc:MGI:1920175]	2907	GATTATTCCAGTTTTTGAGCATGGCAGATTTCCACTGGATGACATCATGGGAGCCCAGTG		exon sense-overlapping	ENSMUST00000098708	March1		+	66121742	66471625	84.6883	25.5248	5.95257	4.67453	74.4758	53.0988	126.49	35.374	17.9006	23.2997	5.73965	5.5322	6.58587	5.18121	4.20728	4.63509
ENSMUST00000187764	0.046493	0.56397	2.42076	up	ASMM10LNC1A100015854V4	ENSMUSG00000100480	Gm29156	lncRNA	Reliable	Yes	chr1:43745784-43746282:-	chr1	-	43745784	43746282			GENCODE	predicted gene 29156 [Source:MGI Symbol;Acc:MGI:5579862]	499	GTCTTACATGTGTGGATTTCTTGTGTAATCACTTTTACAACTTAAGCTAAATGCATAGCT		intergenic							220.202	69.5314	7.43464	6.15918	267.264	151.922	241.419	100.476	37.1884	70.9298	7.62526	7.10423	7.57444	6.73751	5.35199	6.38805
AK158953	0.0333875	0.548546	2.42054	up	ASMM10P010915V4	AK158953	AK158953	lncRNA		Yes	chr14:40903134-40904313:-	chr14	-	40903134	40904313			Genbank		1179	TTTTATGTATTGATCAGGTACGTTCACTTGGTTAAGCCACACAAGTAAGTGGCCGTTGCT		intergenic							126.051	39.4065	6.60861	5.33328	155.487	125.011	97.654	50.2941	24.1259	43.7996	6.84533	6.82146	6.15904	5.6996	4.67184	5.62841
ENSMUST00000141769	0.00864534	0.507036	2.42054	up	ASMM10LNC1A101620167V4	ENSMUSG00000073728	Tmem51os1	lncRNA	Gold	No	chr4:142084298-142088099:+	chr4	+	142084298	142088099			GENCODE	Tmem51 opposite strand 1 [Source:MGI Symbol;Acc:MGI:3642733]	2131	ATAGTGATGCTAAGAATACTCTCCTTTGCAGGATCAATATGAGTATCAGAGGCAGCAGCA		natural antisense	ENSMUST00000036572	Tmem51		-	142030992	142084304	75.8353	22.7383	5.8382	4.56287	74.9079	87.0676	65.5303	20.108	22.5058	25.6012	5.75032	6.27853	5.48575	4.3417	4.56332	4.78361
ENSMUST00000148571	0.0110903	0.507512	2.41228	up	ASMM10LNC1A109976350V4	ENSMUSG00000038312	Edem2	lncRNA	Reliable	No	chr2:155705718-155713318:-	chr2	-	155705718	155713318			GENCODE	ER degradation enhancer, mannosidase alpha-like 2 [Source:MGI Symbol;Acc:MGI:1915540]	936	CCATCTTGGTGAATAAGTACAACAAAGCCATCCGGAATTACACGCACTTCGATGACTGGT		exon sense-overlapping	ENSMUST00000040833	Edem2		-	155701677	155729475	157.534	48.8175	6.96832	5.69792	183.114	146.019	143.47	54.1193	33.5117	58.8215	7.07949	7.049	6.77647	5.81248	5.18805	6.09323
AK138109	0.0281116	0.541508	2.412	up	ASMM10P030458V4	AK138109	AK138109	lncRNA		Yes	chr5:65853331-65854958:-	chr5	-	65853331	65854958			Genbank		1627	TTAAAGTGTGTTTTTCCATTCCAGTCCAAGTAGCATAGAGAGTAGTTTTGAGAACTCAAT		intergenic							216.75	63.4668	7.38051	6.11028	237.142	129.007	284.1	64.2917	46.253	79.8558	7.45539	6.8651	7.82103	6.06862	5.69189	6.57033
ENSMUST00000172812	0.0113479	0.507512	2.40622	up	ASMM10LNC1A105150721V4	ENSMUSG00000092341	Malat1	lncRNA	Reliable	Yes	chr19:5795690-5802672:-	chr19	-	5795690	5802672		Nucleus;Cytoplasm;Axon	GENCODE	metastasis associated lung adenocarcinoma transcript 1 (non-coding RNA) [Source:MGI Symbol;Acc:MGI:1919539]	6983	CTGCATTGTCTTTCAGGTTATGCCCAATTCGTCTTATTACCTCTGAGTCGACACACCTCC	NR_002847	intergenic							4962.72	1235.53	11.8969	10.6301	6581.33	4938.39	3368.44	1698.14	1163.54	844.9	12.1905	12.0665	11.4336	10.9013	10.6508	10.3383
AK156936	0.00224764	0.507036	2.39236	up	ASMM10P040401V4	AK156936	AK156936	lncRNA		Yes	chr8:46144845-46146661:+	chr8	+	46144845	46146661			Genbank		1818	CGCTGGCACTCAGCAACTGGGCAGGCAAAAACAAAACAACCACCAAAACAAAACAAAAAA		intronic antisense	ENSMUST00000110378	Snx25		-	46033261	46152159	64.5096	19.5748	5.58353	4.3251	67.4547	48.2382	77.8359	19.7584	16.5292	22.437	5.58388	5.38819	5.77851	4.31655	4.08418	4.57456
AK156936	0.00224764	0.507036	2.39236	up	ASMM10P040401V4	AK156936	AK156936	lncRNA		Yes	chr8:46144845-46146661:+	chr8	+	46144845	46146661			Genbank		1818	CGCTGGCACTCAGCAACTGGGCAGGCAAAAACAAAACAACCACCAAAACAAAACAAAAAA		intronic antisense	ENSMUST00000041582	Snx25		-	46033266	46151705	64.5096	19.5748	5.58353	4.3251	67.4547	48.2382	77.8359	19.7584	16.5292	22.437	5.58388	5.38819	5.77851	4.31655	4.08418	4.57456
AW214540	0.00323942	0.507036	2.38743	up	ASMM10P058254V4	mouselincRNA0396	mouselincRNA0396	lncRNA		No	chr13:48483050-48483651:+	chr13	+	48483050	48483651			lincRNA		580	CCTGGAGTTGTTGGTTCGTGAGGTAGCATAGACATCACCCTGTCAAAAACATACAGTTAT		intergenic							97.261	29.7218	6.21816	4.96269	106.03	69.0262	116.727	33.9384	30.7878	24.4393	6.27405	5.92848	6.45194	5.11993	5.05626	4.71189
ENSMUST00000155736	0.0224466	0.540551	2.3813	up	ASMM10LNC1A109512561V4	ENSMUSG00000040767	Snrnp25	lncRNA	Reliable	No	chr11:32205458-32207651:+	chr11	+	32205458	32207651		Cytoplasm	GENCODE	small nuclear ribonucleoprotein 25 (U11/U12) [Source:MGI Symbol;Acc:MGI:1925622]	375	GGCCAGGCGATGACTGTCCGTGTGTGCAAGATGGATGGAGAGGTAATGCAATGCCACGGT		exon sense-overlapping	ENSMUST00000149043	Snrnp25		+	32205446	32208408	2450.11	615.828	10.8954	9.64367	2775.72	3030.95	1543.66	585.789	711.706	549.99	10.989	11.377	10.3202	9.36582	9.90884	9.65635
ENSMUST00000155736	0.0224466	0.540551	2.3813	up	ASMM10LNC1A109512561V4	ENSMUSG00000040767	Snrnp25	lncRNA	Reliable	No	chr11:32205458-32207651:+	chr11	+	32205458	32207651		Cytoplasm	GENCODE	small nuclear ribonucleoprotein 25 (U11/U12) [Source:MGI Symbol;Acc:MGI:1925622]	375	GGCCAGGCGATGACTGTCCGTGTGTGCAAGATGGATGGAGAGGTAATGCAATGCCACGGT		exon sense-overlapping	ENSMUST00000039601	Snrnp25		+	32205415	32208984	2450.11	615.828	10.8954	9.64367	2775.72	3030.95	1543.66	585.789	711.706	549.99	10.989	11.377	10.3202	9.36582	9.90884	9.65635
ENSMUST00000155736	0.0224466	0.540551	2.3813	up	ASMM10LNC1A109512561V4	ENSMUSG00000040767	Snrnp25	lncRNA	Reliable	No	chr11:32205458-32207651:+	chr11	+	32205458	32207651		Cytoplasm	GENCODE	small nuclear ribonucleoprotein 25 (U11/U12) [Source:MGI Symbol;Acc:MGI:1925622]	375	GGCCAGGCGATGACTGTCCGTGTGTGCAAGATGGATGGAGAGGTAATGCAATGCCACGGT		exon sense-overlapping	ENSMUST00000121182	Snrnp25		+	32205488	32208873	2450.11	615.828	10.8954	9.64367	2775.72	3030.95	1543.66	585.789	711.706	549.99	10.989	11.377	10.3202	9.36582	9.90884	9.65635
ENSMUST00000151090	0.0460513	0.56397	2.37255	up	ASMM10LNC1A108750926V4	ENSMUSG00000020362	Cnot6	lncRNA	Reliable	No	chr11:49681153-49682725:-	chr11	-	49681153	49682725	Yes	Nucleus	GENCODE	CCR4-NOT transcription complex, subunit 6 [Source:MGI Symbol;Acc:MGI:2144529]	830	TCTTTATCTTTGAAGTAACTTTGCCGGTTATGATTTTTCAGGAAGTTGAAACAGAGCAGT		exon sense-overlapping	uc007iqx.2	Cnot6		-	49671497	49685135	406.476	128.737	8.3255	7.07906	535.947	366.067	317.415	212.936	93.3022	79.9713	8.62958	8.36485	7.98206	7.8542	6.81082	6.57216
ENSMUST00000151090	0.0460513	0.56397	2.37255	up	ASMM10LNC1A108750926V4	ENSMUSG00000020362	Cnot6	lncRNA	Reliable	No	chr11:49681153-49682725:-	chr11	-	49681153	49682725	Yes	Nucleus	GENCODE	CCR4-NOT transcription complex, subunit 6 [Source:MGI Symbol;Acc:MGI:2144529]	830	TCTTTATCTTTGAAGTAACTTTGCCGGTTATGATTTTTCAGGAAGTTGAAACAGAGCAGT		exon sense-overlapping	ENSMUST00000020624	Cnot6		-	49674713	49712710	406.476	128.737	8.3255	7.07906	535.947	366.067	317.415	212.936	93.3022	79.9713	8.62958	8.36485	7.98206	7.8542	6.81082	6.57216
ENSMUST00000151090	0.0460513	0.56397	2.37255	up	ASMM10LNC1A108750926V4	ENSMUSG00000020362	Cnot6	lncRNA	Reliable	No	chr11:49681153-49682725:-	chr11	-	49681153	49682725	Yes	Nucleus	GENCODE	CCR4-NOT transcription complex, subunit 6 [Source:MGI Symbol;Acc:MGI:2144529]	830	TCTTTATCTTTGAAGTAACTTTGCCGGTTATGATTTTTCAGGAAGTTGAAACAGAGCAGT		exon sense-overlapping	NM_001363357	Cnot6		-	49671497	49712722	406.476	128.737	8.3255	7.07906	535.947	366.067	317.415	212.936	93.3022	79.9713	8.62958	8.36485	7.98206	7.8542	6.81082	6.57216
ENSMUST00000151090	0.0460513	0.56397	2.37255	up	ASMM10LNC1A108750926V4	ENSMUSG00000020362	Cnot6	lncRNA	Reliable	No	chr11:49681153-49682725:-	chr11	-	49681153	49682725	Yes	Nucleus	GENCODE	CCR4-NOT transcription complex, subunit 6 [Source:MGI Symbol;Acc:MGI:2144529]	830	TCTTTATCTTTGAAGTAACTTTGCCGGTTATGATTTTTCAGGAAGTTGAAACAGAGCAGT		exon sense-overlapping	NM_001363356	Cnot6		-	49671497	49712722	406.476	128.737	8.3255	7.07906	535.947	366.067	317.415	212.936	93.3022	79.9713	8.62958	8.36485	7.98206	7.8542	6.81082	6.57216
ENSMUST00000151090	0.0460513	0.56397	2.37255	up	ASMM10LNC1A108750926V4	ENSMUSG00000020362	Cnot6	lncRNA	Reliable	No	chr11:49681153-49682725:-	chr11	-	49681153	49682725	Yes	Nucleus	GENCODE	CCR4-NOT transcription complex, subunit 6 [Source:MGI Symbol;Acc:MGI:2144529]	830	TCTTTATCTTTGAAGTAACTTTGCCGGTTATGATTTTTCAGGAAGTTGAAACAGAGCAGT		exon sense-overlapping	ENSMUST00000145353	Cnot6		-	49671503	49712723	406.476	128.737	8.3255	7.07906	535.947	366.067	317.415	212.936	93.3022	79.9713	8.62958	8.36485	7.98206	7.8542	6.81082	6.57216
ENSMUST00000211147	0.0187328	0.530596	2.36392	up	ASMM10LNC1A100063822V4	ENSMUSG00000110202	Gm45435	lncRNA	Reliable	Yes	chr8:79747267-79752413:-	chr8	-	79747267	79752413			GENCODE	predicted gene 45435 [Source:MGI Symbol;Acc:MGI:5791271]	475	TGTGGTAAAGGTTAGAAGCCAGAATTTATTTATTTACATGCTTATTTACTCTGTGTGTGT		intronic antisense	ENSMUST00000210812	Anapc10		+	79711851	79779059	99.3221	31.78	6.24294	5.00175	120.75	70.6409	106.576	46.1569	25.0528	24.1303	6.46229	5.96122	6.3053	5.5793	4.73274	4.69322
ENSMUST00000211147	0.0187328	0.530596	2.36392	up	ASMM10LNC1A100063822V4	ENSMUSG00000110202	Gm45435	lncRNA	Reliable	Yes	chr8:79747267-79752413:-	chr8	-	79747267	79752413			GENCODE	predicted gene 45435 [Source:MGI Symbol;Acc:MGI:5791271]	475	TGTGGTAAAGGTTAGAAGCCAGAATTTATTTATTTACATGCTTATTTACTCTGTGTGTGT		intronic antisense	ENSMUST00000048147	Anapc10		+	79711820	79777320	99.3221	31.78	6.24294	5.00175	120.75	70.6409	106.576	46.1569	25.0528	24.1303	6.46229	5.96122	6.3053	5.5793	4.73274	4.69322
ENSMUST00000211147	0.0187328	0.530596	2.36392	up	ASMM10LNC1A100063822V4	ENSMUSG00000110202	Gm45435	lncRNA	Reliable	Yes	chr8:79747267-79752413:-	chr8	-	79747267	79752413			GENCODE	predicted gene 45435 [Source:MGI Symbol;Acc:MGI:5791271]	475	TGTGGTAAAGGTTAGAAGCCAGAATTTATTTATTTACATGCTTATTTACTCTGTGTGTGT		intronic antisense	NM_001357234	Anapc10		+	79711763	79777321	99.3221	31.78	6.24294	5.00175	120.75	70.6409	106.576	46.1569	25.0528	24.1303	6.46229	5.96122	6.3053	5.5793	4.73274	4.69322
ENSMUST00000211147	0.0187328	0.530596	2.36392	up	ASMM10LNC1A100063822V4	ENSMUSG00000110202	Gm45435	lncRNA	Reliable	Yes	chr8:79747267-79752413:-	chr8	-	79747267	79752413			GENCODE	predicted gene 45435 [Source:MGI Symbol;Acc:MGI:5791271]	475	TGTGGTAAAGGTTAGAAGCCAGAATTTATTTATTTACATGCTTATTTACTCTGTGTGTGT		intronic antisense	NM_001357237	Anapc10		+	79711763	79777321	99.3221	31.78	6.24294	5.00175	120.75	70.6409	106.576	46.1569	25.0528	24.1303	6.46229	5.96122	6.3053	5.5793	4.73274	4.69322
ENSMUST00000211147	0.0187328	0.530596	2.36392	up	ASMM10LNC1A100063822V4	ENSMUSG00000110202	Gm45435	lncRNA	Reliable	Yes	chr8:79747267-79752413:-	chr8	-	79747267	79752413			GENCODE	predicted gene 45435 [Source:MGI Symbol;Acc:MGI:5791271]	475	TGTGGTAAAGGTTAGAAGCCAGAATTTATTTATTTACATGCTTATTTACTCTGTGTGTGT		intronic antisense	NM_001357236	Anapc10		+	79711849	79777321	99.3221	31.78	6.24294	5.00175	120.75	70.6409	106.576	46.1569	25.0528	24.1303	6.46229	5.96122	6.3053	5.5793	4.73274	4.69322
ENSMUST00000143409	0.0326979	0.547574	2.36075	up	ASMM10LNC1A111100878V4	ENSMUSG00000062646	Ganc	lncRNA	Gold	No	chr2:120404338-120415651:+	chr2	+	120404338	120415651		Nucleus	GENCODE	glucosidase, alpha; neutral C [Source:MGI Symbol;Acc:MGI:1923301]	1477	AGAACAGGACAGCACCAGGTTCCAAATCATCAGTGAAGCAACTAAGCCTGTTAGCATGGT		exon sense-overlapping	ENSMUST00000135074	Ganc		+	120404768	120461700	143.595	44.2648	6.7717	5.53246	203.605	114.137	113.042	52.1708	28.6018	52.0218	7.23538	6.68247	6.39725	5.75521	4.94223	5.89994
ENSMUST00000163012	0.0491536	0.56495	2.35859	up	ASMM10LNC1A100081877V4	ENSMUSG00000029823	Luc7l2	lncRNA	Reliable	No	chr6:38551531-38554007:+	chr6	+	38551531	38554007	Yes		GENCODE	LUC7-like 2 (S. cerevisiae) [Source:MGI Symbol;Acc:MGI:2183260]	2291	AATGTTGCTTTTGGGGGATAATTAACAATGTACTTTCAAATTAAAGTTCAGCACTTTCTT		exon sense-overlapping	ENSMUST00000161227	Luc7l2		+	38551803	38609427	2828.88	824.343	11.1065	9.86855	3752.87	2359.25	2374.52	1471.47	498.573	502.988	11.3902	11.0099	10.9193	10.702	9.3755	9.52814
ENSMUST00000163012	0.0491536	0.56495	2.35859	up	ASMM10LNC1A100081877V4	ENSMUSG00000029823	Luc7l2	lncRNA	Reliable	No	chr6:38551531-38554007:+	chr6	+	38551531	38554007	Yes		GENCODE	LUC7-like 2 (S. cerevisiae) [Source:MGI Symbol;Acc:MGI:2183260]	2291	AATGTTGCTTTTGGGGGATAATTAACAATGTACTTTCAAATTAAAGTTCAGCACTTTCTT		exon sense-overlapping	ENSMUST00000161538	Luc7l2		+	38551465	38606367	2828.88	824.343	11.1065	9.86855	3752.87	2359.25	2374.52	1471.47	498.573	502.988	11.3902	11.0099	10.9193	10.702	9.3755	9.52814
ENSMUST00000163012	0.0491536	0.56495	2.35859	up	ASMM10LNC1A100081877V4	ENSMUSG00000029823	Luc7l2	lncRNA	Reliable	No	chr6:38551531-38554007:+	chr6	+	38551531	38554007	Yes		GENCODE	LUC7-like 2 (S. cerevisiae) [Source:MGI Symbol;Acc:MGI:2183260]	2291	AATGTTGCTTTTGGGGGATAATTAACAATGTACTTTCAAATTAAAGTTCAGCACTTTCTT		exon sense-overlapping	ENSMUST00000057692	Luc7l2		+	38551465	38609470	2828.88	824.343	11.1065	9.86855	3752.87	2359.25	2374.52	1471.47	498.573	502.988	11.3902	11.0099	10.9193	10.702	9.3755	9.52814
ENSMUST00000163012	0.0491536	0.56495	2.35859	up	ASMM10LNC1A100081877V4	ENSMUSG00000029823	Luc7l2	lncRNA	Reliable	No	chr6:38551531-38554007:+	chr6	+	38551531	38554007	Yes		GENCODE	LUC7-like 2 (S. cerevisiae) [Source:MGI Symbol;Acc:MGI:2183260]	2291	AATGTTGCTTTTGGGGGATAATTAACAATGTACTTTCAAATTAAAGTTCAGCACTTTCTT		exon sense-overlapping	NM_001170848	Luc7l2		+	38551334	38609470	2828.88	824.343	11.1065	9.86855	3752.87	2359.25	2374.52	1471.47	498.573	502.988	11.3902	11.0099	10.9193	10.702	9.3755	9.52814
ENSMUST00000163012	0.0491536	0.56495	2.35859	up	ASMM10LNC1A100081877V4	ENSMUSG00000029823	Luc7l2	lncRNA	Reliable	No	chr6:38551531-38554007:+	chr6	+	38551531	38554007	Yes		GENCODE	LUC7-like 2 (S. cerevisiae) [Source:MGI Symbol;Acc:MGI:2183260]	2291	AATGTTGCTTTTGGGGGATAATTAACAATGTACTTTCAAATTAAAGTTCAGCACTTTCTT		exon sense-overlapping	ENSMUST00000163047	Luc7l2		+	38551334	38605040	2828.88	824.343	11.1065	9.86855	3752.87	2359.25	2374.52	1471.47	498.573	502.988	11.3902	11.0099	10.9193	10.702	9.3755	9.52814
ENSMUST00000136620	0.0453506	0.563637	2.35709	up	ASMM10LNC1A108639610V4	ENSMUSG00000084782	Gm11213	lncRNA	Gold	No	chr4:63596902-63605261:-	chr4	-	63596902	63605261			GENCODE	predicted gene 11213 [Source:MGI Symbol;Acc:MGI:3701774]	481	ACAGTCTCCTGTCCACTCAGCCAGCAGGTGACAGAAGCTTAAAGATATGAACGTAAATGC	NR_028583	exon sense-overlapping	ENSMUST00000210529	Gm11213		-	63596901	63600764	308.677	94.8956	7.91679	6.67978	407.359	214.647	304.024	99.7908	130.09	54.806	8.23459	7.5967	7.91907	6.72734	7.32897	5.98303
uc007unr.1	0.0033113	0.507036	2.35347	up	ASMM10LNC1A100095884V4	AK006576	AK006576	lncRNA	Reliable	Yes	chr14:70289399-70301284:+	chr14	+	70289399	70301284			knownGene	n/a	1032	AGTTAAGACCAGAATAGACCTTAACAAGCTCTGTCTGAAATCTTAGGGTATCAGGATACT		natural antisense	ENSMUST00000078434	Ppp3cc		-	70217898	70289471	27.5174	7.75145	4.19671	2.96192	33.3008	21.6939	27.5577	8.90307	7.20739	7.14388	4.50234	4.19961	3.88818	3.13397	2.88046	2.87134
uc007unr.1	0.0033113	0.507036	2.35347	up	ASMM10LNC1A100095884V4	AK006576	AK006576	lncRNA	Reliable	Yes	chr14:70289399-70301284:+	chr14	+	70289399	70301284			knownGene	n/a	1032	AGTTAAGACCAGAATAGACCTTAACAAGCTCTGTCTGAAATCTTAGGGTATCAGGATACT		natural antisense	NM_001304992	Ppp3cc		-	70217865	70289497	27.5174	7.75145	4.19671	2.96192	33.3008	21.6939	27.5577	8.90307	7.20739	7.14388	4.50234	4.19961	3.88818	3.13397	2.88046	2.87134
ENSMUST00000226596	0.0126567	0.509849	2.34836	up	ASMM10LNC1A106680254V4	ENSMUSG00000115140	Gm32764	lncRNA	Reliable	Yes	chr15:33046021-33066225:-	chr15	-	33046021	33066225			GENCODE	predicted gene, 32764 [Source:MGI Symbol;Acc:MGI:5591923]	1228	CCAAGATGCAGTCCTAGGGGGAGAATTCTGAAGAGAGCACAGAAGAGCACAGGAGGATGG		intergenic							46.7407	13.974	5.03663	3.80498	62.6268	31.2017	46.3936	13.418	11.5201	16.9839	5.47524	4.74105	4.8936	3.74628	3.52843	4.14021
ENSMUST00000151204	0.0216975	0.539683	2.34334	up	ASMM10LNC1A100038962V4	ENSMUSG00000027001	Dusp19	lncRNA	Gold	No	chr2:80617266-80632361:+	chr2	+	80617266	80632361			GENCODE	dual specificity phosphatase 19 [Source:MGI Symbol;Acc:MGI:1915332]	1993	GTACATTATAAATTTGCTTCAAGGCTTTGAACTTGGGCCAGGGGATTGCAGATCCAGTGG		exon sense-overlapping	uc008khq.1	Nup35		+	80617232	80631661	96.0372	29.6933	6.16826	4.9397	121.871	96.2746	69.9658	38.3613	24.8031	25.9155	6.47672	6.4267	5.60136	5.29664	4.71701	4.80544
ENSMUST00000151204	0.0216975	0.539683	2.34334	up	ASMM10LNC1A100038962V4	ENSMUSG00000027001	Dusp19	lncRNA	Gold	No	chr2:80617266-80632361:+	chr2	+	80617266	80632361			GENCODE	dual specificity phosphatase 19 [Source:MGI Symbol;Acc:MGI:1915332]	1993	GTACATTATAAATTTGCTTCAAGGCTTTGAACTTGGGCCAGGGGATTGCAGATCCAGTGG		exon sense-overlapping	ENSMUST00000028384	Dusp19		+	80617045	80631661	96.0372	29.6933	6.16826	4.9397	121.871	96.2746	69.9658	38.3613	24.8031	25.9155	6.47672	6.4267	5.60136	5.29664	4.71701	4.80544
ENSMUST00000217315	0.038974	0.557349	2.33431	up	ASMM10LNC1A100116885V4	ENSMUSG00000110893	Gm47392	lncRNA	Gold	Yes	chr10:44730940-44823886:+	chr10	+	44730940	44823886			GENCODE	predicted gene, 47392 [Source:MGI Symbol;Acc:MGI:6096316]	2265	CCAAGAACCAGAGACCAGACAGCTCAGGAACCAAGGTTAAAACCAAATACTAATGATAAC		intergenic							39.024	12.5836	4.79227	3.56928	41.8668	29.0739	46.1312	8.96707	9.33778	19.4459	4.85757	4.63509	4.88415	3.14542	3.20073	4.36167
AK157334	0.0236461	0.540551	2.32957	up	ASMM10P045833V4	AK157334	AK157334	lncRNA		Yes	chrX:158335698-158338290:+	chrX	+	158335698	158338290			Genbank		2592	AGATATCAGGAATTCAAGGAGGGCCAACAGAAAGAATGGAAACATGCAACCTAGGTAGGA		intergenic							30.3963	8.83278	4.34971	3.12964	34.6253	18.7918	37.7718	10.5558	5.12184	10.8207	4.56556	3.98088	4.50267	3.39118	2.55322	3.44453
AK143266	0.0145455	0.517486	2.32889	up	ASMM10P025230V4	AK143266	AK143266	lncRNA		Yes	chr3:107301599-107305598:-	chr3	-	107301599	107305598			Genbank		4003	ATGATCTCACACGTGTAGTCTCAGTGGGAACAGAAGAGTCAGAAAGTTCTTCAGGTTCCT		natural antisense	ENSMUST00000106723	Slc16a4		+	107291315	107307717	31.4742	9.13927	4.3903	3.17066	40.4648	27.0027	26.955	8.89952	8.63043	9.88787	4.80637	4.52786	3.83666	3.13233	3.08118	3.29846
AK143266	0.0145455	0.517486	2.32889	up	ASMM10P025230V4	AK143266	AK143266	lncRNA		Yes	chr3:107301599-107305598:-	chr3	-	107301599	107305598			Genbank		4003	ATGATCTCACACGTGTAGTCTCAGTGGGAACAGAAGAGTCAGAAAGTTCTTCAGGTTCCT		natural antisense	ENSMUST00000029502	Slc16a4		+	107291230	107312115	31.4742	9.13927	4.3903	3.17066	40.4648	27.0027	26.955	8.89952	8.63043	9.88787	4.80637	4.52786	3.83666	3.13233	3.08118	3.29846
ENSMUST00000225961	0.0380055	0.554802	2.32202	up	ASMM10LNC1A102265555V4	ENSMUSG00000021973	Micu2	lncRNA	Reliable	No	chr14:57916261-57919932:-	chr14	-	57916261	57919932			GENCODE	mitochondrial calcium uptake 2 [Source:MGI Symbol;Acc:MGI:1915764]	1862	TTGTTTTTATTAGAGCATTAGTTTGGATGAGTTCAAGTCCTTTTGCCATTTTACAACGCA		exon sense-overlapping	ENSMUST00000022543	Micu2		-	57916261	57999262	892.926	283.073	9.51406	8.29867	992.038	762.741	923.998	467.182	164.03	218.007	9.53976	9.42892	9.57349	9.03544	7.67861	8.18197
ENSMUST00000128541	0.0243223	0.540551	2.32182	up	ASMM10LNC1A105121191V4	ENSMUSG00000072946	Ptgr2	lncRNA	Reliable	No	chr12:84285384-84308432:+	chr12	+	84285384	84308432			GENCODE	prostaglandin reductase 2 [Source:MGI Symbol;Acc:MGI:1916372]	699	AGATGGGAATGGCCTTGAAAAGATGAATGAGAACAGCCACATCATCCTGTGTGGTCAGAT		exon sense-overlapping	ENSMUST00000147363	Ptgr2		+	84285374	84309953	206.444	63.657	7.32509	6.10983	267.315	203.793	148.224	75.5555	44.7912	70.6242	7.62537	7.52161	6.82828	6.30916	5.63761	6.38273
ENSMUST00000128541	0.0243223	0.540551	2.32182	up	ASMM10LNC1A105121191V4	ENSMUSG00000072946	Ptgr2	lncRNA	Reliable	No	chr12:84285384-84308432:+	chr12	+	84285384	84308432			GENCODE	prostaglandin reductase 2 [Source:MGI Symbol;Acc:MGI:1916372]	699	AGATGGGAATGGCCTTGAAAAGATGAATGAGAACAGCCACATCATCCTGTGTGGTCAGAT		exon sense-overlapping	uc007oep.2	Ptgr2		+	84285296	84310992	206.444	63.657	7.32509	6.10983	267.315	203.793	148.224	75.5555	44.7912	70.6242	7.62537	7.52161	6.82828	6.30916	5.63761	6.38273
ENSMUST00000128541	0.0243223	0.540551	2.32182	up	ASMM10LNC1A105121191V4	ENSMUSG00000072946	Ptgr2	lncRNA	Reliable	No	chr12:84285384-84308432:+	chr12	+	84285384	84308432			GENCODE	prostaglandin reductase 2 [Source:MGI Symbol;Acc:MGI:1916372]	699	AGATGGGAATGGCCTTGAAAAGATGAATGAGAACAGCCACATCATCCTGTGTGGTCAGAT		exon sense-overlapping	ENSMUST00000123614	Ptgr2		+	84285232	84315832	206.444	63.657	7.32509	6.10983	267.315	203.793	148.224	75.5555	44.7912	70.6242	7.62537	7.52161	6.82828	6.30916	5.63761	6.38273
ENSMUST00000128541	0.0243223	0.540551	2.32182	up	ASMM10LNC1A105121191V4	ENSMUSG00000072946	Ptgr2	lncRNA	Reliable	No	chr12:84285384-84308432:+	chr12	+	84285384	84308432			GENCODE	prostaglandin reductase 2 [Source:MGI Symbol;Acc:MGI:1916372]	699	AGATGGGAATGGCCTTGAAAAGATGAATGAGAACAGCCACATCATCCTGTGTGGTCAGAT		exon sense-overlapping	ENSMUST00000146377	Ptgr2		+	84285406	84314854	206.444	63.657	7.32509	6.10983	267.315	203.793	148.224	75.5555	44.7912	70.6242	7.62537	7.52161	6.82828	6.30916	5.63761	6.38273
ENSMUST00000128541	0.0243223	0.540551	2.32182	up	ASMM10LNC1A105121191V4	ENSMUSG00000072946	Ptgr2	lncRNA	Reliable	No	chr12:84285384-84308432:+	chr12	+	84285384	84308432			GENCODE	prostaglandin reductase 2 [Source:MGI Symbol;Acc:MGI:1916372]	699	AGATGGGAATGGCCTTGAAAAGATGAATGAGAACAGCCACATCATCCTGTGTGGTCAGAT		exon sense-overlapping	ENSMUST00000135001	Ptgr2		+	84285400	84314102	206.444	63.657	7.32509	6.10983	267.315	203.793	148.224	75.5555	44.7912	70.6242	7.62537	7.52161	6.82828	6.30916	5.63761	6.38273
ENSMUST00000132216	0.0137339	0.515074	2.31715	up	ASMM10LNC1A101782747V4	ENSMUSG00000025838	Pramel6	lncRNA	Reliable	No	chr2:87506583-87509399:+	chr2	+	87506583	87509399			GENCODE	preferentially expressed antigen in melanoma like 6 [Source:MGI Symbol;Acc:MGI:2156390]	644	ACCGTGTTCAAATCAGTCCCACTCTGTATATCAAGGTGGCATTGAACTCCAGGAAGGAAA		exon sense-overlapping	NM_001356544	Pramel6		+	87506565	87510865	33.4577	10.0766	4.52516	3.3128	35.1706	35.1552	30.0472	10.1061	8.46324	11.6604	4.58941	4.92061	4.06545	3.32359	3.0537	3.56112
ENSMUST00000132216	0.0137339	0.515074	2.31715	up	ASMM10LNC1A101782747V4	ENSMUSG00000025838	Pramel6	lncRNA	Reliable	No	chr2:87506583-87509399:+	chr2	+	87506583	87509399			GENCODE	preferentially expressed antigen in melanoma like 6 [Source:MGI Symbol;Acc:MGI:2156390]	644	ACCGTGTTCAAATCAGTCCCACTCTGTATATCAAGGTGGCATTGAACTCCAGGAAGGAAA		exon sense-overlapping	NM_001356546	Pramel6		+	87506565	87510865	33.4577	10.0766	4.52516	3.3128	35.1706	35.1552	30.0472	10.1061	8.46324	11.6604	4.58941	4.92061	4.06545	3.32359	3.0537	3.56112
ENSMUST00000132216	0.0137339	0.515074	2.31715	up	ASMM10LNC1A101782747V4	ENSMUSG00000025838	Pramel6	lncRNA	Reliable	No	chr2:87506583-87509399:+	chr2	+	87506583	87509399			GENCODE	preferentially expressed antigen in melanoma like 6 [Source:MGI Symbol;Acc:MGI:2156390]	644	ACCGTGTTCAAATCAGTCCCACTCTGTATATCAAGGTGGCATTGAACTCCAGGAAGGAAA		exon sense-overlapping	NM_001356545	Pramel6		+	87506565	87510865	33.4577	10.0766	4.52516	3.3128	35.1706	35.1552	30.0472	10.1061	8.46324	11.6604	4.58941	4.92061	4.06545	3.32359	3.0537	3.56112
ENSMUST00000132216	0.0137339	0.515074	2.31715	up	ASMM10LNC1A101782747V4	ENSMUSG00000025838	Pramel6	lncRNA	Reliable	No	chr2:87506583-87509399:+	chr2	+	87506583	87509399			GENCODE	preferentially expressed antigen in melanoma like 6 [Source:MGI Symbol;Acc:MGI:2156390]	644	ACCGTGTTCAAATCAGTCCCACTCTGTATATCAAGGTGGCATTGAACTCCAGGAAGGAAA		exon sense-overlapping	ENSMUST00000111572	Pramel6		+	87507425	87510872	33.4577	10.0766	4.52516	3.3128	35.1706	35.1552	30.0472	10.1061	8.46324	11.6604	4.58941	4.92061	4.06545	3.32359	3.0537	3.56112
ENSMUST00000132216	0.0137339	0.515074	2.31715	up	ASMM10LNC1A101782747V4	ENSMUSG00000025838	Pramel6	lncRNA	Reliable	No	chr2:87506583-87509399:+	chr2	+	87506583	87509399			GENCODE	preferentially expressed antigen in melanoma like 6 [Source:MGI Symbol;Acc:MGI:2156390]	644	ACCGTGTTCAAATCAGTCCCACTCTGTATATCAAGGTGGCATTGAACTCCAGGAAGGAAA		exon sense-overlapping	ENSMUST00000026956	Pramel6		+	87508458	87510865	33.4577	10.0766	4.52516	3.3128	35.1706	35.1552	30.0472	10.1061	8.46324	11.6604	4.58941	4.92061	4.06545	3.32359	3.0537	3.56112
ENSMUST00000139296	0.0233661	0.540551	2.31636	up	ASMM10LNC1A102681909V4	ENSMUSG00000008958	Vps72	lncRNA	Reliable	No	chr3:95114662-95119183:+	chr3	+	95114662	95119183			GENCODE	vacuolar protein sorting 72 [Source:MGI Symbol;Acc:MGI:1202305]	770	GCAGCTGTACCTTCAGAGTGATGGTCAACAGTGAGACAAGGCAGATGAGGAATCTGGAGA		exon sense-overlapping	ENSMUST00000009102	Vps72		+	95111022	95123051	57.651	18.6459	5.40313	4.19127	69.3482	51.1881	52.4167	25.9699	17.3351	12.6327	5.62902	5.47475	5.10563	4.73052	4.15656	3.68674
ENSMUST00000125085	0.00972294	0.507036	2.31365	up	ASMM10LNC1A102680218V4	ENSMUSG00000005089	Slc1a2	lncRNA	Reliable	No	chr2:102659223-102735962:+	chr2	+	102659223	102735962		Exosome	GENCODE	solute carrier family 1 (glial high affinity glutamate transporter), member 2 [Source:MGI Symbol;Acc:MGI:101931]	254	TGTGTCCATGAAGAGGCCCAAGGAGCACAGCATTCAGAGAAGTGCCAACAATATGCCCAA		exon sense-overlapping	ENSMUST00000080210	Slc1a2		+	102658659	102790784	33.8539	10.3117	4.55418	3.344	38.2115	25.5244	37.8259	7.15245	10.8215	12.9613	4.71584	4.44177	4.50492	2.88232	3.42164	3.72806
ENSMUST00000125085	0.00972294	0.507036	2.31365	up	ASMM10LNC1A102680218V4	ENSMUSG00000005089	Slc1a2	lncRNA	Reliable	No	chr2:102659223-102735962:+	chr2	+	102659223	102735962		Exosome	GENCODE	solute carrier family 1 (glial high affinity glutamate transporter), member 2 [Source:MGI Symbol;Acc:MGI:101931]	254	TGTGTCCATGAAGAGGCCCAAGGAGCACAGCATTCAGAGAAGTGCCAACAATATGCCCAA		exon sense-overlapping	ENSMUST00000111212	Slc1a2		+	102706438	102781743	33.8539	10.3117	4.55418	3.344	38.2115	25.5244	37.8259	7.15245	10.8215	12.9613	4.71584	4.44177	4.50492	2.88232	3.42164	3.72806
ENSMUST00000125085	0.00972294	0.507036	2.31365	up	ASMM10LNC1A102680218V4	ENSMUSG00000005089	Slc1a2	lncRNA	Reliable	No	chr2:102659223-102735962:+	chr2	+	102659223	102735962		Exosome	GENCODE	solute carrier family 1 (glial high affinity glutamate transporter), member 2 [Source:MGI Symbol;Acc:MGI:101931]	254	TGTGTCCATGAAGAGGCCCAAGGAGCACAGCATTCAGAGAAGTGCCAACAATATGCCCAA		exon sense-overlapping	ENSMUST00000005220	Slc1a2		+	102706438	102778106	33.8539	10.3117	4.55418	3.344	38.2115	25.5244	37.8259	7.15245	10.8215	12.9613	4.71584	4.44177	4.50492	2.88232	3.42164	3.72806
ENSMUST00000125085	0.00972294	0.507036	2.31365	up	ASMM10LNC1A102680218V4	ENSMUSG00000005089	Slc1a2	lncRNA	Reliable	No	chr2:102659223-102735962:+	chr2	+	102659223	102735962		Exosome	GENCODE	solute carrier family 1 (glial high affinity glutamate transporter), member 2 [Source:MGI Symbol;Acc:MGI:101931]	254	TGTGTCCATGAAGAGGCCCAAGGAGCACAGCATTCAGAGAAGTGCCAACAATATGCCCAA		exon sense-overlapping	ENSMUST00000111213	Slc1a2		+	102659281	102778097	33.8539	10.3117	4.55418	3.344	38.2115	25.5244	37.8259	7.15245	10.8215	12.9613	4.71584	4.44177	4.50492	2.88232	3.42164	3.72806
ENSMUST00000125085	0.00972294	0.507036	2.31365	up	ASMM10LNC1A102680218V4	ENSMUSG00000005089	Slc1a2	lncRNA	Reliable	No	chr2:102659223-102735962:+	chr2	+	102659223	102735962		Exosome	GENCODE	solute carrier family 1 (glial high affinity glutamate transporter), member 2 [Source:MGI Symbol;Acc:MGI:101931]	254	TGTGTCCATGAAGAGGCCCAAGGAGCACAGCATTCAGAGAAGTGCCAACAATATGCCCAA		exon sense-overlapping	ENSMUST00000123759	Slc1a2		+	102706356	102739876	33.8539	10.3117	4.55418	3.344	38.2115	25.5244	37.8259	7.15245	10.8215	12.9613	4.71584	4.44177	4.50492	2.88232	3.42164	3.72806
ENSMUST00000147809	0.0167578	0.527143	2.31156	up	ASMM10LNC1A100029890V4	ENSMUSG00000040549	Ckap5	lncRNA	Reliable	No	chr2:91594765-91606423:+	chr2	+	91594765	91606423		Nucleus	GENCODE	cytoskeleton associated protein 5 [Source:MGI Symbol;Acc:MGI:1923036]	1272	AGAAGTTGGACAAGGATGAAATCATCAAGTTGTATAGCTGTATCATTGGCAACATGATTT		exon sense-overlapping	ENSMUST00000111337	Ckap5		+	91546333	91620663	602.145	171.966	8.88315	7.67428	779.401	639.462	387.571	208.121	159.58	148.197	9.18567	9.17199	8.2918	7.82143	7.64336	7.55806
ENSMUST00000147809	0.0167578	0.527143	2.31156	up	ASMM10LNC1A100029890V4	ENSMUSG00000040549	Ckap5	lncRNA	Reliable	No	chr2:91594765-91606423:+	chr2	+	91594765	91606423		Nucleus	GENCODE	cytoskeleton associated protein 5 [Source:MGI Symbol;Acc:MGI:1923036]	1272	AGAAGTTGGACAAGGATGAAATCATCAAGTTGTATAGCTGTATCATTGGCAACATGATTT		exon sense-overlapping	ENSMUST00000111338	Ckap5		+	91526762	91620664	602.145	171.966	8.88315	7.67428	779.401	639.462	387.571	208.121	159.58	148.197	9.18567	9.17199	8.2918	7.82143	7.64336	7.55806
ENSMUST00000147809	0.0167578	0.527143	2.31156	up	ASMM10LNC1A100029890V4	ENSMUSG00000040549	Ckap5	lncRNA	Reliable	No	chr2:91594765-91606423:+	chr2	+	91594765	91606423		Nucleus	GENCODE	cytoskeleton associated protein 5 [Source:MGI Symbol;Acc:MGI:1923036]	1272	AGAAGTTGGACAAGGATGAAATCATCAAGTTGTATAGCTGTATCATTGGCAACATGATTT		exon sense-overlapping	ENSMUST00000099716	Ckap5		+	91546322	91620662	602.145	171.966	8.88315	7.67428	779.401	639.462	387.571	208.121	159.58	148.197	9.18567	9.17199	8.2918	7.82143	7.64336	7.55806
ENSMUST00000147809	0.0167578	0.527143	2.31156	up	ASMM10LNC1A100029890V4	ENSMUSG00000040549	Ckap5	lncRNA	Reliable	No	chr2:91594765-91606423:+	chr2	+	91594765	91606423		Nucleus	GENCODE	cytoskeleton associated protein 5 [Source:MGI Symbol;Acc:MGI:1923036]	1272	AGAAGTTGGACAAGGATGAAATCATCAAGTTGTATAGCTGTATCATTGGCAACATGATTT		exon sense-overlapping	ENSMUST00000046769	Ckap5		+	91546322	91620662	602.145	171.966	8.88315	7.67428	779.401	639.462	387.571	208.121	159.58	148.197	9.18567	9.17199	8.2918	7.82143	7.64336	7.55806
uc008edu.1	0.0264207	0.540551	2.30644	up	ASMM10LNC1A100079996V4	AK140437	AK140437	lncRNA	Reliable	Yes	chr18:15403087-15430790:+	chr18	+	15403087	15430790			knownGene	n/a	2701	CCCTTGATTTTGCATCAAAATAAATTATGTACCAGTTAAGAAATTATGACTTCAGCTTAG		natural antisense	ENSMUST00000079081	Aqp4		-	15389394	15403684	61.3153	18.7664	5.4553	4.24962	83.7418	54.301	45.903	23.1746	15.4412	17.6834	5.92017	5.56967	4.87605	4.56367	3.97716	4.20805
uc008edu.1	0.0264207	0.540551	2.30644	up	ASMM10LNC1A100079996V4	AK140437	AK140437	lncRNA	Reliable	Yes	chr18:15403087-15430790:+	chr18	+	15403087	15430790			knownGene	n/a	2701	CCCTTGATTTTGCATCAAAATAAATTATGTACCAGTTAAGAAATTATGACTTCAGCTTAG		natural antisense	NM_001308644	Aqp4		-	15389394	15410982	61.3153	18.7664	5.4553	4.24962	83.7418	54.301	45.903	23.1746	15.4412	17.6834	5.92017	5.56967	4.87605	4.56367	3.97716	4.20805
uc008edu.1	0.0264207	0.540551	2.30644	up	ASMM10LNC1A100079996V4	AK140437	AK140437	lncRNA	Reliable	Yes	chr18:15403087-15430790:+	chr18	+	15403087	15430790			knownGene	n/a	2701	CCCTTGATTTTGCATCAAAATAAATTATGTACCAGTTAAGAAATTATGACTTCAGCTTAG		natural antisense	NM_001308642	Aqp4		-	15389394	15410982	61.3153	18.7664	5.4553	4.24962	83.7418	54.301	45.903	23.1746	15.4412	17.6834	5.92017	5.56967	4.87605	4.56367	3.97716	4.20805
uc008edu.1	0.0264207	0.540551	2.30644	up	ASMM10LNC1A100079996V4	AK140437	AK140437	lncRNA	Reliable	Yes	chr18:15403087-15430790:+	chr18	+	15403087	15430790			knownGene	n/a	2701	CCCTTGATTTTGCATCAAAATAAATTATGTACCAGTTAAGAAATTATGACTTCAGCTTAG		natural antisense	NM_001308646	Aqp4		-	15389394	15410982	61.3153	18.7664	5.4553	4.24962	83.7418	54.301	45.903	23.1746	15.4412	17.6834	5.92017	5.56967	4.87605	4.56367	3.97716	4.20805
uc008edu.1	0.0264207	0.540551	2.30644	up	ASMM10LNC1A100079996V4	AK140437	AK140437	lncRNA	Reliable	Yes	chr18:15403087-15430790:+	chr18	+	15403087	15430790			knownGene	n/a	2701	CCCTTGATTTTGCATCAAAATAAATTATGTACCAGTTAAGAAATTATGACTTCAGCTTAG		natural antisense	NM_001308645	Aqp4		-	15389394	15410982	61.3153	18.7664	5.4553	4.24962	83.7418	54.301	45.903	23.1746	15.4412	17.6834	5.92017	5.56967	4.87605	4.56367	3.97716	4.20805
uc008edu.1	0.0264207	0.540551	2.30644	up	ASMM10LNC1A100079996V4	AK140437	AK140437	lncRNA	Reliable	Yes	chr18:15403087-15430790:+	chr18	+	15403087	15430790			knownGene	n/a	2701	CCCTTGATTTTGCATCAAAATAAATTATGTACCAGTTAAGAAATTATGACTTCAGCTTAG		natural antisense	NM_001308643	Aqp4		-	15389394	15410982	61.3153	18.7664	5.4553	4.24962	83.7418	54.301	45.903	23.1746	15.4412	17.6834	5.92017	5.56967	4.87605	4.56367	3.97716	4.20805
uc008edu.1	0.0264207	0.540551	2.30644	up	ASMM10LNC1A100079996V4	AK140437	AK140437	lncRNA	Reliable	Yes	chr18:15403087-15430790:+	chr18	+	15403087	15430790			knownGene	n/a	2701	CCCTTGATTTTGCATCAAAATAAATTATGTACCAGTTAAGAAATTATGACTTCAGCTTAG		natural antisense	NM_001308641	Aqp4		-	15389394	15410982	61.3153	18.7664	5.4553	4.24962	83.7418	54.301	45.903	23.1746	15.4412	17.6834	5.92017	5.56967	4.87605	4.56367	3.97716	4.20805
uc008edu.1	0.0264207	0.540551	2.30644	up	ASMM10LNC1A100079996V4	AK140437	AK140437	lncRNA	Reliable	Yes	chr18:15403087-15430790:+	chr18	+	15403087	15430790			knownGene	n/a	2701	CCCTTGATTTTGCATCAAAATAAATTATGTACCAGTTAAGAAATTATGACTTCAGCTTAG		natural antisense	uc012azt.1	Aqp4		-	15389394	15409494	61.3153	18.7664	5.4553	4.24962	83.7418	54.301	45.903	23.1746	15.4412	17.6834	5.92017	5.56967	4.87605	4.56367	3.97716	4.20805
TCONS_00025369	0.00110993	0.481886	2.30269	up	ASMM10P031003V4	XLOC_019406	XLOC_019406	lncRNA		Yes	chr5:121409791-121417364:-	chr5	-	121409791	121417364			Alexander et al 2013		2698	ACCTGTGTCCAAAAAAGACTTCATCAAATGTACACAAAGAATTCCTCGCCAGGCGTGGTG		natural antisense	ENSMUST00000042163	Naa25		+	121397936	121442409	28.2527	8.46165	4.27397	3.07065	25.8531	26.0194	32.8857	9.68553	7.62893	8.07048	4.10778	4.47081	4.24333	3.26099	2.94303	3.00793
ENSMUST00000122270	0.0315816	0.547574	2.29828	up	ASMM10LNC1A112143205V4	ENSMUSG00000082488	1700119I11Rik	lncRNA	Gold	Yes	chr13:91861432-91862044:+	chr13	+	91861432	91862044			GENCODE	RIKEN cDNA 1700119I11 gene [Source:MGI Symbol;Acc:MGI:1925729]	336	AGTTAAGTAAGGGCATATGATGAAGTTGGCCATTTTTCCAGGTACATCTCACCAAGGGAA		natural antisense	ENSMUST00000022122	Ckmt2		-	91853387	91876885	100.937	31.5151	6.22673	5.02618	120.547	57.2566	125.008	38.745	22.5233	33.2772	6.4601	5.6544	6.56568	5.31153	4.56477	5.20223
ENSMUST00000230299	0.0108088	0.507512	2.29467	up	ASMM10LNC1A103265644V4	ENSMUSG00000022382	Wnt7b	lncRNA	Reliable	No	chr15:85559011-85567022:-	chr15	-	85559011	85567022			GENCODE	wingless-type MMTV integration site family, member 7B [Source:MGI Symbol;Acc:MGI:98962]	404	AAGTCCAGCACAGCAGGAGCGAGAAGAGCGAGGCCTAATCCGGGAGCATTGTCATCCGTG		exon sense-overlapping	ENSMUST00000109424	Wnt7b		-	85535437	85581582	56.7522	17.4504	5.35349	4.1552	75.5789	41.7587	52.9191	14.1965	18.1268	20.0279	5.76547	5.17336	5.12163	3.83553	4.22582	4.40424
ENSMUST00000230299	0.0108088	0.507512	2.29467	up	ASMM10LNC1A103265644V4	ENSMUSG00000022382	Wnt7b	lncRNA	Reliable	No	chr15:85559011-85567022:-	chr15	-	85559011	85567022			GENCODE	wingless-type MMTV integration site family, member 7B [Source:MGI Symbol;Acc:MGI:98962]	404	AAGTCCAGCACAGCAGGAGCGAGAAGAGCGAGGCCTAATCCGGGAGCATTGTCATCCGTG		exon sense-overlapping	ENSMUST00000167968	Wnt7b		-	85535447	85580729	56.7522	17.4504	5.35349	4.1552	75.5789	41.7587	52.9191	14.1965	18.1268	20.0279	5.76547	5.17336	5.12163	3.83553	4.22582	4.40424
ENSMUST00000230299	0.0108088	0.507512	2.29467	up	ASMM10LNC1A103265644V4	ENSMUSG00000022382	Wnt7b	lncRNA	Reliable	No	chr15:85559011-85567022:-	chr15	-	85559011	85567022			GENCODE	wingless-type MMTV integration site family, member 7B [Source:MGI Symbol;Acc:MGI:98962]	404	AAGTCCAGCACAGCAGGAGCGAGAAGAGCGAGGCCTAATCCGGGAGCATTGTCATCCGTG		exon sense-overlapping	ENSMUST00000023015	Wnt7b		-	85535441	85581821	56.7522	17.4504	5.35349	4.1552	75.5789	41.7587	52.9191	14.1965	18.1268	20.0279	5.76547	5.17336	5.12163	3.83553	4.22582	4.40424
ENSMUST00000230299	0.0108088	0.507512	2.29467	up	ASMM10LNC1A103265644V4	ENSMUSG00000022382	Wnt7b	lncRNA	Reliable	No	chr15:85559011-85567022:-	chr15	-	85559011	85567022			GENCODE	wingless-type MMTV integration site family, member 7B [Source:MGI Symbol;Acc:MGI:98962]	404	AAGTCCAGCACAGCAGGAGCGAGAAGAGCGAGGCCTAATCCGGGAGCATTGTCATCCGTG		exon sense-overlapping	ENSMUST00000229495	Wnt7b		-	85535441	85582473	56.7522	17.4504	5.35349	4.1552	75.5789	41.7587	52.9191	14.1965	18.1268	20.0279	5.76547	5.17336	5.12163	3.83553	4.22582	4.40424
ENSMUST00000230299	0.0108088	0.507512	2.29467	up	ASMM10LNC1A103265644V4	ENSMUSG00000022382	Wnt7b	lncRNA	Reliable	No	chr15:85559011-85567022:-	chr15	-	85559011	85567022			GENCODE	wingless-type MMTV integration site family, member 7B [Source:MGI Symbol;Acc:MGI:98962]	404	AAGTCCAGCACAGCAGGAGCGAGAAGAGCGAGGCCTAATCCGGGAGCATTGTCATCCGTG		exon sense-overlapping	ENSMUST00000229191	Wnt7b		-	85536410	85578070	56.7522	17.4504	5.35349	4.1552	75.5789	41.7587	52.9191	14.1965	18.1268	20.0279	5.76547	5.17336	5.12163	3.83553	4.22582	4.40424
ENSMUST00000174032	0.021545	0.539683	2.29391	up	ASMM10LNC1A100084628V4	ENSMUSG00000092625	Gm20404	lncRNA	Reliable	Yes	chr6:116107650-116127493:+	chr6	+	116107650	116127493			GENCODE	predicted gene 20404 [Source:MGI Symbol;Acc:MGI:5141869]	621	GAATGGCTCAAAACTTAAAGAATGGACTCCAATTTGCTTTATATTAATCTTCATCCTAAA		natural antisense	ENSMUST00000032222	Tmcc1		-	116021344	116134320	89.6738	29.9047	6.10367	4.90586	104.361	85.1379	79.5224	43.5125	23.4228	22.7788	6.25152	6.24511	5.81437	5.49238	4.62694	4.59826
ENSMUST00000174032	0.021545	0.539683	2.29391	up	ASMM10LNC1A100084628V4	ENSMUSG00000092625	Gm20404	lncRNA	Reliable	Yes	chr6:116107650-116127493:+	chr6	+	116107650	116127493			GENCODE	predicted gene 20404 [Source:MGI Symbol;Acc:MGI:5141869]	621	GAATGGCTCAAAACTTAAAGAATGGACTCCAATTTGCTTTATATTAATCTTCATCCTAAA		natural antisense	ENSMUST00000088896	Tmcc1		-	116018611	116193486	89.6738	29.9047	6.10367	4.90586	104.361	85.1379	79.5224	43.5125	23.4228	22.7788	6.25152	6.24511	5.81437	5.49238	4.62694	4.59826
ENSMUST00000174032	0.021545	0.539683	2.29391	up	ASMM10LNC1A100084628V4	ENSMUSG00000092625	Gm20404	lncRNA	Reliable	Yes	chr6:116107650-116127493:+	chr6	+	116107650	116127493			GENCODE	predicted gene 20404 [Source:MGI Symbol;Acc:MGI:5141869]	621	GAATGGCTCAAAACTTAAAGAATGGACTCCAATTTGCTTTATATTAATCTTCATCCTAAA		natural antisense	ENSMUST00000204353	Tmcc1		-	116021170	116107859	89.6738	29.9047	6.10367	4.90586	104.361	85.1379	79.5224	43.5125	23.4228	22.7788	6.25152	6.24511	5.81437	5.49238	4.62694	4.59826
ENSMUST00000230245	0.0227944	0.540551	2.29104	up	ASMM10LNC1A107159153V4	ENSMUSG00000097537	2610020C07Rik	lncRNA	Reliable	No	chr16:11203695-11246201:+	chr16	+	11203695	11246201			GENCODE	RIKEN cDNA 2610020C07 gene [Source:MGI Symbol;Acc:MGI:1917168]	722	AAACAAAAGAAAAGCCTCAGAACTATCTTCAATGCTCTAAAGGCAGTACTGGAAAACAGT		natural antisense	uc007yfd.3	Gspt1		-	11216240	11240840	24.3223	6.71986	3.94754	2.75154	28.4423	13.0883	31.4362	5	6.49757	8.66202	4.25572	3.42755	4.15935	2.3866	2.77141	3.09662
ENSMUST00000230245	0.0227944	0.540551	2.29104	up	ASMM10LNC1A107159153V4	ENSMUSG00000097537	2610020C07Rik	lncRNA	Reliable	No	chr16:11203695-11246201:+	chr16	+	11203695	11246201			GENCODE	RIKEN cDNA 2610020C07 gene [Source:MGI Symbol;Acc:MGI:1917168]	722	AAACAAAAGAAAAGCCTCAGAACTATCTTCAATGCTCTAAAGGCAGTACTGGAAAACAGT		natural antisense	ENSMUST00000080030	Gspt1		-	11220052	11254209	24.3223	6.71986	3.94754	2.75154	28.4423	13.0883	31.4362	5	6.49757	8.66202	4.25572	3.42755	4.15935	2.3866	2.77141	3.09662
ENSMUST00000230245	0.0227944	0.540551	2.29104	up	ASMM10LNC1A107159153V4	ENSMUSG00000097537	2610020C07Rik	lncRNA	Reliable	No	chr16:11203695-11246201:+	chr16	+	11203695	11246201			GENCODE	RIKEN cDNA 2610020C07 gene [Source:MGI Symbol;Acc:MGI:1917168]	722	AAACAAAAGAAAAGCCTCAGAACTATCTTCAATGCTCTAAAGGCAGTACTGGAAAACAGT		natural antisense	ENSMUST00000167025	Gspt1		-	11220401	11224498	24.3223	6.71986	3.94754	2.75154	28.4423	13.0883	31.4362	5	6.49757	8.66202	4.25572	3.42755	4.15935	2.3866	2.77141	3.09662
ENSMUST00000230245	0.0227944	0.540551	2.29104	up	ASMM10LNC1A107159153V4	ENSMUSG00000097537	2610020C07Rik	lncRNA	Reliable	No	chr16:11203695-11246201:+	chr16	+	11203695	11246201			GENCODE	RIKEN cDNA 2610020C07 gene [Source:MGI Symbol;Acc:MGI:1917168]	722	AAACAAAAGAAAAGCCTCAGAACTATCTTCAATGCTCTAAAGGCAGTACTGGAAAACAGT		natural antisense	ENSMUST00000167571	Gspt1		-	11219292	11254270	24.3223	6.71986	3.94754	2.75154	28.4423	13.0883	31.4362	5	6.49757	8.66202	4.25572	3.42755	4.15935	2.3866	2.77141	3.09662
ENSMUST00000222721	0.0414434	0.559898	2.28605	up	ASMM10LNC1A102754983V4	ENSMUSG00000021458	2010111I01Rik	lncRNA	Reliable	No	chr13:63278959-63299282:+	chr13	+	63278959	63299282	Yes	Nucleus	GENCODE	RIKEN cDNA 2010111I01 gene [Source:MGI Symbol;Acc:MGI:1919311]	1007	TGTGGCATTCCTAATCCGGGAGCTTTCTCCAGACCAGATCGTCTTGCTTTTGGAGTGGCT		bidirectional	ENSMUST00000091560	2010111I01Rik		+	63014934	63299656	516.155	153.355	8.65741	7.46455	637.739	577.327	333.399	187.99	101.38	170.695	8.88576	9.02776	8.0587	7.66997	6.93664	7.78704
ENSMUST00000222721	0.0414434	0.559898	2.28605	up	ASMM10LNC1A102754983V4	ENSMUSG00000021458	2010111I01Rik	lncRNA	Reliable	No	chr13:63278959-63299282:+	chr13	+	63278959	63299282	Yes	Nucleus	GENCODE	RIKEN cDNA 2010111I01 gene [Source:MGI Symbol;Acc:MGI:1919311]	1007	TGTGGCATTCCTAATCCGGGAGCTTTCTCCAGACCAGATCGTCTTGCTTTTGGAGTGGCT		bidirectional	ENSMUST00000221820	2010111I01Rik		+	63240094	63298818	516.155	153.355	8.65741	7.46455	637.739	577.327	333.399	187.99	101.38	170.695	8.88576	9.02776	8.0587	7.66997	6.93664	7.78704
ENSMUST00000222721	0.0414434	0.559898	2.28605	up	ASMM10LNC1A102754983V4	ENSMUSG00000021458	2010111I01Rik	lncRNA	Reliable	No	chr13:63278959-63299282:+	chr13	+	63278959	63299282	Yes	Nucleus	GENCODE	RIKEN cDNA 2010111I01 gene [Source:MGI Symbol;Acc:MGI:1919311]	1007	TGTGGCATTCCTAATCCGGGAGCTTTCTCCAGACCAGATCGTCTTGCTTTTGGAGTGGCT		bidirectional	ENSMUST00000021911	2010111I01Rik		+	63015167	63302284	516.155	153.355	8.65741	7.46455	637.739	577.327	333.399	187.99	101.38	170.695	8.88576	9.02776	8.0587	7.66997	6.93664	7.78704
ENSMUST00000222721	0.0414434	0.559898	2.28605	up	ASMM10LNC1A102754983V4	ENSMUSG00000021458	2010111I01Rik	lncRNA	Reliable	No	chr13:63278959-63299282:+	chr13	+	63278959	63299282	Yes	Nucleus	GENCODE	RIKEN cDNA 2010111I01 gene [Source:MGI Symbol;Acc:MGI:1919311]	1007	TGTGGCATTCCTAATCCGGGAGCTTTCTCCAGACCAGATCGTCTTGCTTTTGGAGTGGCT		bidirectional	ENSMUST00000220863	2010111I01Rik		+	63015493	63302877	516.155	153.355	8.65741	7.46455	637.739	577.327	333.399	187.99	101.38	170.695	8.88576	9.02776	8.0587	7.66997	6.93664	7.78704
ENSMUST00000222721	0.0414434	0.559898	2.28605	up	ASMM10LNC1A102754983V4	ENSMUSG00000021458	2010111I01Rik	lncRNA	Reliable	No	chr13:63278959-63299282:+	chr13	+	63278959	63299282	Yes	Nucleus	GENCODE	RIKEN cDNA 2010111I01 gene [Source:MGI Symbol;Acc:MGI:1919311]	1007	TGTGGCATTCCTAATCCGGGAGCTTTCTCCAGACCAGATCGTCTTGCTTTTGGAGTGGCT		bidirectional	ENSMUST00000222929	2010111I01Rik		+	63240029	63302282	516.155	153.355	8.65741	7.46455	637.739	577.327	333.399	187.99	101.38	170.695	8.88576	9.02776	8.0587	7.66997	6.93664	7.78704
ENSMUST00000222721	0.0414434	0.559898	2.28605	up	ASMM10LNC1A102754983V4	ENSMUSG00000021458	2010111I01Rik	lncRNA	Reliable	No	chr13:63278959-63299282:+	chr13	+	63278959	63299282	Yes	Nucleus	GENCODE	RIKEN cDNA 2010111I01 gene [Source:MGI Symbol;Acc:MGI:1919311]	1007	TGTGGCATTCCTAATCCGGGAGCTTTCTCCAGACCAGATCGTCTTGCTTTTGGAGTGGCT		bidirectional	NM_001289924	2010111I01Rik		+	62964893	63302877	516.155	153.355	8.65741	7.46455	637.739	577.327	333.399	187.99	101.38	170.695	8.88576	9.02776	8.0587	7.66997	6.93664	7.78704
ENSMUST00000222721	0.0414434	0.559898	2.28605	up	ASMM10LNC1A102754983V4	ENSMUSG00000021458	2010111I01Rik	lncRNA	Reliable	No	chr13:63278959-63299282:+	chr13	+	63278959	63299282	Yes	Nucleus	GENCODE	RIKEN cDNA 2010111I01 gene [Source:MGI Symbol;Acc:MGI:1919311]	1007	TGTGGCATTCCTAATCCGGGAGCTTTCTCCAGACCAGATCGTCTTGCTTTTGGAGTGGCT		bidirectional	NM_001289926	2010111I01Rik		+	62964893	63302877	516.155	153.355	8.65741	7.46455	637.739	577.327	333.399	187.99	101.38	170.695	8.88576	9.02776	8.0587	7.66997	6.93664	7.78704
ENSMUST00000222721	0.0414434	0.559898	2.28605	up	ASMM10LNC1A102754983V4	ENSMUSG00000021458	2010111I01Rik	lncRNA	Reliable	No	chr13:63278959-63299282:+	chr13	+	63278959	63299282	Yes	Nucleus	GENCODE	RIKEN cDNA 2010111I01 gene [Source:MGI Symbol;Acc:MGI:1919311]	1007	TGTGGCATTCCTAATCCGGGAGCTTTCTCCAGACCAGATCGTCTTGCTTTTGGAGTGGCT		bidirectional	ENSMUST00000159152	2010111I01Rik		+	63240074	63326096	516.155	153.355	8.65741	7.46455	637.739	577.327	333.399	187.99	101.38	170.695	8.88576	9.02776	8.0587	7.66997	6.93664	7.78704
ENSMUST00000222721	0.0414434	0.559898	2.28605	up	ASMM10LNC1A102754983V4	ENSMUSG00000021458	2010111I01Rik	lncRNA	Reliable	No	chr13:63278959-63299282:+	chr13	+	63278959	63299282	Yes	Nucleus	GENCODE	RIKEN cDNA 2010111I01 gene [Source:MGI Symbol;Acc:MGI:1919311]	1007	TGTGGCATTCCTAATCCGGGAGCTTTCTCCAGACCAGATCGTCTTGCTTTTGGAGTGGCT		bidirectional	ENSMUST00000222282	2010111I01Rik		+	63191112	63299116	516.155	153.355	8.65741	7.46455	637.739	577.327	333.399	187.99	101.38	170.695	8.88576	9.02776	8.0587	7.66997	6.93664	7.78704
ENSMUST00000222721	0.0414434	0.559898	2.28605	up	ASMM10LNC1A102754983V4	ENSMUSG00000021458	2010111I01Rik	lncRNA	Reliable	No	chr13:63278959-63299282:+	chr13	+	63278959	63299282	Yes	Nucleus	GENCODE	RIKEN cDNA 2010111I01 gene [Source:MGI Symbol;Acc:MGI:1919311]	1007	TGTGGCATTCCTAATCCGGGAGCTTTCTCCAGACCAGATCGTCTTGCTTTTGGAGTGGCT		bidirectional	ENSMUST00000220684	Fancc		-	63285043	63431724	516.155	153.355	8.65741	7.46455	637.739	577.327	333.399	187.99	101.38	170.695	8.88576	9.02776	8.0587	7.66997	6.93664	7.78704
ENSMUST00000173046	0.00968129	0.507036	2.2837	up	ASMM10LNC1A108768676V4	ENSMUSG00000022159	Rab2b	lncRNA	Reliable	No	chr14:52263710-52278674:-	chr14	-	52263710	52278674			GENCODE	RAB2B, member RAS oncogene family [Source:MGI Symbol;Acc:MGI:1923588]	576	GCTGGTAAGTGGAGGATAAATGATTGAAAGGTGTGGAGTTTGGAGCACGTATGGTCAACA		exon sense-overlapping	ENSMUST00000022765	Rab2b		-	52261759	52279545	119.181	38.7623	6.53808	5.34671	141.914	114.367	101.263	49.2752	38.0904	28.9212	6.70695	6.68624	6.22106	5.67167	5.39034	4.97812
ENSMUST00000173046	0.00968129	0.507036	2.2837	up	ASMM10LNC1A108768676V4	ENSMUSG00000022159	Rab2b	lncRNA	Reliable	No	chr14:52263710-52278674:-	chr14	-	52263710	52278674			GENCODE	RAB2B, member RAS oncogene family [Source:MGI Symbol;Acc:MGI:1923588]	576	GCTGGTAAGTGGAGGATAAATGATTGAAAGGTGTGGAGTTTGGAGCACGTATGGTCAACA		exon sense-overlapping	uc007toy.3	Rab2b		-	52275357	52279395	119.181	38.7623	6.53808	5.34671	141.914	114.367	101.263	49.2752	38.0904	28.9212	6.70695	6.68624	6.22106	5.67167	5.39034	4.97812
ENSMUST00000173046	0.00968129	0.507036	2.2837	up	ASMM10LNC1A108768676V4	ENSMUSG00000022159	Rab2b	lncRNA	Reliable	No	chr14:52263710-52278674:-	chr14	-	52263710	52278674			GENCODE	RAB2B, member RAS oncogene family [Source:MGI Symbol;Acc:MGI:1923588]	576	GCTGGTAAGTGGAGGATAAATGATTGAAAGGTGTGGAGTTTGGAGCACGTATGGTCAACA		exon sense-overlapping	ENSMUST00000100631	Rab2b		-	52261771	52279339	119.181	38.7623	6.53808	5.34671	141.914	114.367	101.263	49.2752	38.0904	28.9212	6.70695	6.68624	6.22106	5.67167	5.39034	4.97812
ENSMUST00000173046	0.00968129	0.507036	2.2837	up	ASMM10LNC1A108768676V4	ENSMUSG00000022159	Rab2b	lncRNA	Reliable	No	chr14:52263710-52278674:-	chr14	-	52263710	52278674			GENCODE	RAB2B, member RAS oncogene family [Source:MGI Symbol;Acc:MGI:1923588]	576	GCTGGTAAGTGGAGGATAAATGATTGAAAGGTGTGGAGTTTGGAGCACGTATGGTCAACA		exon sense-overlapping	ENSMUST00000167116	Rab2b		-	52261766	52279298	119.181	38.7623	6.53808	5.34671	141.914	114.367	101.263	49.2752	38.0904	28.9212	6.70695	6.68624	6.22106	5.67167	5.39034	4.97812
ENSMUST00000161426	0.029108	0.54487	2.27973	up	ASMM10LNC1A105734262V4	ENSMUSG00000019883	Echdc1	lncRNA	Reliable	No	chr10:29313663-29334535:+	chr10	+	29313663	29334535		Nucleus	GENCODE	enoyl Coenzyme A hydratase domain containing 1 [Source:MGI Symbol;Acc:MGI:1277169]	634	GCTGGGCAATGGGTGGAGGAGCAGAACTTACTACAGCATGTGATTTCAGCAGAACACAGT		exon sense-overlapping	ENSMUST00000161605	Echdc1		+	29313281	29344344	1597.22	435.844	10.2802	9.09133	1946.77	1889.48	955.41	575.059	365.488	366.983	10.5081	10.7099	9.62258	9.33549	8.91301	9.02549
ENSMUST00000161426	0.029108	0.54487	2.27973	up	ASMM10LNC1A105734262V4	ENSMUSG00000019883	Echdc1	lncRNA	Reliable	No	chr10:29313663-29334535:+	chr10	+	29313663	29334535		Nucleus	GENCODE	enoyl Coenzyme A hydratase domain containing 1 [Source:MGI Symbol;Acc:MGI:1277169]	634	GCTGGGCAATGGGTGGAGGAGCAGAACTTACTACAGCATGTGATTTCAGCAGAACACAGT		exon sense-overlapping	ENSMUST00000020034	Echdc1		+	29313500	29347469	1597.22	435.844	10.2802	9.09133	1946.77	1889.48	955.41	575.059	365.488	366.983	10.5081	10.7099	9.62258	9.33549	8.91301	9.02549
ENSMUST00000161426	0.029108	0.54487	2.27973	up	ASMM10LNC1A105734262V4	ENSMUSG00000019883	Echdc1	lncRNA	Reliable	No	chr10:29313663-29334535:+	chr10	+	29313663	29334535		Nucleus	GENCODE	enoyl Coenzyme A hydratase domain containing 1 [Source:MGI Symbol;Acc:MGI:1277169]	634	GCTGGGCAATGGGTGGAGGAGCAGAACTTACTACAGCATGTGATTTCAGCAGAACACAGT		exon sense-overlapping	ENSMUST00000160399	Echdc1		+	29313166	29345560	1597.22	435.844	10.2802	9.09133	1946.77	1889.48	955.41	575.059	365.488	366.983	10.5081	10.7099	9.62258	9.33549	8.91301	9.02549
ENSMUST00000195086	0.0237575	0.540551	2.26744	up	ASMM10LNC1A105983476V4	ENSMUSG00000037892	Pcdh18	lncRNA	Reliable	No	chr3:49754826-49757283:-	chr3	-	49754826	49757283			GENCODE	protocadherin 18 [Source:MGI Symbol;Acc:MGI:1920423]	890	GGGACTTCACGCTCCTATCTGGAAGTCGCCAAACGAGGAGCCGATATGAATTTGTCATCT		exon sense-overlapping	uc008pdg.2	Pcdh18		-	49743296	49757316	22.2453	6.31116	3.81713	2.63606	28.0051	15.862	22.8689	8.93349	5	5	4.2314	3.72848	3.4915	3.13798	2.38631	2.3839
ENSMUST00000195086	0.0237575	0.540551	2.26744	up	ASMM10LNC1A105983476V4	ENSMUSG00000037892	Pcdh18	lncRNA	Reliable	No	chr3:49754826-49757283:-	chr3	-	49754826	49757283			GENCODE	protocadherin 18 [Source:MGI Symbol;Acc:MGI:1920423]	890	GGGACTTCACGCTCCTATCTGGAAGTCGCCAAACGAGGAGCCGATATGAATTTGTCATCT		exon sense-overlapping	ENSMUST00000035931	Pcdh18		-	49743296	49757316	22.2453	6.31116	3.81713	2.63606	28.0051	15.862	22.8689	8.93349	5	5	4.2314	3.72848	3.4915	3.13798	2.38631	2.3839
ENSMUST00000195086	0.0237575	0.540551	2.26744	up	ASMM10LNC1A105983476V4	ENSMUSG00000037892	Pcdh18	lncRNA	Reliable	No	chr3:49754826-49757283:-	chr3	-	49754826	49757283			GENCODE	protocadherin 18 [Source:MGI Symbol;Acc:MGI:1920423]	890	GGGACTTCACGCTCCTATCTGGAAGTCGCCAAACGAGGAGCCGATATGAATTTGTCATCT		exon sense-overlapping	ENSMUST00000194603	Pcdh18		-	49752421	49755464	22.2453	6.31116	3.81713	2.63606	28.0051	15.862	22.8689	8.93349	5	5	4.2314	3.72848	3.4915	3.13798	2.38631	2.3839
ENSMUST00000195086	0.0237575	0.540551	2.26744	up	ASMM10LNC1A105983476V4	ENSMUSG00000037892	Pcdh18	lncRNA	Reliable	No	chr3:49754826-49757283:-	chr3	-	49754826	49757283			GENCODE	protocadherin 18 [Source:MGI Symbol;Acc:MGI:1920423]	890	GGGACTTCACGCTCCTATCTGGAAGTCGCCAAACGAGGAGCCGATATGAATTTGTCATCT		exon sense-overlapping	ENSMUST00000191794	Pcdh18		-	49743298	49757285	22.2453	6.31116	3.81713	2.63606	28.0051	15.862	22.8689	8.93349	5	5	4.2314	3.72848	3.4915	3.13798	2.38631	2.3839
ENSMUST00000125653	0.0465623	0.56397	2.26211	up	ASMM10LNC1A100068360V4	ENSMUSG00000085072	Ict1os	lncRNA	Gold	Yes	chr11:115406586-115408314:-	chr11	-	115406586	115408314			GENCODE	immature colon carcinoma transcript 1, opposite strand [Source:MGI Symbol;Acc:MGI:2441927]	1052	ACTATCACTGAGTTAGACACCTAGCCTAAAATGTCTGATTTTCAATAAAATTACTTACCC		natural antisense	ENSMUST00000106539	Mrpl58		+	115403754	115412662	58.5319	18.617	5.37806	4.20039	81.8081	48.03	45.7575	25.0242	12.6567	18.1702	5.88465	5.38091	4.86863	4.6771	3.67049	4.25359
ENSMUST00000125653	0.0465623	0.56397	2.26211	up	ASMM10LNC1A100068360V4	ENSMUSG00000085072	Ict1os	lncRNA	Gold	Yes	chr11:115406586-115408314:-	chr11	-	115406586	115408314			GENCODE	immature colon carcinoma transcript 1, opposite strand [Source:MGI Symbol;Acc:MGI:2441927]	1052	ACTATCACTGAGTTAGACACCTAGCCTAAAATGTCTGATTTTCAATAAAATTACTTACCC		natural antisense	ENSMUST00000103036	Mrpl58		+	115403757	115410919	58.5319	18.617	5.37806	4.20039	81.8081	48.03	45.7575	25.0242	12.6567	18.1702	5.88465	5.38091	4.86863	4.6771	3.67049	4.25359
ENSMUST00000125653	0.0465623	0.56397	2.26211	up	ASMM10LNC1A100068360V4	ENSMUSG00000085072	Ict1os	lncRNA	Gold	Yes	chr11:115406586-115408314:-	chr11	-	115406586	115408314			GENCODE	immature colon carcinoma transcript 1, opposite strand [Source:MGI Symbol;Acc:MGI:2441927]	1052	ACTATCACTGAGTTAGACACCTAGCCTAAAATGTCTGATTTTCAATAAAATTACTTACCC		natural antisense	NM_001361463	Mrpl58		+	115403752	115410919	58.5319	18.617	5.37806	4.20039	81.8081	48.03	45.7575	25.0242	12.6567	18.1702	5.88465	5.38091	4.86863	4.6771	3.67049	4.25359
ENSMUST00000125653	0.0465623	0.56397	2.26211	up	ASMM10LNC1A100068360V4	ENSMUSG00000085072	Ict1os	lncRNA	Gold	Yes	chr11:115406586-115408314:-	chr11	-	115406586	115408314			GENCODE	immature colon carcinoma transcript 1, opposite strand [Source:MGI Symbol;Acc:MGI:2441927]	1052	ACTATCACTGAGTTAGACACCTAGCCTAAAATGTCTGATTTTCAATAAAATTACTTACCC		natural antisense	ENSMUST00000153983	Mrpl58		+	115403752	115412674	58.5319	18.617	5.37806	4.20039	81.8081	48.03	45.7575	25.0242	12.6567	18.1702	5.88465	5.38091	4.86863	4.6771	3.67049	4.25359
AK007034	0.0181469	0.53051	2.25952	up	ASMM10P027976V4	AK007034	AK007034	lncRNA		Yes	chr4:133432739-133432983:-	chr4	-	133432739	133432983			Genbank		245	ATCTGATCACAGCGGCAAGCGAGAAGCACAACACAGCCTCTGATAAAGAAGTCTCAGCTC		intergenic							50.2429	15.6157	5.15117	3.97515	63.4168	31.2003	56.1117	12.9753	14.0849	19.787	5.49349	4.74089	5.21911	3.69765	3.83888	4.38893
ENSMUST00000232397	0.0477104	0.56495	2.25951	up	ASMM10LNC1A103768963V4	ENSMUSG00000022771	Ppil2	lncRNA	Reliable	No	chr16:17088651-17097414:-	chr16	-	17088651	17097414			GENCODE	peptidylprolyl isomerase (cyclophilin)-like 2 [Source:MGI Symbol;Acc:MGI:2447857]	1319	AGGGCGGTGACCCCACAGCTTCATCACATTCCGATCCTGCGCTTACCTGGATAAGAAGCA		exon sense-overlapping	ENSMUST00000164458	Ppil2		-	17086556	17111213	634.637	198.59	8.98463	7.80862	844.249	563.709	495.952	279.905	110.1	205.766	9.30192	8.99304	8.65892	8.26261	7.06895	8.09429
ENSMUST00000232397	0.0477104	0.56495	2.25951	up	ASMM10LNC1A103768963V4	ENSMUSG00000022771	Ppil2	lncRNA	Reliable	No	chr16:17088651-17097414:-	chr16	-	17088651	17097414			GENCODE	peptidylprolyl isomerase (cyclophilin)-like 2 [Source:MGI Symbol;Acc:MGI:2447857]	1319	AGGGCGGTGACCCCACAGCTTCATCACATTCCGATCCTGCGCTTACCTGGATAAGAAGCA		exon sense-overlapping	ENSMUST00000023455	Ppil2		-	17086555	17111257	634.637	198.59	8.98463	7.80862	844.249	563.709	495.952	279.905	110.1	205.766	9.30192	8.99304	8.65892	8.26261	7.06895	8.09429
ENSMUST00000232397	0.0477104	0.56495	2.25951	up	ASMM10LNC1A103768963V4	ENSMUSG00000022771	Ppil2	lncRNA	Reliable	No	chr16:17088651-17097414:-	chr16	-	17088651	17097414			GENCODE	peptidylprolyl isomerase (cyclophilin)-like 2 [Source:MGI Symbol;Acc:MGI:2447857]	1319	AGGGCGGTGACCCCACAGCTTCATCACATTCCGATCCTGCGCTTACCTGGATAAGAAGCA		exon sense-overlapping	ENSMUST00000231245	Ppil2		-	17095761	17111215	634.637	198.59	8.98463	7.80862	844.249	563.709	495.952	279.905	110.1	205.766	9.30192	8.99304	8.65892	8.26261	7.06895	8.09429
ENSMUST00000232397	0.0477104	0.56495	2.25951	up	ASMM10LNC1A103768963V4	ENSMUSG00000022771	Ppil2	lncRNA	Reliable	No	chr16:17088651-17097414:-	chr16	-	17088651	17097414			GENCODE	peptidylprolyl isomerase (cyclophilin)-like 2 [Source:MGI Symbol;Acc:MGI:2447857]	1319	AGGGCGGTGACCCCACAGCTTCATCACATTCCGATCCTGCGCTTACCTGGATAAGAAGCA		exon sense-overlapping	ENSMUST00000231712	Ppil2		-	17087316	17111242	634.637	198.59	8.98463	7.80862	844.249	563.709	495.952	279.905	110.1	205.766	9.30192	8.99304	8.65892	8.26261	7.06895	8.09429
ENSMUST00000232397	0.0477104	0.56495	2.25951	up	ASMM10LNC1A103768963V4	ENSMUSG00000022771	Ppil2	lncRNA	Reliable	No	chr16:17088651-17097414:-	chr16	-	17088651	17097414			GENCODE	peptidylprolyl isomerase (cyclophilin)-like 2 [Source:MGI Symbol;Acc:MGI:2447857]	1319	AGGGCGGTGACCCCACAGCTTCATCACATTCCGATCCTGCGCTTACCTGGATAAGAAGCA		exon sense-overlapping	NM_001356386	Ppil2		-	17086556	17111252	634.637	198.59	8.98463	7.80862	844.249	563.709	495.952	279.905	110.1	205.766	9.30192	8.99304	8.65892	8.26261	7.06895	8.09429
ENSMUST00000232397	0.0477104	0.56495	2.25951	up	ASMM10LNC1A103768963V4	ENSMUSG00000022771	Ppil2	lncRNA	Reliable	No	chr16:17088651-17097414:-	chr16	-	17088651	17097414			GENCODE	peptidylprolyl isomerase (cyclophilin)-like 2 [Source:MGI Symbol;Acc:MGI:2447857]	1319	AGGGCGGTGACCCCACAGCTTCATCACATTCCGATCCTGCGCTTACCTGGATAAGAAGCA		exon sense-overlapping	ENSMUST00000232481	Ppil2		-	17092227	17111196	634.637	198.59	8.98463	7.80862	844.249	563.709	495.952	279.905	110.1	205.766	9.30192	8.99304	8.65892	8.26261	7.06895	8.09429
ENSMUST00000135511	0.0197923	0.532197	2.25403	up	ASMM10LNC1A109695409V4	ENSMUSG00000015095	Fbxw5	lncRNA	Reliable	No	chr2:25500879-25503604:+	chr2	+	25500879	25503604		Cytoplasm	GENCODE	F-box and WD-40 domain protein 5 [Source:MGI Symbol;Acc:MGI:1354731]	567	GCTGTCATCAGCTTAGGATGTGGAGTCAGAGAATGTCAACGTGGTAAAGCGGCTCTTTAA		bidirectional	ENSMUST00000015227	C8g		-	25498651	25501719	62.5487	21.1459	5.55291	4.38041	65.3357	55.1254	67.185	29.8128	14.1734	19.4516	5.53533	5.59204	5.53137	4.92849	3.85056	4.36218
ENSMUST00000135511	0.0197923	0.532197	2.25403	up	ASMM10LNC1A109695409V4	ENSMUSG00000015095	Fbxw5	lncRNA	Reliable	No	chr2:25500879-25503604:+	chr2	+	25500879	25503604		Cytoplasm	GENCODE	F-box and WD-40 domain protein 5 [Source:MGI Symbol;Acc:MGI:1354731]	567	GCTGTCATCAGCTTAGGATGTGGAGTCAGAGAATGTCAACGTGGTAAAGCGGCTCTTTAA		bidirectional	NM_001356407	Fbxw5		+	25500750	25505470	62.5487	21.1459	5.55291	4.38041	65.3357	55.1254	67.185	29.8128	14.1734	19.4516	5.53533	5.59204	5.53137	4.92849	3.85056	4.36218
ENSMUST00000135511	0.0197923	0.532197	2.25403	up	ASMM10LNC1A109695409V4	ENSMUSG00000015095	Fbxw5	lncRNA	Reliable	No	chr2:25500879-25503604:+	chr2	+	25500879	25503604		Cytoplasm	GENCODE	F-box and WD-40 domain protein 5 [Source:MGI Symbol;Acc:MGI:1354731]	567	GCTGTCATCAGCTTAGGATGTGGAGTCAGAGAATGTCAACGTGGTAAAGCGGCTCTTTAA		bidirectional	ENSMUST00000015239	Fbxw5		+	25500750	25505471	62.5487	21.1459	5.55291	4.38041	65.3357	55.1254	67.185	29.8128	14.1734	19.4516	5.53533	5.59204	5.53137	4.92849	3.85056	4.36218
ENSMUST00000135511	0.0197923	0.532197	2.25403	up	ASMM10LNC1A109695409V4	ENSMUSG00000015095	Fbxw5	lncRNA	Reliable	No	chr2:25500879-25503604:+	chr2	+	25500879	25503604		Cytoplasm	GENCODE	F-box and WD-40 domain protein 5 [Source:MGI Symbol;Acc:MGI:1354731]	567	GCTGTCATCAGCTTAGGATGTGGAGTCAGAGAATGTCAACGTGGTAAAGCGGCTCTTTAA		bidirectional	NM_001356408	Fbxw5		+	25500750	25505470	62.5487	21.1459	5.55291	4.38041	65.3357	55.1254	67.185	29.8128	14.1734	19.4516	5.53533	5.59204	5.53137	4.92849	3.85056	4.36218
ENSMUST00000135511	0.0197923	0.532197	2.25403	up	ASMM10LNC1A109695409V4	ENSMUSG00000015095	Fbxw5	lncRNA	Reliable	No	chr2:25500879-25503604:+	chr2	+	25500879	25503604		Cytoplasm	GENCODE	F-box and WD-40 domain protein 5 [Source:MGI Symbol;Acc:MGI:1354731]	567	GCTGTCATCAGCTTAGGATGTGGAGTCAGAGAATGTCAACGTGGTAAAGCGGCTCTTTAA		bidirectional	uc008isk.1	Fbxw5		+	25500889	25505470	62.5487	21.1459	5.55291	4.38041	65.3357	55.1254	67.185	29.8128	14.1734	19.4516	5.53533	5.59204	5.53137	4.92849	3.85056	4.36218
ENSMUST00000135511	0.0197923	0.532197	2.25403	up	ASMM10LNC1A109695409V4	ENSMUSG00000015095	Fbxw5	lncRNA	Reliable	No	chr2:25500879-25503604:+	chr2	+	25500879	25503604		Cytoplasm	GENCODE	F-box and WD-40 domain protein 5 [Source:MGI Symbol;Acc:MGI:1354731]	567	GCTGTCATCAGCTTAGGATGTGGAGTCAGAGAATGTCAACGTGGTAAAGCGGCTCTTTAA		bidirectional	ENSMUST00000124375	Fbxw5		+	25503226	25504834	62.5487	21.1459	5.55291	4.38041	65.3357	55.1254	67.185	29.8128	14.1734	19.4516	5.53533	5.59204	5.53137	4.92849	3.85056	4.36218
AK046449	0.0149454	0.518241	2.25389	up	ASMM10P026526V4	AK046449	AK046449	lncRNA		Yes	chr3:132838816-132841581:+	chr3	+	132838816	132841581			Genbank		2767	TCTACAACTGTTGCCGCCTTTATTTTACTTGCATCTGTTTTTAATTTGTGAGTACACAGG		exon sense-overlapping	ENSMUST00000169172	Tbck		+	132684144	132841688	478.462	149.164	8.57009	7.39767	622.727	349.492	463.168	213.131	126.511	107.851	8.85038	8.30218	8.5577	7.85588	7.2848	7.05234
humanlincRNA2259-	0.000200744	0.408862	2.24787	up	humanlincRNA2259-_P1V4	humanlincRNA2259	humanlincRNA2259	lncRNA		Yes	chr15:49596763-49607722:-	chr15	-	49596763	49607722			lincRNA		10959	GCAGACAGAATGCAGTACTGGAGAAGGAATGAGGAACAGGTAAGCAATGTTTTGAGAGTT		intergenic							20.3289	5.36882	3.70866	2.54011	19.9967	15.9184	25.0715	5.95604	5	5.15042	3.70886	3.73284	3.68429	2.69337	2.38631	2.54064
ENSMUST00000183245	0.0237376	0.540551	2.24654	up	ASMM10LNC1A107659998V4	ENSMUSG00000097589	Dleu2	lncRNA	Gold	No	chr14:61628606-61682325:-	chr14	-	61628606	61682325	Yes		GENCODE	deleted in lymphocytic leukemia, 2 [Source:MGI Symbol;Acc:MGI:1934030]	637	AGATGTGCTGCTCTTAATAAGTGTGTAGTCATTAAACCCAGAACCTCAGAGGGCTCTACT		intergenic							533.775	166.177	8.71785	7.55015	736.902	446.222	418.199	245.34	132.088	121.103	9.10316	8.64727	8.40312	8.0593	7.35377	7.23737
CF545823	0.0454902	0.563637	2.24409	up	ASMM10P057841V4	mouselincRNA0048	mouselincRNA0048	lncRNA		Yes	chr1:77823413-77823971:+	chr1	+	77823413	77823971			lincRNA		579	CTCTCAAACCAAAGAACAGCAACAACAACAAAATCCCATGAAAAGCAACTCAGCAGAAAC		intergenic							59.0329	18.8065	5.38837	4.22224	75.9519	33.4022	67.7447	20.3972	12.5444	23.4778	5.77271	4.84622	5.54617	4.36218	3.65479	4.64975
TCONS_00027192	0.0106241	0.507512	2.23569	up	ASMM10P035119V4	XLOC_020229	XLOC_020229	lncRNA		No	chr6:125432582-125458955:+	chr6	+	125432582	125458955			Alexander et al 2013		1152	TCTGTGCTTGTCTACCATGATACCCAACAAACAACACACCGTTTGCACCATTTGAAACTG		intergenic							97.2378	30.8947	6.19623	5.03551	125.125	91.5252	75.0636	30.6973	33.6984	28.2884	6.51709	6.35293	5.71867	4.97005	5.19657	4.93991
ENSMUST00000173151	0.0110824	0.507512	2.23208	up	ASMM10LNC1A107572336V4	ENSMUSG00000055240	Zfp101	lncRNA	Gold	No	chr17:33360507-33394378:-	chr17	-	33360507	33394378			GENCODE	zinc finger protein 101 [Source:MGI Symbol;Acc:MGI:107547]	1428	AAAATCTCAGACAAACATGAAACATCTGAAGAAGCAGGATGGAGTTGAGTTACAGGGCCT		exon sense-overlapping	ENSMUST00000174417	Zfp101		-	33382278	33394357	36.6609	11.8769	4.68497	3.52659	42.1343	28.348	39.5005	15.8222	10.5966	9.21186	4.86726	4.5993	4.58837	3.99822	3.38964	3.1919
ENSMUST00000173151	0.0110824	0.507512	2.23208	up	ASMM10LNC1A107572336V4	ENSMUSG00000055240	Zfp101	lncRNA	Gold	No	chr17:33360507-33394378:-	chr17	-	33360507	33394378			GENCODE	zinc finger protein 101 [Source:MGI Symbol;Acc:MGI:107547]	1428	AAAATCTCAGACAAACATGAAACATCTGAAGAAGCAGGATGGAGTTGAGTTACAGGGCCT		exon sense-overlapping	ENSMUST00000167107	Zfp101		-	33380179	33394641	36.6609	11.8769	4.68497	3.52659	42.1343	28.348	39.5005	15.8222	10.5966	9.21186	4.86726	4.5993	4.58837	3.99822	3.38964	3.1919
ENSMUST00000173151	0.0110824	0.507512	2.23208	up	ASMM10LNC1A107572336V4	ENSMUSG00000055240	Zfp101	lncRNA	Gold	No	chr17:33360507-33394378:-	chr17	-	33360507	33394378			GENCODE	zinc finger protein 101 [Source:MGI Symbol;Acc:MGI:107547]	1428	AAAATCTCAGACAAACATGAAACATCTGAAGAAGCAGGATGGAGTTGAGTTACAGGGCCT		exon sense-overlapping	ENSMUST00000174512	Zfp101		-	33382988	33394623	36.6609	11.8769	4.68497	3.52659	42.1343	28.348	39.5005	15.8222	10.5966	9.21186	4.86726	4.5993	4.58837	3.99822	3.38964	3.1919
ENSMUST00000212476	0.00866504	0.507036	2.2305	up	ASMM10LNC1A110415454V4	ENSMUSG00000031841	Cdh13	lncRNA	Reliable	No	chr8:119151465-119242356:+	chr8	+	119151465	119242356		Cytoplasm	GENCODE	cadherin 13 [Source:MGI Symbol;Acc:MGI:99551]	580	AGAAGACGACTTCACGACTCTGGAAAACCCCAAGTATGAACTGATCATCGAAGCTCAAGA		exon sense-overlapping	ENSMUST00000117160	Cdh13		+	118283733	119324921	513.403	155.105	8.69019	7.53283	605.426	524.126	410.658	147.046	136.212	182.059	8.80838	8.88638	8.37581	7.30695	7.3994	7.89213
ENSMUST00000206093	0.0173254	0.527383	2.22586	up	ASMM10LNC1A100079679V4	ENSMUSG00000108713	Gm33027	lncRNA	Gold	Yes	chr7:129398102-129403090:-	chr7	-	129398102	129403090			GENCODE	predicted gene, 33027 [Source:MGI Symbol;Acc:MGI:5592186]	4664	TGTGGACCCCAGATCCTTCAGTGTTAAGCTGCTAGATTGTTAATTAAAATTGAAAACATG		intergenic							214.155	66.7776	7.36914	6.21478	194.428	142.909	305.129	79.8644	59.5386	60.93	7.16681	7.01687	7.92374	6.39341	6.10048	6.15045
AK132089	0.00961325	0.507036	2.22086	up	ASMM10P049125V4	AK132089	AK132089	lncRNA		Yes	chr11:86596399-86598063:+	chr11	+	86596399	86598063			Genbank		1664	GCAACAATGTCTTGTTTCAAAGTGTAGGAAAACAAATTTTGTCATGATTGGTGAGAGACT		intronic antisense	ENSMUST00000018315	Vmp1		-	86583865	86683836	21.057	6.22086	3.7697	2.61857	18.839	16.7667	27.5655	5	8.66258	5	3.61335	3.80707	3.88866	2.3866	3.08522	2.3839
AK132089	0.00961325	0.507036	2.22086	up	ASMM10P049125V4	AK132089	AK132089	lncRNA		Yes	chr11:86596399-86598063:+	chr11	+	86596399	86598063			Genbank		1664	GCAACAATGTCTTGTTTCAAAGTGTAGGAAAACAAATTTTGTCATGATTGGTGAGAGACT		intronic antisense	NM_001356531	Vmp1		-	86584262	86671275	21.057	6.22086	3.7697	2.61857	18.839	16.7667	27.5655	5	8.66258	5	3.61335	3.80707	3.88866	2.3866	3.08522	2.3839
ENSMUST00000220736	0.031888	0.547574	2.21265	up	ASMM10LNC1A103167652V4	ENSMUSG00000113772	Gm47448	lncRNA	Reliable	Yes	chr13:45235635-45335588:+	chr13	+	45235635	45335588			GENCODE	predicted gene, 47448 [Source:MGI Symbol;Acc:MGI:6096404]	599	TAGAGGGAAGCAAATCAACAAGAGGGGAAGCAAGCAAGTCAGAGGACAGAAGAGCTGAGC		intergenic							30.3188	9.08267	4.31767	3.17189	26.0921	18.1301	46.7341	10.421	6.61948	10.2076	4.12159	3.92703	4.9044	3.3742	2.7906	3.35088
ENSMUST00000123550	0.00117011	0.481886	2.21187	up	ASMM10LNC1A100118911V4	ENSMUSG00000028581	Laptm5	lncRNA	Reliable	No	chr4:130915468-130928690:+	chr4	+	130915468	130928690		Exosome	GENCODE	lysosomal-associated protein transmembrane 5 [Source:MGI Symbol;Acc:MGI:108046]	342	CACCGTTCCAGGTCCCTAGACTTTGAGCCATGATTGTGCAGTCTGCAAAACCACTGCGTG		exon sense-overlapping	ENSMUST00000151698	Laptm5		+	130913125	130936141	229.872	74.4104	7.51967	6.3744	263.763	184.883	240.97	92.5106	65.9348	64.7858	7.60525	7.38166	7.5721	6.6137	6.2656	6.24391
ENSMUST00000123550	0.00117011	0.481886	2.21187	up	ASMM10LNC1A100118911V4	ENSMUSG00000028581	Laptm5	lncRNA	Reliable	No	chr4:130915468-130928690:+	chr4	+	130915468	130928690		Exosome	GENCODE	lysosomal-associated protein transmembrane 5 [Source:MGI Symbol;Acc:MGI:108046]	342	CACCGTTCCAGGTCCCTAGACTTTGAGCCATGATTGTGCAGTCTGCAAAACCACTGCGTG		exon sense-overlapping	ENSMUST00000156225	Laptm5		+	130913308	130928669	229.872	74.4104	7.51967	6.3744	263.763	184.883	240.97	92.5106	65.9348	64.7858	7.60525	7.38166	7.5721	6.6137	6.2656	6.24391
ENSMUST00000123550	0.00117011	0.481886	2.21187	up	ASMM10LNC1A100118911V4	ENSMUSG00000028581	Laptm5	lncRNA	Reliable	No	chr4:130915468-130928690:+	chr4	+	130915468	130928690		Exosome	GENCODE	lysosomal-associated protein transmembrane 5 [Source:MGI Symbol;Acc:MGI:108046]	342	CACCGTTCCAGGTCCCTAGACTTTGAGCCATGATTGTGCAGTCTGCAAAACCACTGCGTG		exon sense-overlapping	uc012dlx.1	Laptm5		+	130913334	130935157	229.872	74.4104	7.51967	6.3744	263.763	184.883	240.97	92.5106	65.9348	64.7858	7.60525	7.38166	7.5721	6.6137	6.2656	6.24391
ENSMUST00000123550	0.00117011	0.481886	2.21187	up	ASMM10LNC1A100118911V4	ENSMUSG00000028581	Laptm5	lncRNA	Reliable	No	chr4:130915468-130928690:+	chr4	+	130915468	130928690		Exosome	GENCODE	lysosomal-associated protein transmembrane 5 [Source:MGI Symbol;Acc:MGI:108046]	342	CACCGTTCCAGGTCCCTAGACTTTGAGCCATGATTGTGCAGTCTGCAAAACCACTGCGTG		exon sense-overlapping	ENSMUST00000030316	Laptm5		+	130915949	130935078	229.872	74.4104	7.51967	6.3744	263.763	184.883	240.97	92.5106	65.9348	64.7858	7.60525	7.38166	7.5721	6.6137	6.2656	6.24391
ENSMUST00000123550	0.00117011	0.481886	2.21187	up	ASMM10LNC1A100118911V4	ENSMUSG00000028581	Laptm5	lncRNA	Reliable	No	chr4:130915468-130928690:+	chr4	+	130915468	130928690		Exosome	GENCODE	lysosomal-associated protein transmembrane 5 [Source:MGI Symbol;Acc:MGI:108046]	342	CACCGTTCCAGGTCCCTAGACTTTGAGCCATGATTGTGCAGTCTGCAAAACCACTGCGTG		exon sense-overlapping	ENSMUST00000156742	Laptm5		+	130913358	130933666	229.872	74.4104	7.51967	6.3744	263.763	184.883	240.97	92.5106	65.9348	64.7858	7.60525	7.38166	7.5721	6.6137	6.2656	6.24391
ENSMUST00000180791	0.0135938	0.515074	2.20583	up	ASMM10LNC1A100063454V4	ENSMUSG00000097004	4731419I09Rik	lncRNA	Reliable	Yes	chr3:89337850-89347831:+	chr3	+	89337850	89347831			GENCODE	RIKEN cDNA 4731419I09 gene [Source:MGI Symbol;Acc:MGI:3704222]	2820	TAGGATTGTTGTTAAGGAGTCCGTGAGTGTAGTTCTCAGTGCATAATAAAGGTTATGTAA		natural antisense	ENSMUST00000029674	Efna4		-	89333390	89338028	198.808	65.4196	7.2837	6.14238	261.606	150.834	183.983	88.1929	48.6865	59.3794	7.59329	7.09312	7.16468	6.54192	5.77628	6.10893
ENSMUST00000180791	0.0135938	0.515074	2.20583	up	ASMM10LNC1A100063454V4	ENSMUSG00000097004	4731419I09Rik	lncRNA	Reliable	Yes	chr3:89337850-89347831:+	chr3	+	89337850	89347831			GENCODE	RIKEN cDNA 4731419I09 gene [Source:MGI Symbol;Acc:MGI:3704222]	2820	TAGGATTGTTGTTAAGGAGTCCGTGAGTGTAGTTCTCAGTGCATAATAAAGGTTATGTAA		natural antisense	ENSMUST00000074582	Adam15		-	89339648	89349975	198.808	65.4196	7.2837	6.14238	261.606	150.834	183.983	88.1929	48.6865	59.3794	7.59329	7.09312	7.16468	6.54192	5.77628	6.10893
ENSMUST00000180791	0.0135938	0.515074	2.20583	up	ASMM10LNC1A100063454V4	ENSMUSG00000097004	4731419I09Rik	lncRNA	Reliable	Yes	chr3:89337850-89347831:+	chr3	+	89337850	89347831			GENCODE	RIKEN cDNA 4731419I09 gene [Source:MGI Symbol;Acc:MGI:3704222]	2820	TAGGATTGTTGTTAAGGAGTCCGTGAGTGTAGTTCTCAGTGCATAATAAAGGTTATGTAA		natural antisense	ENSMUST00000107448	Adam15		-	89339640	89349989	198.808	65.4196	7.2837	6.14238	261.606	150.834	183.983	88.1929	48.6865	59.3794	7.59329	7.09312	7.16468	6.54192	5.77628	6.10893
ENSMUST00000180791	0.0135938	0.515074	2.20583	up	ASMM10LNC1A100063454V4	ENSMUSG00000097004	4731419I09Rik	lncRNA	Reliable	Yes	chr3:89337850-89347831:+	chr3	+	89337850	89347831			GENCODE	RIKEN cDNA 4731419I09 gene [Source:MGI Symbol;Acc:MGI:3704222]	2820	TAGGATTGTTGTTAAGGAGTCCGTGAGTGTAGTTCTCAGTGCATAATAAAGGTTATGTAA		natural antisense	ENSMUST00000107446	Adam15		-	89339644	89349959	198.808	65.4196	7.2837	6.14238	261.606	150.834	183.983	88.1929	48.6865	59.3794	7.59329	7.09312	7.16468	6.54192	5.77628	6.10893
ENSMUST00000180791	0.0135938	0.515074	2.20583	up	ASMM10LNC1A100063454V4	ENSMUSG00000097004	4731419I09Rik	lncRNA	Reliable	Yes	chr3:89337850-89347831:+	chr3	+	89337850	89347831			GENCODE	RIKEN cDNA 4731419I09 gene [Source:MGI Symbol;Acc:MGI:3704222]	2820	TAGGATTGTTGTTAAGGAGTCCGTGAGTGTAGTTCTCAGTGCATAATAAAGGTTATGTAA		natural antisense	ENSMUST00000029676	Adam15		-	89339640	89349996	198.808	65.4196	7.2837	6.14238	261.606	150.834	183.983	88.1929	48.6865	59.3794	7.59329	7.09312	7.16468	6.54192	5.77628	6.10893
AK149123	0.0363671	0.553265	2.20426	up	ASMM10P022153V4	AK149123	AK149123	lncRNA		Yes	chr2:178051146-178052170:-	chr2	-	178051146	178052170			Genbank		1620	GGACACACTGTTCTACATAGTCACTTCCATAATATAAGTCATCTCGAACATACCTATTTA		intergenic							1858.83	507.41	10.4707	9.33043	2603.49	1917.82	1055.19	647.233	432.002	442.994	10.9083	10.7371	9.76674	9.50202	9.16786	9.32142
TCONS_00025044	0.00863615	0.507036	2.1974	up	ASMM10P032114V4	XLOC_018501	XLOC_018501	lncRNA		No	chr5:104689177-104693297:+	chr5	+	104689177	104693297			Alexander et al 2013		2870	GTTTGGAATGTCATAGAGAAGTGAAGGGGAGGGAAAACAACCCAGGAATGAAACCTTCAG		intergenic							25.3981	7.45339	4.04852	2.91272	29.1056	15.1291	31.9597	8.33942	5.74827	8.27248	4.29545	3.65901	4.19109	3.05041	2.65123	3.03651
ENSMUST00000137791	0.02051	0.535192	2.19434	up	ASMM10LNC1A106570122V4	ENSMUSG00000052926	Rnaseh2a	lncRNA	Reliable	No	chr8:84966229-84969581:-	chr8	-	84966229	84969581		Cytoplasm	GENCODE	ribonuclease H2, large subunit [Source:MGI Symbol;Acc:MGI:1916974]	749	TGGGTCTCAAGGAACTGGGCACTTTTTCTCTGAGTGTGATTTCTCGTCTTACTGGAAGAC		exon sense-overlapping	ENSMUST00000109736	Rnaseh2a		-	84956610	84969740	256.552	83.7439	7.65319	6.5194	278.965	173.243	317.449	116.936	70.9467	63.3491	7.68831	7.28906	7.98221	6.96772	6.38008	6.21042
ENSMUST00000137791	0.02051	0.535192	2.19434	up	ASMM10LNC1A106570122V4	ENSMUSG00000052926	Rnaseh2a	lncRNA	Reliable	No	chr8:84966229-84969581:-	chr8	-	84966229	84969581		Cytoplasm	GENCODE	ribonuclease H2, large subunit [Source:MGI Symbol;Acc:MGI:1916974]	749	TGGGTCTCAAGGAACTGGGCACTTTTTCTCTGAGTGTGATTTCTCGTCTTACTGGAAGAC		exon sense-overlapping	ENSMUST00000140561	Rnaseh2a		-	84965607	84969767	256.552	83.7439	7.65319	6.5194	278.965	173.243	317.449	116.936	70.9467	63.3491	7.68831	7.28906	7.98221	6.96772	6.38008	6.21042
ENSMUST00000137791	0.02051	0.535192	2.19434	up	ASMM10LNC1A106570122V4	ENSMUSG00000052926	Rnaseh2a	lncRNA	Reliable	No	chr8:84966229-84969581:-	chr8	-	84966229	84969581		Cytoplasm	GENCODE	ribonuclease H2, large subunit [Source:MGI Symbol;Acc:MGI:1916974]	749	TGGGTCTCAAGGAACTGGGCACTTTTTCTCTGAGTGTGATTTCTCGTCTTACTGGAAGAC		exon sense-overlapping	ENSMUST00000147812	Rnaseh2a		-	84957667	84969440	256.552	83.7439	7.65319	6.5194	278.965	173.243	317.449	116.936	70.9467	63.3491	7.68831	7.28906	7.98221	6.96772	6.38008	6.21042
ENSMUST00000137791	0.02051	0.535192	2.19434	up	ASMM10LNC1A106570122V4	ENSMUSG00000052926	Rnaseh2a	lncRNA	Reliable	No	chr8:84966229-84969581:-	chr8	-	84966229	84969581		Cytoplasm	GENCODE	ribonuclease H2, large subunit [Source:MGI Symbol;Acc:MGI:1916974]	749	TGGGTCTCAAGGAACTGGGCACTTTTTCTCTGAGTGTGATTTCTCGTCTTACTGGAAGAC		exon sense-overlapping	ENSMUST00000130902	Rnaseh2a		-	84965952	84966876	256.552	83.7439	7.65319	6.5194	278.965	173.243	317.449	116.936	70.9467	63.3491	7.68831	7.28906	7.98221	6.96772	6.38008	6.21042
ENSMUST00000137791	0.02051	0.535192	2.19434	up	ASMM10LNC1A106570122V4	ENSMUSG00000052926	Rnaseh2a	lncRNA	Reliable	No	chr8:84966229-84969581:-	chr8	-	84966229	84969581		Cytoplasm	GENCODE	ribonuclease H2, large subunit [Source:MGI Symbol;Acc:MGI:1916974]	749	TGGGTCTCAAGGAACTGGGCACTTTTTCTCTGAGTGTGATTTCTCGTCTTACTGGAAGAC		exon sense-overlapping	ENSMUST00000214133	THSD8		-	84967678	84969433	256.552	83.7439	7.65319	6.5194	278.965	173.243	317.449	116.936	70.9467	63.3491	7.68831	7.28906	7.98221	6.96772	6.38008	6.21042
ENSMUST00000220371	0.0347373	0.551362	2.19193	up	ASMM10LNC1A100069044V4	ENSMUSG00000111941	Gm33263	lncRNA	Reliable	Yes	chr10:69147773-69151132:-	chr10	-	69147773	69151132			GENCODE	predicted gene, 33263 [Source:MGI Symbol;Acc:MGI:5592422]	459	CTCCCCTTTGGAAACCCCCTATCCCATCCCTTCTTCCCCTGCCTTTATGAGGGTGCTCCC		intergenic							32695.2	9939.78	14.6785	13.5463	40600	31123.7	26362	13470.1	11880.4	4468.79	14.8362	14.6862	14.5132	13.9213	13.8665	12.8513
ENSMUST00000097531	0.00318674	0.507036	2.18649	up	ASMM10LNC1A100100089V4	ENSMUSG00000073535	Gm5532	lncRNA	Gold	Yes	chr1:155520173-155527111:-	chr1	-	155520173	155527111			GENCODE	predicted gene 5532 [Source:MGI Symbol;Acc:MGI:3646828]	1751	ACCTGTTTGAATATAAAATATCCAAAGCTACATTGTTATACTACACATCACCTTTGTGGT	NR_132128	intergenic							88.4502	29.2327	6.07762	4.94901	105.135	84.2234	75.9917	32.4547	28.3573	26.8862	6.26347	6.22975	5.73965	5.05483	4.92765	4.86455
ENSMUST00000192260	0.0118133	0.507512	2.18496	up	ASMM10LNC1A109341232V4	ENSMUSG00000028078	Dclk2	lncRNA	Reliable	No	chr3:86787241-86792315:-	chr3	-	86787241	86792315			GENCODE	doublecortin-like kinase 2 [Source:MGI Symbol;Acc:MGI:1918012]	715	GGTCCTCTCTGTCTCCTGTCACCTCAGAACTCTCCCCAATTTGATTTGACAGTTTGAGCG		exon sense-overlapping	ENSMUST00000193632	Dclk2		-	86787212	86920170	12963.7	3675.73	13.3088	12.1812	16319.6	11581.2	10990.3	4522.71	4415.07	2089.42	13.4748	13.2782	13.1735	12.3159	12.5154	11.7123
ENSMUST00000192260	0.0118133	0.507512	2.18496	up	ASMM10LNC1A109341232V4	ENSMUSG00000028078	Dclk2	lncRNA	Reliable	No	chr3:86787241-86792315:-	chr3	-	86787241	86792315			GENCODE	doublecortin-like kinase 2 [Source:MGI Symbol;Acc:MGI:1918012]	715	GGTCCTCTCTGTCTCCTGTCACCTCAGAACTCTCCCCAATTTGATTTGACAGTTTGAGCG		exon sense-overlapping	NM_001195496	Dclk2		-	86786150	86920884	12963.7	3675.73	13.3088	12.1812	16319.6	11581.2	10990.3	4522.71	4415.07	2089.42	13.4748	13.2782	13.1735	12.3159	12.5154	11.7123
ENSMUST00000192260	0.0118133	0.507512	2.18496	up	ASMM10LNC1A109341232V4	ENSMUSG00000028078	Dclk2	lncRNA	Reliable	No	chr3:86787241-86792315:-	chr3	-	86787241	86792315			GENCODE	doublecortin-like kinase 2 [Source:MGI Symbol;Acc:MGI:1918012]	715	GGTCCTCTCTGTCTCCTGTCACCTCAGAACTCTCCCCAATTTGATTTGACAGTTTGAGCG		exon sense-overlapping	NM_001195499	Dclk2		-	86786150	86920884	12963.7	3675.73	13.3088	12.1812	16319.6	11581.2	10990.3	4522.71	4415.07	2089.42	13.4748	13.2782	13.1735	12.3159	12.5154	11.7123
ENSMUST00000192260	0.0118133	0.507512	2.18496	up	ASMM10LNC1A109341232V4	ENSMUSG00000028078	Dclk2	lncRNA	Reliable	No	chr3:86787241-86792315:-	chr3	-	86787241	86792315			GENCODE	doublecortin-like kinase 2 [Source:MGI Symbol;Acc:MGI:1918012]	715	GGTCCTCTCTGTCTCCTGTCACCTCAGAACTCTCCCCAATTTGATTTGACAGTTTGAGCG		exon sense-overlapping	NM_001357460	Dclk2		-	86786150	86920884	12963.7	3675.73	13.3088	12.1812	16319.6	11581.2	10990.3	4522.71	4415.07	2089.42	13.4748	13.2782	13.1735	12.3159	12.5154	11.7123
ENSMUST00000192260	0.0118133	0.507512	2.18496	up	ASMM10LNC1A109341232V4	ENSMUSG00000028078	Dclk2	lncRNA	Reliable	No	chr3:86787241-86792315:-	chr3	-	86787241	86792315			GENCODE	doublecortin-like kinase 2 [Source:MGI Symbol;Acc:MGI:1918012]	715	GGTCCTCTCTGTCTCCTGTCACCTCAGAACTCTCCCCAATTTGATTTGACAGTTTGAGCG		exon sense-overlapping	NM_001195498	Dclk2		-	86786150	86920884	12963.7	3675.73	13.3088	12.1812	16319.6	11581.2	10990.3	4522.71	4415.07	2089.42	13.4748	13.2782	13.1735	12.3159	12.5154	11.7123
ENSMUST00000192260	0.0118133	0.507512	2.18496	up	ASMM10LNC1A109341232V4	ENSMUSG00000028078	Dclk2	lncRNA	Reliable	No	chr3:86787241-86792315:-	chr3	-	86787241	86792315			GENCODE	doublecortin-like kinase 2 [Source:MGI Symbol;Acc:MGI:1918012]	715	GGTCCTCTCTGTCTCCTGTCACCTCAGAACTCTCCCCAATTTGATTTGACAGTTTGAGCG		exon sense-overlapping	ENSMUST00000195561	Dclk2		-	86786159	86920335	12963.7	3675.73	13.3088	12.1812	16319.6	11581.2	10990.3	4522.71	4415.07	2089.42	13.4748	13.2782	13.1735	12.3159	12.5154	11.7123
ENSMUST00000192260	0.0118133	0.507512	2.18496	up	ASMM10LNC1A109341232V4	ENSMUSG00000028078	Dclk2	lncRNA	Reliable	No	chr3:86787241-86792315:-	chr3	-	86787241	86792315			GENCODE	doublecortin-like kinase 2 [Source:MGI Symbol;Acc:MGI:1918012]	715	GGTCCTCTCTGTCTCCTGTCACCTCAGAACTCTCCCCAATTTGATTTGACAGTTTGAGCG		exon sense-overlapping	ENSMUST00000191752	Dclk2		-	86786151	86920379	12963.7	3675.73	13.3088	12.1812	16319.6	11581.2	10990.3	4522.71	4415.07	2089.42	13.4748	13.2782	13.1735	12.3159	12.5154	11.7123
ENSMUST00000192260	0.0118133	0.507512	2.18496	up	ASMM10LNC1A109341232V4	ENSMUSG00000028078	Dclk2	lncRNA	Reliable	No	chr3:86787241-86792315:-	chr3	-	86787241	86792315			GENCODE	doublecortin-like kinase 2 [Source:MGI Symbol;Acc:MGI:1918012]	715	GGTCCTCTCTGTCTCCTGTCACCTCAGAACTCTCCCCAATTTGATTTGACAGTTTGAGCG		exon sense-overlapping	ENSMUST00000029719	Dclk2		-	86786153	86920852	12963.7	3675.73	13.3088	12.1812	16319.6	11581.2	10990.3	4522.71	4415.07	2089.42	13.4748	13.2782	13.1735	12.3159	12.5154	11.7123
TCONS_00021101	0.0289925	0.544631	2.17986	up	ASMM10P025410V4	XLOC_016206	XLOC_016206	lncRNA		Yes	chr3:131317234-131318614:-	chr3	-	131317234	131318614			Alexander et al 2013		1270	CCACACCTGGGATTAAAACCAAAAAACCAAACCAACAACAGCAACAAAAATATTCACATA		intergenic							84.7522	27.6393	5.96782	4.84359	107.382	52.2299	94.6447	24.6406	22.4007	35.8765	6.28874	5.50595	6.10879	4.65407	4.55618	5.32052
ENSMUST00000153555	0.0168679	0.527143	2.17816	up	ASMM10LNC1A100060186V4	ENSMUSG00000026970	Rbms1	lncRNA	Reliable	No	chr2:60755416-60780941:-	chr2	-	60755416	60780941	Yes	Nucleus	GENCODE	RNA binding motif, single stranded interacting protein 1 [Source:MGI Symbol;Acc:MGI:1861774]	757	TACCTTTCCAGCAATATTAGTAGCACATACTTACTACTTCATTGGTCAAGAGGCACCAAT		exon sense-overlapping	uc008jut.2	Rbms1		-	60751953	60889030	23.6562	7.24756	3.95662	2.83351	23.0404	16.5866	31.3416	9.92715	6.81552	5	3.92636	3.79075	4.15276	3.29896	2.81768	2.3839
ENSMUST00000153555	0.0168679	0.527143	2.17816	up	ASMM10LNC1A100060186V4	ENSMUSG00000026970	Rbms1	lncRNA	Reliable	No	chr2:60755416-60780941:-	chr2	-	60755416	60780941	Yes	Nucleus	GENCODE	RNA binding motif, single stranded interacting protein 1 [Source:MGI Symbol;Acc:MGI:1861774]	757	TACCTTTCCAGCAATATTAGTAGCACATACTTACTACTTCATTGGTCAAGAGGCACCAAT		exon sense-overlapping	ENSMUST00000112509	Rbms1		-	60752722	60881470	23.6562	7.24756	3.95662	2.83351	23.0404	16.5866	31.3416	9.92715	6.81552	5	3.92636	3.79075	4.15276	3.29896	2.81768	2.3839
ENSMUST00000153555	0.0168679	0.527143	2.17816	up	ASMM10LNC1A100060186V4	ENSMUSG00000026970	Rbms1	lncRNA	Reliable	No	chr2:60755416-60780941:-	chr2	-	60755416	60780941	Yes	Nucleus	GENCODE	RNA binding motif, single stranded interacting protein 1 [Source:MGI Symbol;Acc:MGI:1861774]	757	TACCTTTCCAGCAATATTAGTAGCACATACTTACTACTTCATTGGTCAAGAGGCACCAAT		exon sense-overlapping	ENSMUST00000028347	Rbms1		-	60750193	60963192	23.6562	7.24756	3.95662	2.83351	23.0404	16.5866	31.3416	9.92715	6.81552	5	3.92636	3.79075	4.15276	3.29896	2.81768	2.3839
ENSMUST00000153555	0.0168679	0.527143	2.17816	up	ASMM10LNC1A100060186V4	ENSMUSG00000026970	Rbms1	lncRNA	Reliable	No	chr2:60755416-60780941:-	chr2	-	60755416	60780941	Yes	Nucleus	GENCODE	RNA binding motif, single stranded interacting protein 1 [Source:MGI Symbol;Acc:MGI:1861774]	757	TACCTTTCCAGCAATATTAGTAGCACATACTTACTACTTCATTGGTCAAGAGGCACCAAT		exon sense-overlapping	NM_001141931	Rbms1		-	60751953	60881438	23.6562	7.24756	3.95662	2.83351	23.0404	16.5866	31.3416	9.92715	6.81552	5	3.92636	3.79075	4.15276	3.29896	2.81768	2.3839
ENSMUST00000153555	0.0168679	0.527143	2.17816	up	ASMM10LNC1A100060186V4	ENSMUSG00000026970	Rbms1	lncRNA	Reliable	No	chr2:60755416-60780941:-	chr2	-	60755416	60780941	Yes	Nucleus	GENCODE	RNA binding motif, single stranded interacting protein 1 [Source:MGI Symbol;Acc:MGI:1861774]	757	TACCTTTCCAGCAATATTAGTAGCACATACTTACTACTTCATTGGTCAAGAGGCACCAAT		exon sense-overlapping	ENSMUST00000164147	Rbms1		-	60751953	60881438	23.6562	7.24756	3.95662	2.83351	23.0404	16.5866	31.3416	9.92715	6.81552	5	3.92636	3.79075	4.15276	3.29896	2.81768	2.3839
ENSMUST00000153555	0.0168679	0.527143	2.17816	up	ASMM10LNC1A100060186V4	ENSMUSG00000026970	Rbms1	lncRNA	Reliable	No	chr2:60755416-60780941:-	chr2	-	60755416	60780941	Yes	Nucleus	GENCODE	RNA binding motif, single stranded interacting protein 1 [Source:MGI Symbol;Acc:MGI:1861774]	757	TACCTTTCCAGCAATATTAGTAGCACATACTTACTACTTCATTGGTCAAGAGGCACCAAT		exon sense-overlapping	uc008juv.1	Rbms1		-	60761183	60881438	23.6562	7.24756	3.95662	2.83351	23.0404	16.5866	31.3416	9.92715	6.81552	5	3.92636	3.79075	4.15276	3.29896	2.81768	2.3839
ENSMUST00000153555	0.0168679	0.527143	2.17816	up	ASMM10LNC1A100060186V4	ENSMUSG00000026970	Rbms1	lncRNA	Reliable	No	chr2:60755416-60780941:-	chr2	-	60755416	60780941	Yes	Nucleus	GENCODE	RNA binding motif, single stranded interacting protein 1 [Source:MGI Symbol;Acc:MGI:1861774]	757	TACCTTTCCAGCAATATTAGTAGCACATACTTACTACTTCATTGGTCAAGAGGCACCAAT		exon sense-overlapping	uc008juq.2	Rbms1		-	60751953	60780941	23.6562	7.24756	3.95662	2.83351	23.0404	16.5866	31.3416	9.92715	6.81552	5	3.92636	3.79075	4.15276	3.29896	2.81768	2.3839
AK006066	0.00426086	0.507036	2.17737	up	ASMM10P018721V4	AK006066	AK006066	lncRNA		Yes	chr18:80629446-80630799:+	chr18	+	80629446	80630799			Genbank		1353	CTTCAAATGAATAATGTCACAACTTTTTCATTTAAAGGAGGAGAACAAGCTTGGCAGATG		intronic antisense	ENSMUST00000167977	Nfatc1		-	80606205	80708173	33.8637	11.0799	4.57283	3.45024	33.1892	31.2933	37.1086	9.65964	13.6832	9.89699	4.49736	4.74504	4.47609	3.25712	3.7921	3.30151
AK006066	0.00426086	0.507036	2.17737	up	ASMM10P018721V4	AK006066	AK006066	lncRNA		Yes	chr18:80629446-80630799:+	chr18	+	80629446	80630799			Genbank		1353	CTTCAAATGAATAATGTCACAACTTTTTCATTTAAAGGAGGAGAACAAGCTTGGCAGATG		intronic antisense	NM_001164111	Nfatc1		-	80606205	80708173	33.8637	11.0799	4.57283	3.45024	33.1892	31.2933	37.1086	9.65964	13.6832	9.89699	4.49736	4.74504	4.47609	3.25712	3.7921	3.30151
AK006066	0.00426086	0.507036	2.17737	up	ASMM10P018721V4	AK006066	AK006066	lncRNA		Yes	chr18:80629446-80630799:+	chr18	+	80629446	80630799			Genbank		1353	CTTCAAATGAATAATGTCACAACTTTTTCATTTAAAGGAGGAGAACAAGCTTGGCAGATG		intronic antisense	ENSMUST00000170905	Nfatc1		-	80606205	80713071	33.8637	11.0799	4.57283	3.45024	33.1892	31.2933	37.1086	9.65964	13.6832	9.89699	4.49736	4.74504	4.47609	3.25712	3.7921	3.30151
AK006066	0.00426086	0.507036	2.17737	up	ASMM10P018721V4	AK006066	AK006066	lncRNA		Yes	chr18:80629446-80630799:+	chr18	+	80629446	80630799			Genbank		1353	CTTCAAATGAATAATGTCACAACTTTTTCATTTAAAGGAGGAGAACAAGCTTGGCAGATG		intronic antisense	ENSMUST00000078049	Nfatc1		-	80606205	80713071	33.8637	11.0799	4.57283	3.45024	33.1892	31.2933	37.1086	9.65964	13.6832	9.89699	4.49736	4.74504	4.47609	3.25712	3.7921	3.30151
ENSMUST00000133283	0.00302108	0.507036	2.17682	up	ASMM10LNC1A113503302V4	ENSMUSG00000027254	Map1a	lncRNA	Reliable	No	chr2:121295463-121307621:+	chr2	+	121295463	121307621		Nucleus	GENCODE	microtubule-associated protein 1 A [Source:MGI Symbol;Acc:MGI:1306776]	411	ACTTACTCATATCAAAACTTCGCCCAGGTCCTTCACAAACCTGAGCAGCCTTGGGGTCCA		exon sense-overlapping	ENSMUST00000110639	Map1a		+	121295454	121309438	241.355	78.6805	7.59274	6.47053	240.849	194.482	288.733	88.3569	64.6204	83.0641	7.47848	7.45618	7.84358	6.54425	6.23316	6.63416
ENSMUST00000133283	0.00302108	0.507036	2.17682	up	ASMM10LNC1A113503302V4	ENSMUSG00000027254	Map1a	lncRNA	Reliable	No	chr2:121295463-121307621:+	chr2	+	121295463	121307621		Nucleus	GENCODE	microtubule-associated protein 1 A [Source:MGI Symbol;Acc:MGI:1306776]	411	ACTTACTCATATCAAAACTTCGCCCAGGTCCTTCACAAACCTGAGCAGCCTTGGGGTCCA		exon sense-overlapping	ENSMUST00000094639	Map1a		+	121289600	121310832	241.355	78.6805	7.59274	6.47053	240.849	194.482	288.733	88.3569	64.6204	83.0641	7.47848	7.45618	7.84358	6.54425	6.23316	6.63416
ENSMUST00000196125	0.026332	0.540551	2.17479	up	ASMM10LNC1A100026472V4	ENSMUSG00000105227	Gm36667	lncRNA	Gold	Yes	chr5:133534590-133598406:-	chr5	-	133534590	133598406			GENCODE	predicted gene, 36667 [Source:MGI Symbol;Acc:MGI:5595826]	753	GAACTCAAATATACCTACCACACAGAGACACAAGCACATAGACATAATAAATAATATTGT		intergenic							113.206	38.2877	6.44049	5.31961	138.771	77.7453	123.103	43.6086	25.6936	45.561	6.67028	6.11185	6.53934	5.49525	4.77313	5.69046
ENSMUST00000137450	0.0200803	0.533835	2.17002	up	ASMM10LNC1A106053556V4	ENSMUSG00000044876	Zfp444	lncRNA	Reliable	No	chr7:6173807-6183823:+	chr7	+	6173807	6183823		Cytoplasm	GENCODE	zinc finger protein 444 [Source:MGI Symbol;Acc:MGI:1923365]	329	ATTGCTCCCATTTTACAGCCAAGGAGATGGAGATTAGTCTTTGAAAGGAGCAGTTGTTCT		exon sense-overlapping	ENSMUST00000136777	Zfp444		+	6183576	6188233	76.1297	26.3099	5.84797	4.73025	86.4244	75.6989	66.2659	36.2521	21.3785	21.299	5.96891	6.06971	5.50527	5.21596	4.47985	4.49496
ENSMUST00000137450	0.0200803	0.533835	2.17002	up	ASMM10LNC1A106053556V4	ENSMUSG00000044876	Zfp444	lncRNA	Reliable	No	chr7:6173807-6183823:+	chr7	+	6173807	6183823		Cytoplasm	GENCODE	zinc finger protein 444 [Source:MGI Symbol;Acc:MGI:1923365]	329	ATTGCTCCCATTTTACAGCCAAGGAGATGGAGATTAGTCTTTGAAAGGAGCAGTTGTTCT		exon sense-overlapping	ENSMUST00000108565	Zfp444		+	6174035	6189846	76.1297	26.3099	5.84797	4.73025	86.4244	75.6989	66.2659	36.2521	21.3785	21.299	5.96891	6.06971	5.50527	5.21596	4.47985	4.49496
ENSMUST00000137450	0.0200803	0.533835	2.17002	up	ASMM10LNC1A106053556V4	ENSMUSG00000044876	Zfp444	lncRNA	Reliable	No	chr7:6173807-6183823:+	chr7	+	6173807	6183823		Cytoplasm	GENCODE	zinc finger protein 444 [Source:MGI Symbol;Acc:MGI:1923365]	329	ATTGCTCCCATTTTACAGCCAAGGAGATGGAGATTAGTCTTTGAAAGGAGCAGTTGTTCT		exon sense-overlapping	ENSMUST00000108567	Zfp444		+	6172482	6193811	76.1297	26.3099	5.84797	4.73025	86.4244	75.6989	66.2659	36.2521	21.3785	21.299	5.96891	6.06971	5.50527	5.21596	4.47985	4.49496
ENSMUST00000137450	0.0200803	0.533835	2.17002	up	ASMM10LNC1A106053556V4	ENSMUSG00000044876	Zfp444	lncRNA	Reliable	No	chr7:6173807-6183823:+	chr7	+	6173807	6183823		Cytoplasm	GENCODE	zinc finger protein 444 [Source:MGI Symbol;Acc:MGI:1923365]	329	ATTGCTCCCATTTTACAGCCAAGGAGATGGAGATTAGTCTTTGAAAGGAGCAGTTGTTCT		exon sense-overlapping	ENSMUST00000128495	Zfp444		+	6172226	6183951	76.1297	26.3099	5.84797	4.73025	86.4244	75.6989	66.2659	36.2521	21.3785	21.299	5.96891	6.06971	5.50527	5.21596	4.47985	4.49496
ENSMUST00000137450	0.0200803	0.533835	2.17002	up	ASMM10LNC1A106053556V4	ENSMUSG00000044876	Zfp444	lncRNA	Reliable	No	chr7:6173807-6183823:+	chr7	+	6173807	6183823		Cytoplasm	GENCODE	zinc finger protein 444 [Source:MGI Symbol;Acc:MGI:1923365]	329	ATTGCTCCCATTTTACAGCCAAGGAGATGGAGATTAGTCTTTGAAAGGAGCAGTTGTTCT		exon sense-overlapping	ENSMUST00000134933	Zfp444		+	6181456	6188158	76.1297	26.3099	5.84797	4.73025	86.4244	75.6989	66.2659	36.2521	21.3785	21.299	5.96891	6.06971	5.50527	5.21596	4.47985	4.49496
ENSMUST00000137450	0.0200803	0.533835	2.17002	up	ASMM10LNC1A106053556V4	ENSMUSG00000044876	Zfp444	lncRNA	Reliable	No	chr7:6173807-6183823:+	chr7	+	6173807	6183823		Cytoplasm	GENCODE	zinc finger protein 444 [Source:MGI Symbol;Acc:MGI:1923365]	329	ATTGCTCCCATTTTACAGCCAAGGAGATGGAGATTAGTCTTTGAAAGGAGCAGTTGTTCT		exon sense-overlapping	ENSMUST00000108566	Zfp444		+	6172513	6190421	76.1297	26.3099	5.84797	4.73025	86.4244	75.6989	66.2659	36.2521	21.3785	21.299	5.96891	6.06971	5.50527	5.21596	4.47985	4.49496
ENSMUST00000137450	0.0200803	0.533835	2.17002	up	ASMM10LNC1A106053556V4	ENSMUSG00000044876	Zfp444	lncRNA	Reliable	No	chr7:6173807-6183823:+	chr7	+	6173807	6183823		Cytoplasm	GENCODE	zinc finger protein 444 [Source:MGI Symbol;Acc:MGI:1923365]	329	ATTGCTCCCATTTTACAGCCAAGGAGATGGAGATTAGTCTTTGAAAGGAGCAGTTGTTCT		exon sense-overlapping	ENSMUST00000207329	Zfp444		+	6172572	6184020	76.1297	26.3099	5.84797	4.73025	86.4244	75.6989	66.2659	36.2521	21.3785	21.299	5.96891	6.06971	5.50527	5.21596	4.47985	4.49496
ENSMUST00000137450	0.0200803	0.533835	2.17002	up	ASMM10LNC1A106053556V4	ENSMUSG00000044876	Zfp444	lncRNA	Reliable	No	chr7:6173807-6183823:+	chr7	+	6173807	6183823		Cytoplasm	GENCODE	zinc finger protein 444 [Source:MGI Symbol;Acc:MGI:1923365]	329	ATTGCTCCCATTTTACAGCCAAGGAGATGGAGATTAGTCTTTGAAAGGAGCAGTTGTTCT		exon sense-overlapping	ENSMUST00000054680	Zfp444		+	6172502	6191349	76.1297	26.3099	5.84797	4.73025	86.4244	75.6989	66.2659	36.2521	21.3785	21.299	5.96891	6.06971	5.50527	5.21596	4.47985	4.49496
ENSMUST00000137450	0.0200803	0.533835	2.17002	up	ASMM10LNC1A106053556V4	ENSMUSG00000044876	Zfp444	lncRNA	Reliable	No	chr7:6173807-6183823:+	chr7	+	6173807	6183823		Cytoplasm	GENCODE	zinc finger protein 444 [Source:MGI Symbol;Acc:MGI:1923365]	329	ATTGCTCCCATTTTACAGCCAAGGAGATGGAGATTAGTCTTTGAAAGGAGCAGTTGTTCT		exon sense-overlapping	ENSMUST00000207176	Zfp444		+	6172501	6184203	76.1297	26.3099	5.84797	4.73025	86.4244	75.6989	66.2659	36.2521	21.3785	21.299	5.96891	6.06971	5.50527	5.21596	4.47985	4.49496
ENSMUST00000228061	0.0182779	0.53051	2.16993	up	ASMM10LNC1A111157268V4	ENSMUSG00000096971	4930556M19Rik	lncRNA	Reliable	No	chr15:10714900-10722467:+	chr15	+	10714900	10722467			GENCODE	RIKEN cDNA 4930556M19 gene [Source:MGI Symbol;Acc:MGI:1922509]	2257	TGGGACTGTGAATTGGCTGCCAGAATGAAAACAGTTTAGGCTAATCCCTACGGGTATGCT	NR_045065	intergenic							53.0405	18.0227	5.27539	4.15774	54.1315	39.1499	65.8401	23.9718	12.8833	17.2131	5.25193	5.08001	5.49422	4.6126	3.69765	4.16298
AK079038	0.0200587	0.533835	2.16927	up	ASMM10P021660V4	AK079038	AK079038	lncRNA		Yes	chr2:145906180-145907915:-	chr2	-	145906180	145907915			Genbank		1737	CGGGTATTTGGACCAGTGTTTTATCATAACAATAGAAGCCTTATGAGTTACATGCTATAT		intronic antisense	ENSMUST00000134759	Naa20		+	145903294	145910404	186.844	60.9093	7.17535	6.05814	259.324	148.605	152.604	65.331	72.2055	45.1914	7.58167	7.07149	6.8729	6.09218	6.40532	5.67692
AK079038	0.0200587	0.533835	2.16927	up	ASMM10P021660V4	AK079038	AK079038	lncRNA		Yes	chr2:145906180-145907915:-	chr2	-	145906180	145907915			Genbank		1737	CGGGTATTTGGACCAGTGTTTTATCATAACAATAGAAGCCTTATGAGTTACATGCTATAT		intronic antisense	ENSMUST00000150316	Naa20		+	145902099	145912528	186.844	60.9093	7.17535	6.05814	259.324	148.605	152.604	65.331	72.2055	45.1914	7.58167	7.07149	6.8729	6.09218	6.40532	5.67692
AK079038	0.0200587	0.533835	2.16927	up	ASMM10P021660V4	AK079038	AK079038	lncRNA		Yes	chr2:145906180-145907915:-	chr2	-	145906180	145907915			Genbank		1737	CGGGTATTTGGACCAGTGTTTTATCATAACAATAGAAGCCTTATGAGTTACATGCTATAT		intronic antisense	ENSMUST00000002805	Naa20		+	145903241	145916425	186.844	60.9093	7.17535	6.05814	259.324	148.605	152.604	65.331	72.2055	45.1914	7.58167	7.07149	6.8729	6.09218	6.40532	5.67692
AK079038	0.0200587	0.533835	2.16927	up	ASMM10P021660V4	AK079038	AK079038	lncRNA		Yes	chr2:145906180-145907915:-	chr2	-	145906180	145907915			Genbank		1737	CGGGTATTTGGACCAGTGTTTTATCATAACAATAGAAGCCTTATGAGTTACATGCTATAT		intronic antisense	ENSMUST00000110000	Naa20		+	145903241	145916425	186.844	60.9093	7.17535	6.05814	259.324	148.605	152.604	65.331	72.2055	45.1914	7.58167	7.07149	6.8729	6.09218	6.40532	5.67692
AK079038	0.0200587	0.533835	2.16927	up	ASMM10P021660V4	AK079038	AK079038	lncRNA		Yes	chr2:145906180-145907915:-	chr2	-	145906180	145907915			Genbank		1737	CGGGTATTTGGACCAGTGTTTTATCATAACAATAGAAGCCTTATGAGTTACATGCTATAT		intronic antisense	ENSMUST00000169732	Naa20		+	145903257	145915557	186.844	60.9093	7.17535	6.05814	259.324	148.605	152.604	65.331	72.2055	45.1914	7.58167	7.07149	6.8729	6.09218	6.40532	5.67692
TCONS_00029127	0.0264674	0.540551	2.16672	up	ASMM10P038160V4	XLOC_021682	XLOC_021682	lncRNA		Yes	chr7:75775751-75780205:+	chr7	+	75775751	75780205			Alexander et al 2013		4434	AAACAAATCTGGACAAGCTAGGGAGCCTGAAGCTTCTGACAGGAAACAATCCTTGTCCTA		natural antisense	uc012fna.2	AU020206		-	75773548	75782172	25.5639	8.17185	4.08943	2.97392	22.9487	19.0497	34.6932	10.1683	9.34729	5	3.91958	4.00214	4.34658	3.33532	3.20253	2.3839
ENSMUST00000143538	0.0361426	0.553265	2.16475	up	ASMM10LNC1A102390727V4	ENSMUSG00000031200	Mtcp1	lncRNA	Reliable	No	chrX:75410650-75416418:-	chrX	-	75410650	75416418		Cytoplasm	GENCODE	mature T cell proliferation 1 [Source:MGI Symbol;Acc:MGI:102699]	1109	ACATTTTATTCATGAGACAAGTTTCCTAAAGGCTCGAGTCCAGCAAGTTCAGGTTCCTTT		exon sense-overlapping	ENSMUST00000033542	Mtcp1		-	75410444	75416543	47.8315	16.1375	5.08656	3.97236	58.3791	31.0797	54.0356	22.3359	10.9412	15.1356	5.36971	4.73475	5.15522	4.50461	3.44129	3.97118
ENSMUST00000143538	0.0361426	0.553265	2.16475	up	ASMM10LNC1A102390727V4	ENSMUSG00000031200	Mtcp1	lncRNA	Reliable	No	chrX:75410650-75416418:-	chrX	-	75410650	75416418		Cytoplasm	GENCODE	mature T cell proliferation 1 [Source:MGI Symbol;Acc:MGI:102699]	1109	ACATTTTATTCATGAGACAAGTTTCCTAAAGGCTCGAGTCCAGCAAGTTCAGGTTCCTTT		exon sense-overlapping	ENSMUST00000114081	Mtcp1		-	75410777	75416588	47.8315	16.1375	5.08656	3.97236	58.3791	31.0797	54.0356	22.3359	10.9412	15.1356	5.36971	4.73475	5.15522	4.50461	3.44129	3.97118
ENSMUST00000143538	0.0361426	0.553265	2.16475	up	ASMM10LNC1A102390727V4	ENSMUSG00000031200	Mtcp1	lncRNA	Reliable	No	chrX:75410650-75416418:-	chrX	-	75410650	75416418		Cytoplasm	GENCODE	mature T cell proliferation 1 [Source:MGI Symbol;Acc:MGI:102699]	1109	ACATTTTATTCATGAGACAAGTTTCCTAAAGGCTCGAGTCCAGCAAGTTCAGGTTCCTTT		exon sense-overlapping	ENSMUST00000033543	Cmc4		-	75404846	75416565	47.8315	16.1375	5.08656	3.97236	58.3791	31.0797	54.0356	22.3359	10.9412	15.1356	5.36971	4.73475	5.15522	4.50461	3.44129	3.97118
ENSMUST00000143538	0.0361426	0.553265	2.16475	up	ASMM10LNC1A102390727V4	ENSMUSG00000031200	Mtcp1	lncRNA	Reliable	No	chrX:75410650-75416418:-	chrX	-	75410650	75416418		Cytoplasm	GENCODE	mature T cell proliferation 1 [Source:MGI Symbol;Acc:MGI:102699]	1109	ACATTTTATTCATGAGACAAGTTTCCTAAAGGCTCGAGTCCAGCAAGTTCAGGTTCCTTT		exon sense-overlapping	ENSMUST00000149863	Cmc4		-	75405026	75416584	47.8315	16.1375	5.08656	3.97236	58.3791	31.0797	54.0356	22.3359	10.9412	15.1356	5.36971	4.73475	5.15522	4.50461	3.44129	3.97118
ENSMUST00000140451	0.0262464	0.540551	2.14899	up	ASMM10LNC1A101628977V4	ENSMUSG00000086134	Gm16159	lncRNA	Reliable	No	chr8:25552678-25553560:-	chr8	-	25552678	25553560			GENCODE	predicted gene 16159 [Source:MGI Symbol;Acc:MGI:3801949]	252	GGGGTTCAAGGAGAGCACCAGAGGGGAACAGAACGCACGGCTGATTAAAAATAGCTGCTG		intronic antisense	ENSMUST00000210846	Fgfr1		+	25532125	25555676	49.0893	15.8012	5.10252	3.99887	59.6125	28.0911	59.5642	13.3143	14.6172	19.4721	5.40103	4.58651	5.32003	3.73426	3.89754	4.36481
ENSMUST00000140451	0.0262464	0.540551	2.14899	up	ASMM10LNC1A101628977V4	ENSMUSG00000086134	Gm16159	lncRNA	Reliable	No	chr8:25552678-25553560:-	chr8	-	25552678	25553560			GENCODE	predicted gene 16159 [Source:MGI Symbol;Acc:MGI:3801949]	252	GGGGTTCAAGGAGAGCACCAGAGGGGAACAGAACGCACGGCTGATTAAAAATAGCTGCTG		intronic antisense	ENSMUST00000178276	Fgfr1		+	25518772	25575714	49.0893	15.8012	5.10252	3.99887	59.6125	28.0911	59.5642	13.3143	14.6172	19.4721	5.40103	4.58651	5.32003	3.73426	3.89754	4.36481
ENSMUST00000140451	0.0262464	0.540551	2.14899	up	ASMM10LNC1A101628977V4	ENSMUSG00000086134	Gm16159	lncRNA	Reliable	No	chr8:25552678-25553560:-	chr8	-	25552678	25553560			GENCODE	predicted gene 16159 [Source:MGI Symbol;Acc:MGI:3801949]	252	GGGGTTCAAGGAGAGCACCAGAGGGGAACAGAACGCACGGCTGATTAAAAATAGCTGCTG		intronic antisense	ENSMUST00000179592	Fgfr1		+	25518772	25575714	49.0893	15.8012	5.10252	3.99887	59.6125	28.0911	59.5642	13.3143	14.6172	19.4721	5.40103	4.58651	5.32003	3.73426	3.89754	4.36481
ENSMUST00000140451	0.0262464	0.540551	2.14899	up	ASMM10LNC1A101628977V4	ENSMUSG00000086134	Gm16159	lncRNA	Reliable	No	chr8:25552678-25553560:-	chr8	-	25552678	25553560			GENCODE	predicted gene 16159 [Source:MGI Symbol;Acc:MGI:3801949]	252	GGGGTTCAAGGAGAGCACCAGAGGGGAACAGAACGCACGGCTGATTAAAAATAGCTGCTG		intronic antisense	uc009lgb.1	Fgfr1		+	25532250	25566913	49.0893	15.8012	5.10252	3.99887	59.6125	28.0911	59.5642	13.3143	14.6172	19.4721	5.40103	4.58651	5.32003	3.73426	3.89754	4.36481
ENSMUST00000140451	0.0262464	0.540551	2.14899	up	ASMM10LNC1A101628977V4	ENSMUSG00000086134	Gm16159	lncRNA	Reliable	No	chr8:25552678-25553560:-	chr8	-	25552678	25553560			GENCODE	predicted gene 16159 [Source:MGI Symbol;Acc:MGI:3801949]	252	GGGGTTCAAGGAGAGCACCAGAGGGGAACAGAACGCACGGCTGATTAAAAATAGCTGCTG		intronic antisense	ENSMUST00000155564	Fgfr1		+	25513654	25555568	49.0893	15.8012	5.10252	3.99887	59.6125	28.0911	59.5642	13.3143	14.6172	19.4721	5.40103	4.58651	5.32003	3.73426	3.89754	4.36481
ENSMUST00000140451	0.0262464	0.540551	2.14899	up	ASMM10LNC1A101628977V4	ENSMUSG00000086134	Gm16159	lncRNA	Reliable	No	chr8:25552678-25553560:-	chr8	-	25552678	25553560			GENCODE	predicted gene 16159 [Source:MGI Symbol;Acc:MGI:3801949]	252	GGGGTTCAAGGAGAGCACCAGAGGGGAACAGAACGCACGGCTGATTAAAAATAGCTGCTG		intronic antisense	ENSMUST00000117179	Fgfr1		+	25518795	25574781	49.0893	15.8012	5.10252	3.99887	59.6125	28.0911	59.5642	13.3143	14.6172	19.4721	5.40103	4.58651	5.32003	3.73426	3.89754	4.36481
ENSMUST00000140451	0.0262464	0.540551	2.14899	up	ASMM10LNC1A101628977V4	ENSMUSG00000086134	Gm16159	lncRNA	Reliable	No	chr8:25552678-25553560:-	chr8	-	25552678	25553560			GENCODE	predicted gene 16159 [Source:MGI Symbol;Acc:MGI:3801949]	252	GGGGTTCAAGGAGAGCACCAGAGGGGAACAGAACGCACGGCTGATTAAAAATAGCTGCTG		intronic antisense	ENSMUST00000124228	Fgfr1		+	25519837	25555729	49.0893	15.8012	5.10252	3.99887	59.6125	28.0911	59.5642	13.3143	14.6172	19.4721	5.40103	4.58651	5.32003	3.73426	3.89754	4.36481
ENSMUST00000140451	0.0262464	0.540551	2.14899	up	ASMM10LNC1A101628977V4	ENSMUSG00000086134	Gm16159	lncRNA	Reliable	No	chr8:25552678-25553560:-	chr8	-	25552678	25553560			GENCODE	predicted gene 16159 [Source:MGI Symbol;Acc:MGI:3801949]	252	GGGGTTCAAGGAGAGCACCAGAGGGGAACAGAACGCACGGCTGATTAAAAATAGCTGCTG		intronic antisense	ENSMUST00000084027	Fgfr1		+	25518759	25575718	49.0893	15.8012	5.10252	3.99887	59.6125	28.0911	59.5642	13.3143	14.6172	19.4721	5.40103	4.58651	5.32003	3.73426	3.89754	4.36481
ENSMUST00000140451	0.0262464	0.540551	2.14899	up	ASMM10LNC1A101628977V4	ENSMUSG00000086134	Gm16159	lncRNA	Reliable	No	chr8:25552678-25553560:-	chr8	-	25552678	25553560			GENCODE	predicted gene 16159 [Source:MGI Symbol;Acc:MGI:3801949]	252	GGGGTTCAAGGAGAGCACCAGAGGGGAACAGAACGCACGGCTGATTAAAAATAGCTGCTG		intronic antisense	ENSMUST00000119398	Fgfr1		+	25518789	25574779	49.0893	15.8012	5.10252	3.99887	59.6125	28.0911	59.5642	13.3143	14.6172	19.4721	5.40103	4.58651	5.32003	3.73426	3.89754	4.36481
ENSMUST00000140451	0.0262464	0.540551	2.14899	up	ASMM10LNC1A101628977V4	ENSMUSG00000086134	Gm16159	lncRNA	Reliable	No	chr8:25552678-25553560:-	chr8	-	25552678	25553560			GENCODE	predicted gene 16159 [Source:MGI Symbol;Acc:MGI:3801949]	252	GGGGTTCAAGGAGAGCACCAGAGGGGAACAGAACGCACGGCTGATTAAAAATAGCTGCTG		intronic antisense	ENSMUST00000167764	Fgfr1		+	25532281	25574577	49.0893	15.8012	5.10252	3.99887	59.6125	28.0911	59.5642	13.3143	14.6172	19.4721	5.40103	4.58651	5.32003	3.73426	3.89754	4.36481
ENSMUST00000149387	0.0301001	0.545804	2.14838	up	ASMM10LNC1A107641957V4	ENSMUSG00000085084	4930570G19Rik	lncRNA	Gold	No	chr3:156546753-156561687:-	chr3	-	156546753	156561687			GENCODE	RIKEN cDNA 4930570G19 gene [Source:MGI Symbol;Acc:MGI:1923158]	986	TGCAACATCTGACTACAGTGCAGGAAATAAGACAGGACAGCATGAGCCGGAATCAACTGT	NR_040399	intergenic							32.3954	10.5925	4.46117	3.35792	41.006	23.9649	32.2153	8.49993	8.66094	14.6166	4.82547	4.35147	4.20657	3.07506	3.08497	3.91374
ENSMUST00000127049	0.0282877	0.541508	2.12887	up	ASMM10LNC1A100116190V4	ENSMUSG00000085376	Gm14508	lncRNA	Gold	Yes	chr5:116009316-116016105:+	chr5	+	116009316	116016105			GENCODE	predicted gene 14508 [Source:MGI Symbol;Acc:MGI:3705279]	901	ACAAATAACCCATGCACACAGGAGCACACAAGAGAAGTGGAGTGGGAGGATCCAGGTCCT		natural antisense	ENSMUST00000111999	Prkab1		-	116013590	116024508	75.586	24.8326	5.78178	4.69169	99.4232	44.7927	82.5423	21.0805	23.3171	30.1002	6.18435	5.28104	5.87995	4.41085	4.61934	5.04489
ENSMUST00000127049	0.0282877	0.541508	2.12887	up	ASMM10LNC1A100116190V4	ENSMUSG00000085376	Gm14508	lncRNA	Gold	Yes	chr5:116009316-116016105:+	chr5	+	116009316	116016105			GENCODE	predicted gene 14508 [Source:MGI Symbol;Acc:MGI:3705279]	901	ACAAATAACCCATGCACACAGGAGCACACAAGAGAAGTGGAGTGGGAGGATCCAGGTCCT		natural antisense	ENSMUST00000031486	Prkab1		-	116013586	116024462	75.586	24.8326	5.78178	4.69169	99.4232	44.7927	82.5423	21.0805	23.3171	30.1002	6.18435	5.28104	5.87995	4.41085	4.61934	5.04489
ENSMUST00000207068	0.0157124	0.523921	2.12617	up	ASMM10LNC1A100124460V4	ENSMUSG00000030930	Chst15	lncRNA	Reliable	No	chr7:132314912-132316277:-	chr7	-	132314912	132316277			GENCODE	carbohydrate (N-acetylgalactosamine 4-sulfate 6-O) sulfotransferase 15 [Source:MGI Symbol;Acc:MGI:1924840]	1366	TGATCTGTTGACTGATCCACAAACACACACATATGGTTTTGTTCAAAGTAGCTTGGGAAT		intron sense-overlapping	ENSMUST00000124096	Fgfr2		-	130162451	133123350	43.4576	14.5501	4.94706	3.8588	50.7931	29.4581	50.1214	13.7364	11.4325	18.4816	5.15697	4.65558	5.02864	3.78148	3.51502	4.27991
ENSMUST00000207068	0.0157124	0.523921	2.12617	up	ASMM10LNC1A100124460V4	ENSMUSG00000030930	Chst15	lncRNA	Reliable	No	chr7:132314912-132316277:-	chr7	-	132314912	132316277			GENCODE	carbohydrate (N-acetylgalactosamine 4-sulfate 6-O) sulfotransferase 15 [Source:MGI Symbol;Acc:MGI:1924840]	1366	TGATCTGTTGACTGATCCACAAACACACACATATGGTTTTGTTCAAAGTAGCTTGGGAAT		intron sense-overlapping	ENSMUST00000077472	Chst15		-	132235780	132316714	43.4576	14.5501	4.94706	3.8588	50.7931	29.4581	50.1214	13.7364	11.4325	18.4816	5.15697	4.65558	5.02864	3.78148	3.51502	4.27991
ENSMUST00000207068	0.0157124	0.523921	2.12617	up	ASMM10LNC1A100124460V4	ENSMUSG00000030930	Chst15	lncRNA	Reliable	No	chr7:132314912-132316277:-	chr7	-	132314912	132316277			GENCODE	carbohydrate (N-acetylgalactosamine 4-sulfate 6-O) sulfotransferase 15 [Source:MGI Symbol;Acc:MGI:1924840]	1366	TGATCTGTTGACTGATCCACAAACACACACATATGGTTTTGTTCAAAGTAGCTTGGGAAT		intron sense-overlapping	ENSMUST00000080215	Chst15		-	132235780	132317228	43.4576	14.5501	4.94706	3.8588	50.7931	29.4581	50.1214	13.7364	11.4325	18.4816	5.15697	4.65558	5.02864	3.78148	3.51502	4.27991
ENSMUST00000123644	0.0173589	0.527383	2.12277	up	ASMM10LNC1A104644011V4	ENSMUSG00000086604	Gm15510	lncRNA	Gold	Yes	chr7:5046949-5057116:-	chr7	-	5046949	5057116			GENCODE	predicted gene 15510 [Source:MGI Symbol;Acc:MGI:3782958]	1172	GCAAGAAGCCACTGGAATCTGACGTCACGAGAAGTTCCTTGATGGTGAAATTCAAATACA		natural antisense	ENSMUST00000108571	Ccdc106		+	5056152	5060782	43.554	14.2291	4.9232	3.83725	58.2525	29.6072	42.8022	15.4904	11.3874	15.8096	5.36538	4.66181	4.7424	3.96842	3.50716	4.03616
ENSMUST00000123644	0.0173589	0.527383	2.12277	up	ASMM10LNC1A104644011V4	ENSMUSG00000086604	Gm15510	lncRNA	Gold	Yes	chr7:5046949-5057116:-	chr7	-	5046949	5057116			GENCODE	predicted gene 15510 [Source:MGI Symbol;Acc:MGI:3782958]	1172	GCAAGAAGCCACTGGAATCTGACGTCACGAGAAGTTCCTTGATGGTGAAATTCAAATACA		natural antisense	ENSMUST00000208161	Ccdc106		+	5056856	5058085	43.554	14.2291	4.9232	3.83725	58.2525	29.6072	42.8022	15.4904	11.3874	15.8096	5.36538	4.66181	4.7424	3.96842	3.50716	4.03616
ENSMUST00000123644	0.0173589	0.527383	2.12277	up	ASMM10LNC1A104644011V4	ENSMUSG00000086604	Gm15510	lncRNA	Gold	Yes	chr7:5046949-5057116:-	chr7	-	5046949	5057116			GENCODE	predicted gene 15510 [Source:MGI Symbol;Acc:MGI:3782958]	1172	GCAAGAAGCCACTGGAATCTGACGTCACGAGAAGTTCCTTGATGGTGAAATTCAAATACA		natural antisense	ENSMUST00000208042	Ccdc106		+	5056725	5059511	43.554	14.2291	4.9232	3.83725	58.2525	29.6072	42.8022	15.4904	11.3874	15.8096	5.36538	4.66181	4.7424	3.96842	3.50716	4.03616
ENSMUST00000123644	0.0173589	0.527383	2.12277	up	ASMM10LNC1A104644011V4	ENSMUSG00000086604	Gm15510	lncRNA	Gold	Yes	chr7:5046949-5057116:-	chr7	-	5046949	5057116			GENCODE	predicted gene 15510 [Source:MGI Symbol;Acc:MGI:3782958]	1172	GCAAGAAGCCACTGGAATCTGACGTCACGAGAAGTTCCTTGATGGTGAAATTCAAATACA		natural antisense	ENSMUST00000207974	Ccdc106		+	5056740	5060785	43.554	14.2291	4.9232	3.83725	58.2525	29.6072	42.8022	15.4904	11.3874	15.8096	5.36538	4.66181	4.7424	3.96842	3.50716	4.03616
ENSMUST00000123644	0.0173589	0.527383	2.12277	up	ASMM10LNC1A104644011V4	ENSMUSG00000086604	Gm15510	lncRNA	Gold	Yes	chr7:5046949-5057116:-	chr7	-	5046949	5057116			GENCODE	predicted gene 15510 [Source:MGI Symbol;Acc:MGI:3782958]	1172	GCAAGAAGCCACTGGAATCTGACGTCACGAGAAGTTCCTTGATGGTGAAATTCAAATACA		natural antisense	NM_001290432	Ccdc106		+	5056726	5060784	43.554	14.2291	4.9232	3.83725	58.2525	29.6072	42.8022	15.4904	11.3874	15.8096	5.36538	4.66181	4.7424	3.96842	3.50716	4.03616
ENSMUST00000123644	0.0173589	0.527383	2.12277	up	ASMM10LNC1A104644011V4	ENSMUSG00000086604	Gm15510	lncRNA	Gold	Yes	chr7:5046949-5057116:-	chr7	-	5046949	5057116			GENCODE	predicted gene 15510 [Source:MGI Symbol;Acc:MGI:3782958]	1172	GCAAGAAGCCACTGGAATCTGACGTCACGAGAAGTTCCTTGATGGTGAAATTCAAATACA		natural antisense	ENSMUST00000208728	Ccdc106		+	5020553	5059704	43.554	14.2291	4.9232	3.83725	58.2525	29.6072	42.8022	15.4904	11.3874	15.8096	5.36538	4.66181	4.7424	3.96842	3.50716	4.03616
ENSMUST00000123644	0.0173589	0.527383	2.12277	up	ASMM10LNC1A104644011V4	ENSMUSG00000086604	Gm15510	lncRNA	Gold	Yes	chr7:5046949-5057116:-	chr7	-	5046949	5057116			GENCODE	predicted gene 15510 [Source:MGI Symbol;Acc:MGI:3782958]	1172	GCAAGAAGCCACTGGAATCTGACGTCACGAGAAGTTCCTTGATGGTGAAATTCAAATACA		natural antisense	ENSMUST00000207215	Ccdc106		+	5056916	5057824	43.554	14.2291	4.9232	3.83725	58.2525	29.6072	42.8022	15.4904	11.3874	15.8096	5.36538	4.66181	4.7424	3.96842	3.50716	4.03616
ENSMUST00000123644	0.0173589	0.527383	2.12277	up	ASMM10LNC1A104644011V4	ENSMUSG00000086604	Gm15510	lncRNA	Gold	Yes	chr7:5046949-5057116:-	chr7	-	5046949	5057116			GENCODE	predicted gene 15510 [Source:MGI Symbol;Acc:MGI:3782958]	1172	GCAAGAAGCCACTGGAATCTGACGTCACGAGAAGTTCCTTGATGGTGAAATTCAAATACA		natural antisense	ENSMUST00000208570	Zfp580		+	5051989	5053335	43.554	14.2291	4.9232	3.83725	58.2525	29.6072	42.8022	15.4904	11.3874	15.8096	5.36538	4.66181	4.7424	3.96842	3.50716	4.03616
ENSMUST00000123644	0.0173589	0.527383	2.12277	up	ASMM10LNC1A104644011V4	ENSMUSG00000086604	Gm15510	lncRNA	Gold	Yes	chr7:5046949-5057116:-	chr7	-	5046949	5057116			GENCODE	predicted gene 15510 [Source:MGI Symbol;Acc:MGI:3782958]	1172	GCAAGAAGCCACTGGAATCTGACGTCACGAGAAGTTCCTTGATGGTGAAATTCAAATACA		natural antisense	ENSMUST00000069324	Zfp580		+	5051538	5053723	43.554	14.2291	4.9232	3.83725	58.2525	29.6072	42.8022	15.4904	11.3874	15.8096	5.36538	4.66181	4.7424	3.96842	3.50716	4.03616
ENSMUST00000152176	0.0219638	0.540551	2.1227	up	ASMM10LNC1A103191313V4	ENSMUSG00000004270	Lpcat3	lncRNA	Reliable	No	chr6:124702257-124703058:+	chr6	+	124702257	124703058			GENCODE	lysophosphatidylcholine acyltransferase 3 [Source:MGI Symbol;Acc:MGI:1315211]	533	TGGCACCATCGCCTCTTTCAACATCAATACCAATGCCTGGGTAGCCCGTGTCCCATCACT		exon sense-overlapping	ENSMUST00000004381	Lpcat3		+	124663027	124704418	1302.38	394.021	10.0308	8.94491	1564.93	1425.46	916.745	500.574	293.751	387.737	10.1929	10.3376	9.56193	9.13337	8.58567	9.11569
ENSMUST00000138926	0.00939951	0.507036	2.11811	up	ASMM10LNC1A100094973V4	ENSMUSG00000086032	Gm15929	lncRNA	Gold	Yes	chr7:3666252-3670278:+	chr7	+	3666252	3670278			GENCODE	predicted gene 15929 [Source:MGI Symbol;Acc:MGI:3802090]	1161	GACCAGAAGGAACACCAGCGAGGCCAGACGCAAAAACACAGTCCTGCAAGATGAAGGGAC		natural antisense	ENSMUST00000038743	Tmc4		-	3665790	3677553	38.6407	13.0108	4.77376	3.69098	37.4414	28.94	49.5406	13.1549	10.2328	15.6446	4.68486	4.62858	5.00784	3.71653	3.33508	4.02134
ENSMUST00000138926	0.00939951	0.507036	2.11811	up	ASMM10LNC1A100094973V4	ENSMUSG00000086032	Gm15929	lncRNA	Gold	Yes	chr7:3666252-3670278:+	chr7	+	3666252	3670278			GENCODE	predicted gene 15929 [Source:MGI Symbol;Acc:MGI:3802090]	1161	GACCAGAAGGAACACCAGCGAGGCCAGACGCAAAAACACAGTCCTGCAAGATGAAGGGAC		natural antisense	ENSMUST00000145034	Tmc4		-	3665791	3666883	38.6407	13.0108	4.77376	3.69098	37.4414	28.94	49.5406	13.1549	10.2328	15.6446	4.68486	4.62858	5.00784	3.71653	3.33508	4.02134
ENSMUST00000138926	0.00939951	0.507036	2.11811	up	ASMM10LNC1A100094973V4	ENSMUSG00000086032	Gm15929	lncRNA	Gold	Yes	chr7:3666252-3670278:+	chr7	+	3666252	3670278			GENCODE	predicted gene 15929 [Source:MGI Symbol;Acc:MGI:3802090]	1161	GACCAGAAGGAACACCAGCGAGGCCAGACGCAAAAACACAGTCCTGCAAGATGAAGGGAC		natural antisense	ENSMUST00000121743	Tmc4		-	3665791	3676793	38.6407	13.0108	4.77376	3.69098	37.4414	28.94	49.5406	13.1549	10.2328	15.6446	4.68486	4.62858	5.00784	3.71653	3.33508	4.02134
humanlincRNA1893+	0.0203814	0.534585	2.11775	up	humanlincRNA1893+_P1V4	humanlincRNA1893	humanlincRNA1893	lncRNA		No	chr17:45229357-45240933:+	chr17	+	45229357	45240933			lincRNA		11576	CCCTTCTCTGGGGACAGAAAGAAGAGGCAGAAAGTAACAGATCAGAAAAGTCTGACAAAG		intergenic							21.2568	5.91149	3.70664	2.62411	26.5124	11.5347	25.7234	5	6.72371	6.01077	4.14693	3.23767	3.73534	2.3866	2.80387	2.68188
TCONS_00004308	0.0258861	0.540551	2.11614	up	ASMM10P046599V4	XLOC_004041	XLOC_004041	lncRNA		Yes	chr11:48792531-48795422:-	chr11	-	48792531	48795422			Alexander et al 2013		2337	AACCCAGAAAGGAAGACATTCAGTGAGATAAGTACCTGACACACATGGTTGTCACCGTCT		intergenic							26.629	8.79853	4.17648	3.09505	25.7745	22.3625	31.7498	12.8747	7.75401	5.76691	4.10194	4.24966	4.17786	3.68652	2.95968	2.63893
ENSMUST00000132130	0.0458044	0.56397	2.11552	up	ASMM10LNC1A100041813V4	ENSMUSG00000084921	Gm13838	lncRNA	Reliable	Yes	chr5:116305682-116309360:-	chr5	-	116305682	116309360			GENCODE	predicted gene 13838 [Source:MGI Symbol;Acc:MGI:3649377]	531	CCAGTTTATGTGGAAGACGCAGGAAGGGAGGGAGCTTGAGTGACCTACAGGAAACATGGG		intergenic							30.1594	9.94682	4.35124	3.27023	36.054	25.8111	28.6131	9.11805	6.46991	14.2525	4.62555	4.45869	3.96948	3.17573	2.76536	3.86958
uc057lif.1	0.0171583	0.527383	2.11413	up	ASMM10LNC1A108149965V4	ENSMUSG00000087192	4930412L05Rik	lncRNA	Reliable	No	chr4:53208683-53217857:-	chr4	-	53208683	53217857			knownGene	n/a	1478	TGGAGTCTTGCCTTTGATCTCATTTTCCTCTGTAAGAATTAAAGTGATGTGTGGCCCTTG		intergenic							389.476	123.759	8.24689	7.16683	462.431	236.074	469.924	148.429	105.246	117.602	8.41719	7.74029	8.5832	7.31981	6.98983	7.19084
ENSMUST00000154136	0.0321611	0.547574	2.11292	up	ASMM10LNC1A103099919V4	ENSMUSG00000057594	Arl16	lncRNA	Gold	No	chr11:120465754-120467481:-	chr11	-	120465754	120467481			GENCODE	ADP-ribosylation factor-like 16 [Source:MGI Symbol;Acc:MGI:1917567]	760	CGAAGTGCTTCTTCAACTACAGTGACCTACCCTGTTACATGACCATGGAGGAAATGAAGT		exon sense-overlapping	ENSMUST00000076921	Arl16		-	120465438	120467600	502.568	170.893	8.67088	7.59164	556.554	508.212	442.938	236.931	103.407	172.34	8.68353	8.8387	8.49042	8.00883	6.96446	7.80163
ENSMUST00000154306	0.0311696	0.547574	2.10819	up	ASMM10LNC1A110570069V4	ENSMUSG00000054455	Vapb	lncRNA	Reliable	No	chr2:173768200-173778125:+	chr2	+	173768200	173778125			GENCODE	vesicle-associated membrane protein, associated protein B and C [Source:MGI Symbol;Acc:MGI:1928744]	527	AGGAACTCGGTGGTTGATGTTACAGCCTTTCGATTATGATCCCAATGAGAAAAGTAAACA		exon sense-overlapping	ENSMUST00000067530	Vapb		+	173737511	173784336	514.327	175.628	8.70944	7.63344	561.288	496.411	485.282	225.879	197.549	103.455	8.69391	8.80484	8.62958	7.94022	7.97903	6.98106
ENSMUST00000154306	0.0311696	0.547574	2.10819	up	ASMM10LNC1A110570069V4	ENSMUSG00000054455	Vapb	lncRNA	Reliable	No	chr2:173768200-173778125:+	chr2	+	173768200	173778125			GENCODE	vesicle-associated membrane protein, associated protein B and C [Source:MGI Symbol;Acc:MGI:1928744]	527	AGGAACTCGGTGGTTGATGTTACAGCCTTTCGATTATGATCCCAATGAGAAAAGTAAACA		exon sense-overlapping	uc012ckt.1	Vapb		+	173737571	173784336	514.327	175.628	8.70944	7.63344	561.288	496.411	485.282	225.879	197.549	103.455	8.69391	8.80484	8.62958	7.94022	7.97903	6.98106
TCONS_00032507	0.0220096	0.540551	2.09725	up	ASMM10P056541V4	XLOC_024524	XLOC_024524	lncRNA		No	chr8:88519578-88521154:-	chr8	-	88519578	88521154			Alexander et al 2013		405	GAGTTCACAGGTCTGGTGTGCATATTACACTTGAAACACATCTCAAACAGAAGAGCCACA		intergenic							121.539	41.1021	6.52372	5.45522	137.159	74.252	153.207	48.8803	32.8361	41.5898	6.6535	6.0398	6.87785	5.65937	5.15475	5.55153
ENSMUST00000131691	0.00362776	0.507036	2.0943	up	ASMM10LNC1A104735316V4	ENSMUSG00000016756	Cmah	lncRNA	Reliable	No	chr13:24395287-24435688:+	chr13	+	24395287	24435688			GENCODE	cytidine monophospho-N-acetylneuraminic acid hydroxylase [Source:MGI Symbol;Acc:MGI:103227]	936	GCTGTCACCTTTGTCTACTCAGAAGGGAGTAAAGCAGGAAACAGACAGCTGAGACCCTGC		exon sense-overlapping	NM_001284520	Cmah		+	24415122	24477289	37.4096	12.4144	4.70792	3.64145	43.7862	26.0069	42.4356	10.7125	13.5518	12.9789	4.92812	4.46948	4.72615	3.41656	3.77781	3.72998
ENSMUST00000131691	0.00362776	0.507036	2.0943	up	ASMM10LNC1A104735316V4	ENSMUSG00000016756	Cmah	lncRNA	Reliable	No	chr13:24395287-24435688:+	chr13	+	24395287	24435688			GENCODE	cytidine monophospho-N-acetylneuraminic acid hydroxylase [Source:MGI Symbol;Acc:MGI:103227]	936	GCTGTCACCTTTGTCTACTCAGAAGGGAGTAAAGCAGGAAACAGACAGCTGAGACCCTGC		exon sense-overlapping	ENSMUST00000224657	Cmah		+	24415122	24471011	37.4096	12.4144	4.70792	3.64145	43.7862	26.0069	42.4356	10.7125	13.5518	12.9789	4.92812	4.46948	4.72615	3.41656	3.77781	3.72998
ENSMUST00000131691	0.00362776	0.507036	2.0943	up	ASMM10LNC1A104735316V4	ENSMUSG00000016756	Cmah	lncRNA	Reliable	No	chr13:24395287-24435688:+	chr13	+	24395287	24435688			GENCODE	cytidine monophospho-N-acetylneuraminic acid hydroxylase [Source:MGI Symbol;Acc:MGI:103227]	936	GCTGTCACCTTTGTCTACTCAGAAGGGAGTAAAGCAGGAAACAGACAGCTGAGACCCTGC		exon sense-overlapping	uc007pvw.1	Cmah		+	24416901	24430932	37.4096	12.4144	4.70792	3.64145	43.7862	26.0069	42.4356	10.7125	13.5518	12.9789	4.92812	4.46948	4.72615	3.41656	3.77781	3.72998
ENSMUST00000131691	0.00362776	0.507036	2.0943	up	ASMM10LNC1A104735316V4	ENSMUSG00000016756	Cmah	lncRNA	Reliable	No	chr13:24395287-24435688:+	chr13	+	24395287	24435688			GENCODE	cytidine monophospho-N-acetylneuraminic acid hydroxylase [Source:MGI Symbol;Acc:MGI:103227]	936	GCTGTCACCTTTGTCTACTCAGAAGGGAGTAAAGCAGGAAACAGACAGCTGAGACCCTGC		exon sense-overlapping	ENSMUST00000050859	Cmah		+	24327420	24469840	37.4096	12.4144	4.70792	3.64145	43.7862	26.0069	42.4356	10.7125	13.5518	12.9789	4.92812	4.46948	4.72615	3.41656	3.77781	3.72998
ENSMUST00000131691	0.00362776	0.507036	2.0943	up	ASMM10LNC1A104735316V4	ENSMUSG00000016756	Cmah	lncRNA	Reliable	No	chr13:24395287-24435688:+	chr13	+	24395287	24435688			GENCODE	cytidine monophospho-N-acetylneuraminic acid hydroxylase [Source:MGI Symbol;Acc:MGI:103227]	936	GCTGTCACCTTTGTCTACTCAGAAGGGAGTAAAGCAGGAAACAGACAGCTGAGACCCTGC		exon sense-overlapping	ENSMUST00000224819	Cmah		+	24327420	24477377	37.4096	12.4144	4.70792	3.64145	43.7862	26.0069	42.4356	10.7125	13.5518	12.9789	4.92812	4.46948	4.72615	3.41656	3.77781	3.72998
ENSMUST00000131691	0.00362776	0.507036	2.0943	up	ASMM10LNC1A104735316V4	ENSMUSG00000016756	Cmah	lncRNA	Reliable	No	chr13:24395287-24435688:+	chr13	+	24395287	24435688			GENCODE	cytidine monophospho-N-acetylneuraminic acid hydroxylase [Source:MGI Symbol;Acc:MGI:103227]	936	GCTGTCACCTTTGTCTACTCAGAAGGGAGTAAAGCAGGAAACAGACAGCTGAGACCCTGC		exon sense-overlapping	ENSMUST00000167746	Cmah		+	24327420	24477285	37.4096	12.4144	4.70792	3.64145	43.7862	26.0069	42.4356	10.7125	13.5518	12.9789	4.92812	4.46948	4.72615	3.41656	3.77781	3.72998
ENSMUST00000131691	0.00362776	0.507036	2.0943	up	ASMM10LNC1A104735316V4	ENSMUSG00000016756	Cmah	lncRNA	Reliable	No	chr13:24395287-24435688:+	chr13	+	24395287	24435688			GENCODE	cytidine monophospho-N-acetylneuraminic acid hydroxylase [Source:MGI Symbol;Acc:MGI:103227]	936	GCTGTCACCTTTGTCTACTCAGAAGGGAGTAAAGCAGGAAACAGACAGCTGAGACCCTGC		exon sense-overlapping	ENSMUST00000224953	Cmah		+	24327404	24468636	37.4096	12.4144	4.70792	3.64145	43.7862	26.0069	42.4356	10.7125	13.5518	12.9789	4.92812	4.46948	4.72615	3.41656	3.77781	3.72998
ENSMUST00000131691	0.00362776	0.507036	2.0943	up	ASMM10LNC1A104735316V4	ENSMUSG00000016756	Cmah	lncRNA	Reliable	No	chr13:24395287-24435688:+	chr13	+	24395287	24435688			GENCODE	cytidine monophospho-N-acetylneuraminic acid hydroxylase [Source:MGI Symbol;Acc:MGI:103227]	936	GCTGTCACCTTTGTCTACTCAGAAGGGAGTAAAGCAGGAAACAGACAGCTGAGACCCTGC		exon sense-overlapping	uc007pvv.3	Cmah		+	24416728	24477289	37.4096	12.4144	4.70792	3.64145	43.7862	26.0069	42.4356	10.7125	13.5518	12.9789	4.92812	4.46948	4.72615	3.41656	3.77781	3.72998
ENSMUST00000131691	0.00362776	0.507036	2.0943	up	ASMM10LNC1A104735316V4	ENSMUSG00000016756	Cmah	lncRNA	Reliable	No	chr13:24395287-24435688:+	chr13	+	24395287	24435688			GENCODE	cytidine monophospho-N-acetylneuraminic acid hydroxylase [Source:MGI Symbol;Acc:MGI:103227]	936	GCTGTCACCTTTGTCTACTCAGAAGGGAGTAAAGCAGGAAACAGACAGCTGAGACCCTGC		exon sense-overlapping	ENSMUST00000110391	Cmah		+	24376083	24477265	37.4096	12.4144	4.70792	3.64145	43.7862	26.0069	42.4356	10.7125	13.5518	12.9789	4.92812	4.46948	4.72615	3.41656	3.77781	3.72998
ENSMUST00000156571	0.02595	0.540551	2.09242	up	ASMM10LNC1A111591463V4	ENSMUSG00000056427	Slit3	lncRNA	Reliable	No	chr11:35171629-35235207:+	chr11	+	35171629	35235207			GENCODE	slit guidance ligand 3 [Source:MGI Symbol;Acc:MGI:1315202]	459	AGGTCCTCCCAGAACTGCTTTTCCAGAGCACCCCGAAGCTCACCAGACTGTGAGTAGCAT		exon sense-overlapping	ENSMUST00000069837	Slit3		+	35121224	35708507	861.499	274.339	9.43454	8.36937	862.069	630.219	1092.21	293.339	338.411	191.266	9.33425	9.15231	9.81707	8.33623	8.79386	7.97802
ENSMUST00000151549	0.0368049	0.553265	2.08756	up	ASMM10LNC1A109373918V4	ENSMUSG00000028293	Slc35a1	lncRNA	Reliable	No	chr4:34663893-34683462:-	chr4	-	34663893	34683462		Nucleus	GENCODE	solute carrier family 35 (CMP-sialic acid transporter), member 1 [Source:MGI Symbol;Acc:MGI:1345622]	1141	AGCCCAAGCTACAAAAGTCGTGGAGTTTATTTTGAAAAAGTCTTAAAGAGTTCCGACACT		exon sense-overlapping	ENSMUST00000126033	Slc35a1		-	34669498	34683369	98.4282	35.9695	6.25243	5.19061	113.105	90.708	91.472	48.6367	22.3281	36.9436	6.36599	6.3385	6.05278	5.65233	4.55262	5.36688
ENSMUST00000151549	0.0368049	0.553265	2.08756	up	ASMM10LNC1A109373918V4	ENSMUSG00000028293	Slc35a1	lncRNA	Reliable	No	chr4:34663893-34683462:-	chr4	-	34663893	34683462		Nucleus	GENCODE	solute carrier family 35 (CMP-sialic acid transporter), member 1 [Source:MGI Symbol;Acc:MGI:1345622]	1141	AGCCCAAGCTACAAAAGTCGTGGAGTTTATTTTGAAAAAGTCTTAAAGAGTTCCGACACT		exon sense-overlapping	ENSMUST00000029970	Slc35a1		-	34663257	34687438	98.4282	35.9695	6.25243	5.19061	113.105	90.708	91.472	48.6367	22.3281	36.9436	6.36599	6.3385	6.05278	5.65233	4.55262	5.36688
ENSMUST00000143363	0.026876	0.540551	2.08456	up	ASMM10LNC1A116053757V4	ENSMUSG00000070034	Sp110	lncRNA	Gold	No	chr1:85593444-85598779:-	chr1	-	85593444	85598779			GENCODE	Sp110 nuclear body protein [Source:MGI Symbol;Acc:MGI:1923364]	2583	GAAGCTTCAGAAACGGTAATGTGGTTTTTCCGAGATCCTTGTCACATGTGCAGTGGTGCT		exon sense-overlapping	NM_175397	Sp110		-	85576899	85603891	62.6902	21.6208	5.51555	4.4558	79.0391	42.352	66.6797	22.1606	15.7311	26.9708	5.83337	5.19536	5.51791	4.49357	4.00579	4.86804
ENSMUST00000143363	0.026876	0.540551	2.08456	up	ASMM10LNC1A116053757V4	ENSMUSG00000070034	Sp110	lncRNA	Gold	No	chr1:85593444-85598779:-	chr1	-	85593444	85598779			GENCODE	Sp110 nuclear body protein [Source:MGI Symbol;Acc:MGI:1923364]	2583	GAAGCTTCAGAAACGGTAATGTGGTTTTTCCGAGATCCTTGTCACATGTGCAGTGGTGCT		exon sense-overlapping	ENSMUST00000093508	Sp110		-	85576899	85598817	62.6902	21.6208	5.51555	4.4558	79.0391	42.352	66.6797	22.1606	15.7311	26.9708	5.83337	5.19536	5.51791	4.49357	4.00579	4.86804
ENSMUST00000143363	0.026876	0.540551	2.08456	up	ASMM10LNC1A116053757V4	ENSMUSG00000070034	Sp110	lncRNA	Gold	No	chr1:85593444-85598779:-	chr1	-	85593444	85598779			GENCODE	Sp110 nuclear body protein [Source:MGI Symbol;Acc:MGI:1923364]	2583	GAAGCTTCAGAAACGGTAATGTGGTTTTTCCGAGATCCTTGTCACATGTGCAGTGGTGCT		exon sense-overlapping	uc007bua.2	Sp110		-	85576899	85598810	62.6902	21.6208	5.51555	4.4558	79.0391	42.352	66.6797	22.1606	15.7311	26.9708	5.83337	5.19536	5.51791	4.49357	4.00579	4.86804
ENSMUST00000181829	0.00483782	0.507036	2.08403	up	ASMM10LNC1A100031620V4	ENSMUSG00000097707	Gm26742	lncRNA	Reliable	Yes	chr18:54981435-54987689:+	chr18	+	54981435	54987689			GENCODE	predicted gene, 26742 [Source:MGI Symbol;Acc:MGI:5477236]	3340	GCGATCGTATCCTACCTTCTCAGTTTTCAGTTTCTTGATTCGCCTGTGGCTCTCCTCCTC		natural antisense	ENSMUST00000064763	Zfp608		-	54888045	54990180	706.75	229.065	9.16462	8.10525	770.883	549.857	799.51	297.606	183.396	206.192	9.17097	8.95743	9.36547	8.36215	7.85694	8.09665
ENSMUST00000181829	0.00483782	0.507036	2.08403	up	ASMM10LNC1A100031620V4	ENSMUSG00000097707	Gm26742	lncRNA	Reliable	Yes	chr18:54981435-54987689:+	chr18	+	54981435	54987689			GENCODE	predicted gene, 26742 [Source:MGI Symbol;Acc:MGI:5477236]	3340	GCGATCGTATCCTACCTTCTCAGTTTTCAGTTTCTTGATTCGCCTGTGGCTCTCCTCCTC		natural antisense	NM_001360787	Zfp608		-	54888045	54992591	706.75	229.065	9.16462	8.10525	770.883	549.857	799.51	297.606	183.396	206.192	9.17097	8.95743	9.36547	8.36215	7.85694	8.09665
ENSMUST00000181829	0.00483782	0.507036	2.08403	up	ASMM10LNC1A100031620V4	ENSMUSG00000097707	Gm26742	lncRNA	Reliable	Yes	chr18:54981435-54987689:+	chr18	+	54981435	54987689			GENCODE	predicted gene, 26742 [Source:MGI Symbol;Acc:MGI:5477236]	3340	GCGATCGTATCCTACCTTCTCAGTTTTCAGTTTCTTGATTCGCCTGTGGCTCTCCTCCTC		natural antisense	uc008eyg.1	Zfp608		-	54944882	54992591	706.75	229.065	9.16462	8.10525	770.883	549.857	799.51	297.606	183.396	206.192	9.17097	8.95743	9.36547	8.36215	7.85694	8.09665
ENSMUST00000219589	0.00298476	0.507036	2.08349	up	ASMM10LNC1A100085117V4	ENSMUSG00000112797	Gm30034	lncRNA	Reliable	Yes	chr10:26493098-26498747:+	chr10	+	26493098	26498747			GENCODE	predicted gene, 30034 [Source:MGI Symbol;Acc:MGI:5589193]	248	TAGGCCGTTTCCTGATAATAAATACATTTCTAACAGATGGAAGTCTATTCAACTCTTCAG		intergenic							31.3265	10.2953	4.41278	3.35378	31.852	20.5843	41.5432	9.98761	10.5529	10.3454	4.43365	4.12115	4.68353	3.30748	3.38202	3.37183
TCONS_00032474	0.0432157	0.562179	2.07836	up	ASMM10P056538V4	XLOC_024390	XLOC_024390	lncRNA		No	chr8:69554764-69563330:-	chr8	-	69554764	69563330			Alexander et al 2013		239	TTTGGAGACAATGATGTCTTTTTCTTTCAGGCATGTACCAGATGTCTGTTTCAGAAGCAG		intergenic							258.677	94.2225	7.68862	6.63318	317.457	213.663	244.909	149.518	65.6955	67.4543	7.87823	7.58965	7.59799	7.32997	6.25917	6.3104
ENSMUST00000154717	0.04108	0.559898	2.07501	up	ASMM10LNC1A100109182V4	ENSMUSG00000035232	Pdk3	lncRNA	Reliable	No	chrX:93765096-93769120:-	chrX	-	93765096	93769120			GENCODE	pyruvate dehydrogenase kinase, isoenzyme 3 [Source:MGI Symbol;Acc:MGI:2384308]	392	GGGGTAAAATCTGTGAGTTTCATGTGAGAAAAATAGTATCCTAGATCTTTGGTGTATGTA		exon sense-overlapping	ENSMUST00000045748	Pdk3		-	93764607	93832201	19.2789	5.53364	3.57618	2.52306	22.6789	17.8609	17.2967	6.60093	5	5	3.90029	3.90496	2.92329	2.79895	2.38631	2.3839
ENSMUST00000220987	0.0338401	0.550377	2.0706	up	ASMM10LNC1A100047867V4	ENSMUSG00000113907	Gm47167	lncRNA	Reliable	Yes	chr12:102838108-102874891:+	chr12	+	102838108	102874891			GENCODE	predicted gene, 47167 [Source:MGI Symbol;Acc:MGI:6095946]	534	CATCCCTGAGAACCCACACAGCAGAAGGAGAGAATCAACTACTAGAACAGTCCTCTGACT		natural antisense	ENSMUST00000223554	Btbd7		-	102780797	102878406	243.762	85.0839	7.58085	6.5308	322.248	218.55	190.488	120.554	75.7221	58.9758	7.90171	7.6226	7.21823	7.01225	6.48273	6.09742
ENSMUST00000220987	0.0338401	0.550377	2.0706	up	ASMM10LNC1A100047867V4	ENSMUSG00000113907	Gm47167	lncRNA	Reliable	Yes	chr12:102838108-102874891:+	chr12	+	102838108	102874891			GENCODE	predicted gene, 47167 [Source:MGI Symbol;Acc:MGI:6095946]	534	CATCCCTGAGAACCCACACAGCAGAAGGAGAGAATCAACTACTAGAACAGTCCTCTGACT		natural antisense	ENSMUST00000045652	Btbd7		-	102784638	102878278	243.762	85.0839	7.58085	6.5308	322.248	218.55	190.488	120.554	75.7221	58.9758	7.90171	7.6226	7.21823	7.01225	6.48273	6.09742
ENSMUST00000132843	0.0476493	0.56495	2.07026	up	ASMM10LNC1A100004503V4	ENSMUSG00000074923	Pak6	lncRNA	Reliable	No	chr2:118664064-118677770:+	chr2	+	118664064	118677770			GENCODE	p21 (RAC1) activated kinase 6 [Source:MGI Symbol;Acc:MGI:2679420]	382	CATGTTGGGGAGAAGGGACAGCAAACACGTGGCCTGAGCAGACAGAAGGACAGCTGCCTG		exon sense-overlapping	ENSMUST00000099557	Pak6		+	118663303	118698020	44.3357	14.6195	4.91175	3.86194	62.9009	24.8636	45.2427	17.935	11.2476	14.676	5.48084	4.40636	4.84806	4.17941	3.48545	3.92097
ENSMUST00000132843	0.0476493	0.56495	2.07026	up	ASMM10LNC1A100004503V4	ENSMUSG00000074923	Pak6	lncRNA	Reliable	No	chr2:118664064-118677770:+	chr2	+	118664064	118677770			GENCODE	p21 (RAC1) activated kinase 6 [Source:MGI Symbol;Acc:MGI:2679420]	382	CATGTTGGGGAGAAGGGACAGCAAACACGTGGCCTGAGCAGACAGAAGGACAGCTGCCTG		exon sense-overlapping	ENSMUST00000110853	Pak6		+	118677229	118698018	44.3357	14.6195	4.91175	3.86194	62.9009	24.8636	45.2427	17.935	11.2476	14.676	5.48084	4.40636	4.84806	4.17941	3.48545	3.92097
ENSMUST00000130659	0.035351	0.552955	2.06972	up	ASMM10LNC1A100015461V4	ENSMUSG00000085334	Gm12940	lncRNA	Gold	No	chr4:127035450-127037013:+	chr4	+	127035450	127037013			GENCODE	predicted gene 12940 [Source:MGI Symbol;Acc:MGI:3702626]	574	TCATCTACTTATTACCTACTTAAAGGATAATTTTAGATCCCCCTGCATAAAGTTTCTTCC		intergenic							232.851	77.5148	7.48083	6.4314	220.355	144.285	333.913	98.9486	66.3451	67.2506	7.34929	7.03118	8.06201	6.71289	6.27522	6.30607
AK046735	0.00192553	0.482666	2.0572	up	ASMM10P016414V4	AK046735	AK046735	lncRNA		Yes	chr17:70955607-70958257:-	chr17	-	70955607	70958257			Genbank		1496	TTCCTTGTTCCACCTTGTTAAGTTTTCTCTGATCTCTAGAGCATGCTAAAAGTTTAAGCA		intergenic							382.007	127.808	8.25889	7.2182	446.02	287.726	412.275	154.894	111.883	116.646	8.36763	8.02676	8.38227	7.38025	7.09566	7.1787
ENSMUST00000225163	0.0302058	0.545804	2.04834	up	ASMM10LNC1A100111730V4	ENSMUSG00000114697	Gm30806	lncRNA	Reliable	Yes	chr14:67169588-67209261:+	chr14	+	67169588	67209261			GENCODE	predicted gene, 30806 [Source:MGI Symbol;Acc:MGI:5589965]	1138	GGAGCCTCCTCTTGCTTATGCTTATATTGCCACTCCAGAATAAAGTTTTCAGAGCTTGAT		intergenic							890.382	289.012	9.4718	8.43734	1210.84	797.215	663.093	404.509	203.281	259.246	9.83128	9.4928	9.09131	8.82128	8.02458	8.46617
AK137920	0.0238963	0.540551	2.04748	up	ASMM10P036529V4	AK137920	AK137920	lncRNA		Yes	chr7:97724014-97724972:-	chr7	-	97724014	97724972			Genbank		961	TAACGGACTCTCATCCTTCTGGAACCGTTAAGCCAAAATAAATTTAACTCTTTCCTCCAG		exon sense-overlapping	ENSMUST00000206389	Aqp11		-	97724006	97738289	91.4817	32.132	6.11186	5.07801	116.276	83.383	74.7865	33.2665	24.8087	38.3209	6.4084	6.21548	5.71171	5.09085	4.71723	5.42595
ENSMUST00000154671	0.00472538	0.507036	2.04284	up	ASMM10LNC1A111845188V4	ENSMUSG00000027210	Meis2	lncRNA	Reliable	No	chr2:115921734-116049680:-	chr2	-	115921734	116049680	Yes		GENCODE	Meis homeobox 2 [Source:MGI Symbol;Acc:MGI:108564]	356	ATACAATCAAAGAACCCTTCATCCTGGCGAGACCACGATGACGCAACCTCAACGCACTCC		exon sense-overlapping	ENSMUST00000028639	Meis2		-	115863064	116065047	158.049	54.8489	6.95338	5.92281	201.101	144.539	128.507	58.3716	54.5142	51.6608	7.21718	7.03419	6.60878	5.92219	5.95685	5.8894
ENSMUST00000154671	0.00472538	0.507036	2.04284	up	ASMM10LNC1A111845188V4	ENSMUSG00000027210	Meis2	lncRNA	Reliable	No	chr2:115921734-116049680:-	chr2	-	115921734	116049680	Yes		GENCODE	Meis homeobox 2 [Source:MGI Symbol;Acc:MGI:108564]	356	ATACAATCAAAGAACCCTTCATCCTGGCGAGACCACGATGACGCAACCTCAACGCACTCC		exon sense-overlapping	ENSMUST00000102538	Meis2		-	115863064	116065047	158.049	54.8489	6.95338	5.92281	201.101	144.539	128.507	58.3716	54.5142	51.6608	7.21718	7.03419	6.60878	5.92219	5.95685	5.8894
ENSMUST00000154671	0.00472538	0.507036	2.04284	up	ASMM10LNC1A111845188V4	ENSMUSG00000027210	Meis2	lncRNA	Reliable	No	chr2:115921734-116049680:-	chr2	-	115921734	116049680	Yes		GENCODE	Meis homeobox 2 [Source:MGI Symbol;Acc:MGI:108564]	356	ATACAATCAAAGAACCCTTCATCCTGGCGAGACCACGATGACGCAACCTCAACGCACTCC		exon sense-overlapping	NM_001346047	Meis2		-	115861264	116067444	158.049	54.8489	6.95338	5.92281	201.101	144.539	128.507	58.3716	54.5142	51.6608	7.21718	7.03419	6.60878	5.92219	5.95685	5.8894
ENSMUST00000154671	0.00472538	0.507036	2.04284	up	ASMM10LNC1A111845188V4	ENSMUSG00000027210	Meis2	lncRNA	Reliable	No	chr2:115921734-116049680:-	chr2	-	115921734	116049680	Yes		GENCODE	Meis homeobox 2 [Source:MGI Symbol;Acc:MGI:108564]	356	ATACAATCAAAGAACCCTTCATCCTGGCGAGACCACGATGACGCAACCTCAACGCACTCC		exon sense-overlapping	ENSMUST00000110906	Meis2		-	115863145	116064721	158.049	54.8489	6.95338	5.92281	201.101	144.539	128.507	58.3716	54.5142	51.6608	7.21718	7.03419	6.60878	5.92219	5.95685	5.8894
ENSMUST00000154671	0.00472538	0.507036	2.04284	up	ASMM10LNC1A111845188V4	ENSMUSG00000027210	Meis2	lncRNA	Reliable	No	chr2:115921734-116049680:-	chr2	-	115921734	116049680	Yes		GENCODE	Meis homeobox 2 [Source:MGI Symbol;Acc:MGI:108564]	356	ATACAATCAAAGAACCCTTCATCCTGGCGAGACCACGATGACGCAACCTCAACGCACTCC		exon sense-overlapping	NM_001346055	Meis2		-	115861264	116064619	158.049	54.8489	6.95338	5.92281	201.101	144.539	128.507	58.3716	54.5142	51.6608	7.21718	7.03419	6.60878	5.92219	5.95685	5.8894
ENSMUST00000154671	0.00472538	0.507036	2.04284	up	ASMM10LNC1A111845188V4	ENSMUSG00000027210	Meis2	lncRNA	Reliable	No	chr2:115921734-116049680:-	chr2	-	115921734	116049680	Yes		GENCODE	Meis homeobox 2 [Source:MGI Symbol;Acc:MGI:108564]	356	ATACAATCAAAGAACCCTTCATCCTGGCGAGACCACGATGACGCAACCTCAACGCACTCC		exon sense-overlapping	NM_001346038	Meis2		-	115861264	116064619	158.049	54.8489	6.95338	5.92281	201.101	144.539	128.507	58.3716	54.5142	51.6608	7.21718	7.03419	6.60878	5.92219	5.95685	5.8894
ENSMUST00000154671	0.00472538	0.507036	2.04284	up	ASMM10LNC1A111845188V4	ENSMUSG00000027210	Meis2	lncRNA	Reliable	No	chr2:115921734-116049680:-	chr2	-	115921734	116049680	Yes		GENCODE	Meis homeobox 2 [Source:MGI Symbol;Acc:MGI:108564]	356	ATACAATCAAAGAACCCTTCATCCTGGCGAGACCACGATGACGCAACCTCAACGCACTCC		exon sense-overlapping	NM_001346041	Meis2		-	115861264	116064619	158.049	54.8489	6.95338	5.92281	201.101	144.539	128.507	58.3716	54.5142	51.6608	7.21718	7.03419	6.60878	5.92219	5.95685	5.8894
ENSMUST00000154671	0.00472538	0.507036	2.04284	up	ASMM10LNC1A111845188V4	ENSMUSG00000027210	Meis2	lncRNA	Reliable	No	chr2:115921734-116049680:-	chr2	-	115921734	116049680	Yes		GENCODE	Meis homeobox 2 [Source:MGI Symbol;Acc:MGI:108564]	356	ATACAATCAAAGAACCCTTCATCCTGGCGAGACCACGATGACGCAACCTCAACGCACTCC		exon sense-overlapping	NM_001346044	Meis2		-	115861264	116064619	158.049	54.8489	6.95338	5.92281	201.101	144.539	128.507	58.3716	54.5142	51.6608	7.21718	7.03419	6.60878	5.92219	5.95685	5.8894
ENSMUST00000154671	0.00472538	0.507036	2.04284	up	ASMM10LNC1A111845188V4	ENSMUSG00000027210	Meis2	lncRNA	Reliable	No	chr2:115921734-116049680:-	chr2	-	115921734	116049680	Yes		GENCODE	Meis homeobox 2 [Source:MGI Symbol;Acc:MGI:108564]	356	ATACAATCAAAGAACCCTTCATCCTGGCGAGACCACGATGACGCAACCTCAACGCACTCC		exon sense-overlapping	NM_001346036	Meis2		-	115861264	116064619	158.049	54.8489	6.95338	5.92281	201.101	144.539	128.507	58.3716	54.5142	51.6608	7.21718	7.03419	6.60878	5.92219	5.95685	5.8894
ENSMUST00000154671	0.00472538	0.507036	2.04284	up	ASMM10LNC1A111845188V4	ENSMUSG00000027210	Meis2	lncRNA	Reliable	No	chr2:115921734-116049680:-	chr2	-	115921734	116049680	Yes		GENCODE	Meis homeobox 2 [Source:MGI Symbol;Acc:MGI:108564]	356	ATACAATCAAAGAACCCTTCATCCTGGCGAGACCACGATGACGCAACCTCAACGCACTCC		exon sense-overlapping	ENSMUST00000110907	Meis2		-	115863064	116065839	158.049	54.8489	6.95338	5.92281	201.101	144.539	128.507	58.3716	54.5142	51.6608	7.21718	7.03419	6.60878	5.92219	5.95685	5.8894
ENSMUST00000154671	0.00472538	0.507036	2.04284	up	ASMM10LNC1A111845188V4	ENSMUSG00000027210	Meis2	lncRNA	Reliable	No	chr2:115921734-116049680:-	chr2	-	115921734	116049680	Yes		GENCODE	Meis homeobox 2 [Source:MGI Symbol;Acc:MGI:108564]	356	ATACAATCAAAGAACCCTTCATCCTGGCGAGACCACGATGACGCAACCTCAACGCACTCC		exon sense-overlapping	ENSMUST00000110908	Meis2		-	115863064	116065839	158.049	54.8489	6.95338	5.92281	201.101	144.539	128.507	58.3716	54.5142	51.6608	7.21718	7.03419	6.60878	5.92219	5.95685	5.8894
ENSMUST00000154671	0.00472538	0.507036	2.04284	up	ASMM10LNC1A111845188V4	ENSMUSG00000027210	Meis2	lncRNA	Reliable	No	chr2:115921734-116049680:-	chr2	-	115921734	116049680	Yes		GENCODE	Meis homeobox 2 [Source:MGI Symbol;Acc:MGI:108564]	356	ATACAATCAAAGAACCCTTCATCCTGGCGAGACCACGATGACGCAACCTCAACGCACTCC		exon sense-overlapping	NM_001346053	Meis2		-	115861264	116065058	158.049	54.8489	6.95338	5.92281	201.101	144.539	128.507	58.3716	54.5142	51.6608	7.21718	7.03419	6.60878	5.92219	5.95685	5.8894
ENSMUST00000154671	0.00472538	0.507036	2.04284	up	ASMM10LNC1A111845188V4	ENSMUSG00000027210	Meis2	lncRNA	Reliable	No	chr2:115921734-116049680:-	chr2	-	115921734	116049680	Yes		GENCODE	Meis homeobox 2 [Source:MGI Symbol;Acc:MGI:108564]	356	ATACAATCAAAGAACCCTTCATCCTGGCGAGACCACGATGACGCAACCTCAACGCACTCC		exon sense-overlapping	NM_001346056	Meis2		-	115861264	116065058	158.049	54.8489	6.95338	5.92281	201.101	144.539	128.507	58.3716	54.5142	51.6608	7.21718	7.03419	6.60878	5.92219	5.95685	5.8894
ENSMUST00000154671	0.00472538	0.507036	2.04284	up	ASMM10LNC1A111845188V4	ENSMUSG00000027210	Meis2	lncRNA	Reliable	No	chr2:115921734-116049680:-	chr2	-	115921734	116049680	Yes		GENCODE	Meis homeobox 2 [Source:MGI Symbol;Acc:MGI:108564]	356	ATACAATCAAAGAACCCTTCATCCTGGCGAGACCACGATGACGCAACCTCAACGCACTCC		exon sense-overlapping	NM_001346045	Meis2		-	115861264	116065058	158.049	54.8489	6.95338	5.92281	201.101	144.539	128.507	58.3716	54.5142	51.6608	7.21718	7.03419	6.60878	5.92219	5.95685	5.8894
ENSMUST00000154671	0.00472538	0.507036	2.04284	up	ASMM10LNC1A111845188V4	ENSMUSG00000027210	Meis2	lncRNA	Reliable	No	chr2:115921734-116049680:-	chr2	-	115921734	116049680	Yes		GENCODE	Meis homeobox 2 [Source:MGI Symbol;Acc:MGI:108564]	356	ATACAATCAAAGAACCCTTCATCCTGGCGAGACCACGATGACGCAACCTCAACGCACTCC		exon sense-overlapping	ENSMUST00000074285	Meis2		-	115863300	116064512	158.049	54.8489	6.95338	5.92281	201.101	144.539	128.507	58.3716	54.5142	51.6608	7.21718	7.03419	6.60878	5.92219	5.95685	5.8894
ENSMUST00000192692	0.000339646	0.408862	2.04162	up	ASMM10LNC1A100010596V4	ENSMUSG00000102331	Gm19938	lncRNA	Gold	Yes	chr1:3647309-3658904:-	chr1	-	3647309	3658904			GENCODE	predicted gene, 19938 [Source:MGI Symbol;Acc:MGI:5012123]	3259	CCCCAAACTCATATAATGCTGTTTTCTACGTAGTCATTTCTTCAGCAAAAACCCAAAACC		intron sense-overlapping	ENSMUST00000070533	Xkr4		-	3214482	3671498	62.1739	21.8601	5.53542	4.50571	65.2224	50.0793	71.2201	21.786	20.3399	23.4543	5.53243	5.44391	5.62992	4.46499	4.40504	4.64709
ENSMUST00000125071	0.0292235	0.544896	2.0406	up	ASMM10LNC1A100121446V4	ENSMUSG00000084911	Gm16185	lncRNA	Reliable	Yes	chr9:97085326-97088610:+	chr9	+	97085326	97088610			GENCODE	predicted gene 16185 [Source:MGI Symbol;Acc:MGI:3802169]	3207	ACCCTAAAGTTTAGAAATTGCCTATCTGTTTCTAATTCTGCACTTTAGTTTTGTTACATT		intronic antisense	ENSMUST00000085206	Slc25a36		-	97074961	97111157	94.3925	32.2054	6.11873	5.08974	135.424	73.7575	73.9957	33.5027	36.6417	26.4719	6.63453	6.02837	5.69329	5.10084	5.32812	4.84026
ENSMUST00000067628	0.00563683	0.507036	2.04051	up	ASMM10LNC1A107090214V4	ENSMUSG00000054514	Atad3aos	lncRNA	Gold	Yes	chr4:155761192-155762260:+	chr4	+	155761192	155762260			GENCODE	ATPase family, AAA domain containing 3A, opposite strand [Source:MGI Symbol;Acc:MGI:1917698]	971	ACAGCCAAGCGTGCATAAGAATAAGAGAGTTACTTAGGTCAGAGACTTGGGCGCCTCTGA	NR_027971	intergenic							20.2407	6.05717	3.67987	2.65094	22.2135	14.2002	24.3085	5.51563	5	7.65588	3.86912	3.55578	3.6147	2.61568	2.38631	2.95081
AK082543	0.0108919	0.507512	2.03981	up	ASMM10P017355V4	AK082543	AK082543	lncRNA		Yes	chr17:53689467-53692865:+	chr17	+	53689467	53692865			Genbank		3405	AGGACTTGGGGGAGAGGAAACCATGATTAGATTATGTTGGATGAAAAAATTGTTTTAATG		intergenic							43.7094	15.3515	4.97183	3.94339	51.2718	35.6736	44.1829	16.6712	11.6722	17.7111	5.1714	4.94051	4.80357	4.0731	3.54673	4.21035
ENSMUST00000200073	0.0177939	0.528175	2.03858	up	ASMM10LNC1A110882705V4	ENSMUSG00000028883	Sema3a	lncRNA	Gold	No	chr5:13399577-13496401:+	chr5	+	13399577	13496401		Cytoplasm	GENCODE	sema domain, immunoglobulin domain (Ig), short basic domain, secreted, (semaphorin) 3A [Source:MGI Symbol;Acc:MGI:107558]	2593	AATCTGCACCTATATTGAAGTTGGACATCATCCTGAGGCTGTCATTTGCTGCACAGGCCT		exon sense-overlapping	ENSMUST00000137798	Sema3a		+	13398997	13599348	311.513	109.582	7.95317	6.92561	384.656	234.79	315.093	156.148	88.1852	84.4141	8.15552	7.73275	7.97125	7.39339	6.72392	6.65953
ENSMUST00000200073	0.0177939	0.528175	2.03858	up	ASMM10LNC1A110882705V4	ENSMUSG00000028883	Sema3a	lncRNA	Gold	No	chr5:13399577-13496401:+	chr5	+	13399577	13496401		Cytoplasm	GENCODE	sema domain, immunoglobulin domain (Ig), short basic domain, secreted, (semaphorin) 3A [Source:MGI Symbol;Acc:MGI:107558]	2593	AATCTGCACCTATATTGAAGTTGGACATCATCCTGAGGCTGTCATTTGCTGCACAGGCCT		exon sense-overlapping	ENSMUST00000095012	Sema3a		+	13396784	13600988	311.513	109.582	7.95317	6.92561	384.656	234.79	315.093	156.148	88.1852	84.4141	8.15552	7.73275	7.97125	7.39339	6.72392	6.65953
ENSMUST00000200073	0.0177939	0.528175	2.03858	up	ASMM10LNC1A110882705V4	ENSMUSG00000028883	Sema3a	lncRNA	Gold	No	chr5:13399577-13496401:+	chr5	+	13399577	13496401		Cytoplasm	GENCODE	sema domain, immunoglobulin domain (Ig), short basic domain, secreted, (semaphorin) 3A [Source:MGI Symbol;Acc:MGI:107558]	2593	AATCTGCACCTATATTGAAGTTGGACATCATCCTGAGGCTGTCATTTGCTGCACAGGCCT		exon sense-overlapping	ENSMUST00000141968	Sema3a		+	13399324	13451177	311.513	109.582	7.95317	6.92561	384.656	234.79	315.093	156.148	88.1852	84.4141	8.15552	7.73275	7.97125	7.39339	6.72392	6.65953
ENSMUST00000200073	0.0177939	0.528175	2.03858	up	ASMM10LNC1A110882705V4	ENSMUSG00000028883	Sema3a	lncRNA	Gold	No	chr5:13399577-13496401:+	chr5	+	13399577	13496401		Cytoplasm	GENCODE	sema domain, immunoglobulin domain (Ig), short basic domain, secreted, (semaphorin) 3A [Source:MGI Symbol;Acc:MGI:107558]	2593	AATCTGCACCTATATTGAAGTTGGACATCATCCTGAGGCTGTCATTTGCTGCACAGGCCT		exon sense-overlapping	ENSMUST00000030714	Sema3a		+	13399309	13602565	311.513	109.582	7.95317	6.92561	384.656	234.79	315.093	156.148	88.1852	84.4141	8.15552	7.73275	7.97125	7.39339	6.72392	6.65953
ENSMUST00000200073	0.0177939	0.528175	2.03858	up	ASMM10LNC1A110882705V4	ENSMUSG00000028883	Sema3a	lncRNA	Gold	No	chr5:13399577-13496401:+	chr5	+	13399577	13496401		Cytoplasm	GENCODE	sema domain, immunoglobulin domain (Ig), short basic domain, secreted, (semaphorin) 3A [Source:MGI Symbol;Acc:MGI:107558]	2593	AATCTGCACCTATATTGAAGTTGGACATCATCCTGAGGCTGTCATTTGCTGCACAGGCCT		exon sense-overlapping	ENSMUST00000125629	Sema3a		+	13398688	13451207	311.513	109.582	7.95317	6.92561	384.656	234.79	315.093	156.148	88.1852	84.4141	8.15552	7.73275	7.97125	7.39339	6.72392	6.65953
ENSMUST00000177022	0.031655	0.547574	2.03773	up	ASMM10LNC1A106984182V4	ENSMUSG00000037971	1110032A03Rik	lncRNA	Reliable	No	chr9:50764811-50768169:-	chr9	-	50764811	50768169			GENCODE	RIKEN cDNA 1110032A03 gene [Source:MGI Symbol;Acc:MGI:1915971]	564	ACCAGAGCCATATAAATTACACTTGGACAAAGGCGTGGAGTTAATAAGAGACAAAACCTT		exon sense-overlapping	ENSMUST00000176238	1110032A03Rik		-	50763857	50768160	21.6327	6.88276	3.79829	2.77132	23.9699	15.5321	25.3961	10.3825	5	5.26577	3.9851	3.70072	3.70904	3.36869	2.38631	2.55897
ENSMUST00000177022	0.031655	0.547574	2.03773	up	ASMM10LNC1A106984182V4	ENSMUSG00000037971	1110032A03Rik	lncRNA	Reliable	No	chr9:50764811-50768169:-	chr9	-	50764811	50768169			GENCODE	RIKEN cDNA 1110032A03 gene [Source:MGI Symbol;Acc:MGI:1915971]	564	ACCAGAGCCATATAAATTACACTTGGACAAAGGCGTGGAGTTAATAAGAGACAAAACCTT		exon sense-overlapping	ENSMUST00000177546	1110032A03Rik		-	50763701	50768121	21.6327	6.88276	3.79829	2.77132	23.9699	15.5321	25.3961	10.3825	5	5.26577	3.9851	3.70072	3.70904	3.36869	2.38631	2.55897
ENSMUST00000177022	0.031655	0.547574	2.03773	up	ASMM10LNC1A106984182V4	ENSMUSG00000037971	1110032A03Rik	lncRNA	Reliable	No	chr9:50764811-50768169:-	chr9	-	50764811	50768169			GENCODE	RIKEN cDNA 1110032A03 gene [Source:MGI Symbol;Acc:MGI:1915971]	564	ACCAGAGCCATATAAATTACACTTGGACAAAGGCGTGGAGTTAATAAGAGACAAAACCTT		exon sense-overlapping	ENSMUST00000042468	1110032A03Rik		-	50762828	50768452	21.6327	6.88276	3.79829	2.77132	23.9699	15.5321	25.3961	10.3825	5	5.26577	3.9851	3.70072	3.70904	3.36869	2.38631	2.55897
ENSMUST00000177022	0.031655	0.547574	2.03773	up	ASMM10LNC1A106984182V4	ENSMUSG00000037971	1110032A03Rik	lncRNA	Reliable	No	chr9:50764811-50768169:-	chr9	-	50764811	50768169			GENCODE	RIKEN cDNA 1110032A03 gene [Source:MGI Symbol;Acc:MGI:1915971]	564	ACCAGAGCCATATAAATTACACTTGGACAAAGGCGTGGAGTTAATAAGAGACAAAACCTT		exon sense-overlapping	ENSMUST00000042576	1110032A03Rik		-	50763703	50766102	21.6327	6.88276	3.79829	2.77132	23.9699	15.5321	25.3961	10.3825	5	5.26577	3.9851	3.70072	3.70904	3.36869	2.38631	2.55897
AK155945	0.0365269	0.553265	2.0356	up	ASMM10P016708V4	AK155945	AK155945	lncRNA		Yes	chr17:17522861-17527581:+	chr17	+	17522861	17527581			Genbank		4722	CTGGGGGCAAATTAAGAGGCCTACCAAAATTTTTTAAAAAGTCAGGTGAAGGTTATAGGT		natural antisense	ENSMUST00000041047	Lnpep		-	17521410	17625047	20.9286	6.13686	3.69157	2.66612	27.1695	16.0365	19.5798	6.8215	5	6.58907	4.18494	3.74174	3.14803	2.83266	2.38631	2.77938
ENSMUST00000118661	0.00155133	0.481886	2.03373	up	ASMM10LNC1A108226383V4	ENSMUSG00000020160	Meis1	lncRNA	Reliable	No	chr11:18880668-19012002:-	chr11	-	18880668	19012002		Nucleus;Exosome	GENCODE	Meis homeobox 1 [Source:MGI Symbol;Acc:MGI:104717]	2008	GGCATCAGAGCGCCAGGACCTATGAGTGGAATGGGCATGAATATGGGCATGGAGGGGCAG		exon sense-overlapping	ENSMUST00000144988	Meis1		-	18879817	19018985	118.157	42.242	6.53004	5.50591	138.618	99.04	116.815	47.6442	44.1642	34.9174	6.66916	6.46785	6.45311	5.62366	5.6158	5.27828
ENSMUST00000118661	0.00155133	0.481886	2.03373	up	ASMM10LNC1A108226383V4	ENSMUSG00000020160	Meis1	lncRNA	Reliable	No	chr11:18880668-19012002:-	chr11	-	18880668	19012002		Nucleus;Exosome	GENCODE	Meis homeobox 1 [Source:MGI Symbol;Acc:MGI:104717]	2008	GGCATCAGAGCGCCAGGACCTATGAGTGGAATGGGCATGAATATGGGCATGGAGGGGCAG		exon sense-overlapping	ENSMUST00000185131	Meis1		-	18880428	19018969	118.157	42.242	6.53004	5.50591	138.618	99.04	116.815	47.6442	44.1642	34.9174	6.66916	6.46785	6.45311	5.62366	5.6158	5.27828
ENSMUST00000118661	0.00155133	0.481886	2.03373	up	ASMM10LNC1A108226383V4	ENSMUSG00000020160	Meis1	lncRNA	Reliable	No	chr11:18880668-19012002:-	chr11	-	18880668	19012002		Nucleus;Exosome	GENCODE	Meis homeobox 1 [Source:MGI Symbol;Acc:MGI:104717]	2008	GGCATCAGAGCGCCAGGACCTATGAGTGGAATGGGCATGAATATGGGCATGGAGGGGCAG		exon sense-overlapping	ENSMUST00000177417	Meis1		-	18880675	19018714	118.157	42.242	6.53004	5.50591	138.618	99.04	116.815	47.6442	44.1642	34.9174	6.66916	6.46785	6.45311	5.62366	5.6158	5.27828
ENSMUST00000118661	0.00155133	0.481886	2.03373	up	ASMM10LNC1A108226383V4	ENSMUSG00000020160	Meis1	lncRNA	Reliable	No	chr11:18880668-19012002:-	chr11	-	18880668	19012002		Nucleus;Exosome	GENCODE	Meis homeobox 1 [Source:MGI Symbol;Acc:MGI:104717]	2008	GGCATCAGAGCGCCAGGACCTATGAGTGGAATGGGCATGAATATGGGCATGGAGGGGCAG		exon sense-overlapping	ENSMUST00000068264	Meis1		-	18880662	19018958	118.157	42.242	6.53004	5.50591	138.618	99.04	116.815	47.6442	44.1642	34.9174	6.66916	6.46785	6.45311	5.62366	5.6158	5.27828
ENSMUST00000222003	0.036472	0.553265	2.03189	up	ASMM10LNC1A113075083V4	ENSMUSG00000113204	Gm46430	lncRNA	Reliable	No	chr13:74607137-74617560:-	chr13	-	74607137	74617560			GENCODE	predicted gene, 46430 [Source:MGI Symbol;Acc:MGI:5826067]	1371	AAGCCCTTAGAAAGTGAAGTCCACTGTGTCTCAAACAAAGGATGCAGTGACTTATGATGA		intergenic							218.314	80.8451	7.4503	6.42748	240.655	179.945	234.343	116.909	50.7162	74.9105	7.47682	7.34057	7.53352	6.96735	5.84185	6.47325
ENSMUST00000170083	0.0413863	0.559898	2.03125	up	ASMM10LNC1A108640262V4	ENSMUSG00000079109	Pms2	lncRNA	Gold	No	chr5:143909964-143933968:+	chr5	+	143909964	143933968		Nucleus	GENCODE	PMS1 homolog2, mismatch repair system component [Source:MGI Symbol;Acc:MGI:104288]	5477	GCCCTGGAGAAAACCAAGCAGCAGAAGATGAACTCAGAAAAGAGATTAGTAAATCGATGT		exon sense-overlapping	ENSMUST00000166847	Rsph10b		+	143933062	143985719	156.331	58.4069	6.94454	5.92217	190.875	148.447	129.671	87.5131	45.1591	42.5486	7.14042	7.07028	6.62291	6.52987	5.65171	5.58492
ENSMUST00000170083	0.0413863	0.559898	2.03125	up	ASMM10LNC1A108640262V4	ENSMUSG00000079109	Pms2	lncRNA	Gold	No	chr5:143909964-143933968:+	chr5	+	143909964	143933968		Nucleus	GENCODE	PMS1 homolog2, mismatch repair system component [Source:MGI Symbol;Acc:MGI:104288]	5477	GCCCTGGAGAAAACCAAGCAGCAGAAGATGAACTCAGAAAAGAGATTAGTAAATCGATGT		exon sense-overlapping	ENSMUST00000164999	Pms2		+	143919579	143925479	156.331	58.4069	6.94454	5.92217	190.875	148.447	129.671	87.5131	45.1591	42.5486	7.14042	7.07028	6.62291	6.52987	5.65171	5.58492
ENSMUST00000170083	0.0413863	0.559898	2.03125	up	ASMM10LNC1A108640262V4	ENSMUSG00000079109	Pms2	lncRNA	Gold	No	chr5:143909964-143933968:+	chr5	+	143909964	143933968		Nucleus	GENCODE	PMS1 homolog2, mismatch repair system component [Source:MGI Symbol;Acc:MGI:104288]	5477	GCCCTGGAGAAAACCAAGCAGCAGAAGATGAACTCAGAAAAGAGATTAGTAAATCGATGT		exon sense-overlapping	ENSMUST00000110709	Pms2		+	143910057	143931159	156.331	58.4069	6.94454	5.92217	190.875	148.447	129.671	87.5131	45.1591	42.5486	7.14042	7.07028	6.62291	6.52987	5.65171	5.58492
ENSMUST00000170083	0.0413863	0.559898	2.03125	up	ASMM10LNC1A108640262V4	ENSMUSG00000079109	Pms2	lncRNA	Gold	No	chr5:143909964-143933968:+	chr5	+	143909964	143933968		Nucleus	GENCODE	PMS1 homolog2, mismatch repair system component [Source:MGI Symbol;Acc:MGI:104288]	5477	GCCCTGGAGAAAACCAAGCAGCAGAAGATGAACTCAGAAAAGAGATTAGTAAATCGATGT		exon sense-overlapping	ENSMUST00000148011	Pms2		+	143909964	143933968	156.331	58.4069	6.94454	5.92217	190.875	148.447	129.671	87.5131	45.1591	42.5486	7.14042	7.07028	6.62291	6.52987	5.65171	5.58492
ENSMUST00000170083	0.0413863	0.559898	2.03125	up	ASMM10LNC1A108640262V4	ENSMUSG00000079109	Pms2	lncRNA	Gold	No	chr5:143909964-143933968:+	chr5	+	143909964	143933968		Nucleus	GENCODE	PMS1 homolog2, mismatch repair system component [Source:MGI Symbol;Acc:MGI:104288]	5477	GCCCTGGAGAAAACCAAGCAGCAGAAGATGAACTCAGAAAAGAGATTAGTAAATCGATGT		exon sense-overlapping	ENSMUST00000172367	Gm42421		+	143928175	143937309	156.331	58.4069	6.94454	5.92217	190.875	148.447	129.671	87.5131	45.1591	42.5486	7.14042	7.07028	6.62291	6.52987	5.65171	5.58492
AK089675	0.0414776	0.559898	2.03007	up	ASMM10P050970V4	AK089675	AK089675	lncRNA		Yes	chr12:80885548-80887674:+	chr12	+	80885548	80887674			Genbank		1733	AACTGTTTACCGTTTTTCTTAGTGATTTCCAGAAATGAGGGGGCGGGAATCAAGCCCTGT		intergenic							208.85	71.087	7.31788	6.29635	217.758	122.332	286.461	86.9995	71.9745	54.2868	7.33179	6.7897	7.83216	6.52143	6.40069	5.96693
ENSMUST00000143293	0.00820588	0.507036	2.0233	up	ASMM10LNC1A110736082V4	ENSMUSG00000017760	Ctsa	lncRNA	Reliable	No	chr2:164834310-164835721:+	chr2	+	164834310	164835721			GENCODE	cathepsin A [Source:MGI Symbol;Acc:MGI:97748]	522	TTGGAACCTGGTACTCCTGGAGCTATTGCCAACGTGCTGTATATCGAGTCCCCAGCTGGG		exon sense-overlapping	ENSMUST00000127650	Ctsa		+	164832926	164835691	358.982	120.743	8.15612	7.13941	432.334	373.441	271.171	139.162	115.604	107.464	8.3208	8.39347	7.75409	7.22643	7.14499	7.04681
ENSMUST00000143293	0.00820588	0.507036	2.0233	up	ASMM10LNC1A110736082V4	ENSMUSG00000017760	Ctsa	lncRNA	Reliable	No	chr2:164834310-164835721:+	chr2	+	164834310	164835721			GENCODE	cathepsin A [Source:MGI Symbol;Acc:MGI:97748]	522	TTGGAACCTGGTACTCCTGGAGCTATTGCCAACGTGCTGTATATCGAGTCCCCAGCTGGG		exon sense-overlapping	ENSMUST00000103093	Ctsa		+	164832873	164840019	358.982	120.743	8.15612	7.13941	432.334	373.441	271.171	139.162	115.604	107.464	8.3208	8.39347	7.75409	7.22643	7.14499	7.04681
ENSMUST00000143293	0.00820588	0.507036	2.0233	up	ASMM10LNC1A110736082V4	ENSMUSG00000017760	Ctsa	lncRNA	Reliable	No	chr2:164834310-164835721:+	chr2	+	164834310	164835721			GENCODE	cathepsin A [Source:MGI Symbol;Acc:MGI:97748]	522	TTGGAACCTGGTACTCCTGGAGCTATTGCCAACGTGCTGTATATCGAGTCCCCAGCTGGG		exon sense-overlapping	ENSMUST00000103092	Ctsa		+	164832901	164841032	358.982	120.743	8.15612	7.13941	432.334	373.441	271.171	139.162	115.604	107.464	8.3208	8.39347	7.75409	7.22643	7.14499	7.04681
ENSMUST00000143293	0.00820588	0.507036	2.0233	up	ASMM10LNC1A110736082V4	ENSMUSG00000017760	Ctsa	lncRNA	Reliable	No	chr2:164834310-164835721:+	chr2	+	164834310	164835721			GENCODE	cathepsin A [Source:MGI Symbol;Acc:MGI:97748]	522	TTGGAACCTGGTACTCCTGGAGCTATTGCCAACGTGCTGTATATCGAGTCCCCAGCTGGG		exon sense-overlapping	ENSMUST00000143780	Ctsa		+	164833815	164837002	358.982	120.743	8.15612	7.13941	432.334	373.441	271.171	139.162	115.604	107.464	8.3208	8.39347	7.75409	7.22643	7.14499	7.04681
ENSMUST00000143888	0.0306571	0.546921	2.02251	up	ASMM10LNC1A100052614V4	ENSMUSG00000086565	Gm13133	lncRNA	Gold	Yes	chr4:154550282-154557645:+	chr4	+	154550282	154557645			GENCODE	predicted gene 13133 [Source:MGI Symbol;Acc:MGI:3650642]	736	GAGTCTTGGTCTGAGAACACAGAGAAGTCGAGAGGGGAAGGAAACCTGAAGATTCTGCAA	NR_151634	intronic antisense	ENSMUST00000105637	Prdm16		-	154316125	154636866	27.3517	9.10849	4.17648	3.16033	33.8028	21.9731	26.2794	12.0762	7.12259	8.12671	4.52494	4.21877	3.78572	3.60031	2.86453	3.01615
ENSMUST00000143888	0.0306571	0.546921	2.02251	up	ASMM10LNC1A100052614V4	ENSMUSG00000086565	Gm13133	lncRNA	Gold	Yes	chr4:154550282-154557645:+	chr4	+	154550282	154557645			GENCODE	predicted gene 13133 [Source:MGI Symbol;Acc:MGI:3650642]	736	GAGTCTTGGTCTGAGAACACAGAGAAGTCGAGAGGGGAAGGAAACCTGAAGATTCTGCAA	NR_151634	intronic antisense	ENSMUST00000030902	Prdm16		-	154316125	154636866	27.3517	9.10849	4.17648	3.16033	33.8028	21.9731	26.2794	12.0762	7.12259	8.12671	4.52494	4.21877	3.78572	3.60031	2.86453	3.01615
ENSMUST00000143888	0.0306571	0.546921	2.02251	up	ASMM10LNC1A100052614V4	ENSMUSG00000086565	Gm13133	lncRNA	Gold	Yes	chr4:154550282-154557645:+	chr4	+	154550282	154557645			GENCODE	predicted gene 13133 [Source:MGI Symbol;Acc:MGI:3650642]	736	GAGTCTTGGTCTGAGAACACAGAGAAGTCGAGAGGGGAAGGAAACCTGAAGATTCTGCAA	NR_151634	intronic antisense	ENSMUST00000097759	Prdm16		-	154316125	154636866	27.3517	9.10849	4.17648	3.16033	33.8028	21.9731	26.2794	12.0762	7.12259	8.12671	4.52494	4.21877	3.78572	3.60031	2.86453	3.01615
ENSMUST00000143888	0.0306571	0.546921	2.02251	up	ASMM10LNC1A100052614V4	ENSMUSG00000086565	Gm13133	lncRNA	Gold	Yes	chr4:154550282-154557645:+	chr4	+	154550282	154557645			GENCODE	predicted gene 13133 [Source:MGI Symbol;Acc:MGI:3650642]	736	GAGTCTTGGTCTGAGAACACAGAGAAGTCGAGAGGGGAAGGAAACCTGAAGATTCTGCAA	NR_151634	intronic antisense	ENSMUST00000105638	Prdm16		-	154316125	154636866	27.3517	9.10849	4.17648	3.16033	33.8028	21.9731	26.2794	12.0762	7.12259	8.12671	4.52494	4.21877	3.78572	3.60031	2.86453	3.01615
ENSMUST00000143888	0.0306571	0.546921	2.02251	up	ASMM10LNC1A100052614V4	ENSMUSG00000086565	Gm13133	lncRNA	Gold	Yes	chr4:154550282-154557645:+	chr4	+	154550282	154557645			GENCODE	predicted gene 13133 [Source:MGI Symbol;Acc:MGI:3650642]	736	GAGTCTTGGTCTGAGAACACAGAGAAGTCGAGAGGGGAAGGAAACCTGAAGATTCTGCAA	NR_151634	intronic antisense	ENSMUST00000070313	Prdm16		-	154316125	154636866	27.3517	9.10849	4.17648	3.16033	33.8028	21.9731	26.2794	12.0762	7.12259	8.12671	4.52494	4.21877	3.78572	3.60031	2.86453	3.01615
ENSMUST00000143888	0.0306571	0.546921	2.02251	up	ASMM10LNC1A100052614V4	ENSMUSG00000086565	Gm13133	lncRNA	Gold	Yes	chr4:154550282-154557645:+	chr4	+	154550282	154557645			GENCODE	predicted gene 13133 [Source:MGI Symbol;Acc:MGI:3650642]	736	GAGTCTTGGTCTGAGAACACAGAGAAGTCGAGAGGGGAAGGAAACCTGAAGATTCTGCAA	NR_151634	intronic antisense	ENSMUST00000105636	Prdm16		-	154316125	154636866	27.3517	9.10849	4.17648	3.16033	33.8028	21.9731	26.2794	12.0762	7.12259	8.12671	4.52494	4.21877	3.78572	3.60031	2.86453	3.01615
ENSMUST00000143888	0.0306571	0.546921	2.02251	up	ASMM10LNC1A100052614V4	ENSMUSG00000086565	Gm13133	lncRNA	Gold	Yes	chr4:154550282-154557645:+	chr4	+	154550282	154557645			GENCODE	predicted gene 13133 [Source:MGI Symbol;Acc:MGI:3650642]	736	GAGTCTTGGTCTGAGAACACAGAGAAGTCGAGAGGGGAAGGAAACCTGAAGATTCTGCAA	NR_151634	intronic antisense	ENSMUST00000124771	Prdm16		-	154355277	154636873	27.3517	9.10849	4.17648	3.16033	33.8028	21.9731	26.2794	12.0762	7.12259	8.12671	4.52494	4.21877	3.78572	3.60031	2.86453	3.01615
AK156145	0.0284037	0.541508	2.01955	up	ASMM10P052386V4	AK156145	AK156145	lncRNA		Yes	chr13:14709666-14711263:+	chr13	+	14709666	14711263			Genbank		1601	CTGCAGTGTACTCATAAAACCAAATAAGAAAGAATAAAAACAGGCAACTTTGGGAGGTAG		intergenic							35.0047	12.2502	4.59858	3.58454	28.4368	27.2574	49.3199	15.8897	10.4725	10.3885	4.25509	4.54024	5.00041	4.00471	3.3702	3.37871
ENSMUST00000183616	0.00592681	0.507036	2.01712	up	ASMM10LNC1A100031624V4	ENSMUSG00000098843	Gm27240	lncRNA	Reliable	Yes	chr9:32709652-32711171:-	chr9	-	32709652	32711171			GENCODE	predicted gene 27240 [Source:MGI Symbol;Acc:MGI:5521083]	677	AATCTGCTGAAGGCTCTGAAGCTTCTAAATCATTCCATCAGGCCAGCCAAAGCAGAAGAG		intronic antisense	ENSMUST00000184364	Ets1		+	32696384	32754428	22.8664	7.38497	3.91424	2.90194	22.568	19.3313	26.6999	5.2704	9.27071	7.6138	3.89364	4.02955	3.81951	2.57358	3.19107	2.94117
ENSMUST00000183616	0.00592681	0.507036	2.01712	up	ASMM10LNC1A100031624V4	ENSMUSG00000098843	Gm27240	lncRNA	Reliable	Yes	chr9:32709652-32711171:-	chr9	-	32709652	32711171			GENCODE	predicted gene 27240 [Source:MGI Symbol;Acc:MGI:5521083]	677	AATCTGCTGAAGGCTCTGAAGCTTCTAAATCATTCCATCAGGCCAGCCAAAGCAGAAGAG		intronic antisense	ENSMUST00000034534	Ets1		+	32696022	32757820	22.8664	7.38497	3.91424	2.90194	22.568	19.3313	26.6999	5.2704	9.27071	7.6138	3.89364	4.02955	3.81951	2.57358	3.19107	2.94117
ENSMUST00000183616	0.00592681	0.507036	2.01712	up	ASMM10LNC1A100031624V4	ENSMUSG00000098843	Gm27240	lncRNA	Reliable	Yes	chr9:32709652-32711171:-	chr9	-	32709652	32711171			GENCODE	predicted gene 27240 [Source:MGI Symbol;Acc:MGI:5521083]	677	AATCTGCTGAAGGCTCTGAAGCTTCTAAATCATTCCATCAGGCCAGCCAAAGCAGAAGAG		intronic antisense	ENSMUST00000050797	Ets1		+	32696049	32755004	22.8664	7.38497	3.91424	2.90194	22.568	19.3313	26.6999	5.2704	9.27071	7.6138	3.89364	4.02955	3.81951	2.57358	3.19107	2.94117
ENSMUST00000183616	0.00592681	0.507036	2.01712	up	ASMM10LNC1A100031624V4	ENSMUSG00000098843	Gm27240	lncRNA	Reliable	Yes	chr9:32709652-32711171:-	chr9	-	32709652	32711171			GENCODE	predicted gene 27240 [Source:MGI Symbol;Acc:MGI:5521083]	677	AATCTGCTGAAGGCTCTGAAGCTTCTAAATCATTCCATCAGGCCAGCCAAAGCAGAAGAG		intronic antisense	ENSMUST00000184887	Ets1		+	32696121	32755275	22.8664	7.38497	3.91424	2.90194	22.568	19.3313	26.6999	5.2704	9.27071	7.6138	3.89364	4.02955	3.81951	2.57358	3.19107	2.94117
NR_045419	0.0226507	0.540551	2.0158	up	ASMM10LNC1A100101219V4	A530050N04Rik	A530050N04Rik	lncRNA	Reliable	Yes	chr18:61470225-61484607:-	chr18	-	61470225	61484607			Refseq		1808	GATCTACACACAGGTACACACAGTAAATAAGTACATAGGTGAATAAATGCCATGAAAACT	NR_045419	intergenic							40.5885	13.8429	4.80676	3.79541	52.7544	24.7645	44.2466	12.9069	12.0861	16.5356	5.2137	4.40035	4.80623	3.68981	3.59857	4.09785
NR_149742	0.0175442	0.528175	2.01254	up	ASMM10LNC1A108848296V4	ENSMUSG00000026781	Acbd5	lncRNA	Reliable	No	chr2:23068201-23114512:+	chr2	+	23068201	23114512	Yes		Refseq		3584	ACTGTGACTCTATGGAGCAATTTGGACAAGAAGAGGTGGTGATCCTACTCAGCACTTGGA	NR_149742	exon sense-overlapping	ENSMUST00000028121	Acbd5		+	23068168	23114513	563.659	191.812	8.81598	7.80696	715.795	544.653	430.529	255.981	176.183	143.272	9.05769	8.94089	8.44935	8.12532	7.79129	7.50426
NR_149742	0.0175442	0.528175	2.01254	up	ASMM10LNC1A108848296V4	ENSMUSG00000026781	Acbd5	lncRNA	Reliable	No	chr2:23068201-23114512:+	chr2	+	23068201	23114512	Yes		Refseq		3584	ACTGTGACTCTATGGAGCAATTTGGACAAGAAGAGGTGGTGATCCTACTCAGCACTTGGA	NR_149742	exon sense-overlapping	ENSMUST00000227809	Acbd5		+	23068201	23112905	563.659	191.812	8.81598	7.80696	715.795	544.653	430.529	255.981	176.183	143.272	9.05769	8.94089	8.44935	8.12532	7.79129	7.50426
NR_149742	0.0175442	0.528175	2.01254	up	ASMM10LNC1A108848296V4	ENSMUSG00000026781	Acbd5	lncRNA	Reliable	No	chr2:23068201-23114512:+	chr2	+	23068201	23114512	Yes		Refseq		3584	ACTGTGACTCTATGGAGCAATTTGGACAAGAAGAGGTGGTGATCCTACTCAGCACTTGGA	NR_149742	exon sense-overlapping	ENSMUST00000227663	Acbd5		+	23068167	23115418	563.659	191.812	8.81598	7.80696	715.795	544.653	430.529	255.981	176.183	143.272	9.05769	8.94089	8.44935	8.12532	7.79129	7.50426
NR_149742	0.0175442	0.528175	2.01254	up	ASMM10LNC1A108848296V4	ENSMUSG00000026781	Acbd5	lncRNA	Reliable	No	chr2:23068201-23114512:+	chr2	+	23068201	23114512	Yes		Refseq		3584	ACTGTGACTCTATGGAGCAATTTGGACAAGAAGAGGTGGTGATCCTACTCAGCACTTGGA	NR_149742	exon sense-overlapping	ENSMUST00000144088	Acbd5		+	23068235	23075570	563.659	191.812	8.81598	7.80696	715.795	544.653	430.529	255.981	176.183	143.272	9.05769	8.94089	8.44935	8.12532	7.79129	7.50426
NR_149742	0.0175442	0.528175	2.01254	up	ASMM10LNC1A108848296V4	ENSMUSG00000026781	Acbd5	lncRNA	Reliable	No	chr2:23068201-23114512:+	chr2	+	23068201	23114512	Yes		Refseq		3584	ACTGTGACTCTATGGAGCAATTTGGACAAGAAGAGGTGGTGATCCTACTCAGCACTTGGA	NR_149742	exon sense-overlapping	ENSMUST00000226571	Acbd5		+	23068944	23114433	563.659	191.812	8.81598	7.80696	715.795	544.653	430.529	255.981	176.183	143.272	9.05769	8.94089	8.44935	8.12532	7.79129	7.50426
NR_149742	0.0175442	0.528175	2.01254	up	ASMM10LNC1A108848296V4	ENSMUSG00000026781	Acbd5	lncRNA	Reliable	No	chr2:23068201-23114512:+	chr2	+	23068201	23114512	Yes		Refseq		3584	ACTGTGACTCTATGGAGCAATTTGGACAAGAAGAGGTGGTGATCCTACTCAGCACTTGGA	NR_149742	exon sense-overlapping	ENSMUST00000114523	Acbd5		+	23069327	23114510	563.659	191.812	8.81598	7.80696	715.795	544.653	430.529	255.981	176.183	143.272	9.05769	8.94089	8.44935	8.12532	7.79129	7.50426
NR_149742	0.0175442	0.528175	2.01254	up	ASMM10LNC1A108848296V4	ENSMUSG00000026781	Acbd5	lncRNA	Reliable	No	chr2:23068201-23114512:+	chr2	+	23068201	23114512	Yes		Refseq		3584	ACTGTGACTCTATGGAGCAATTTGGACAAGAAGAGGTGGTGATCCTACTCAGCACTTGGA	NR_149742	exon sense-overlapping	NM_001355642	Acbd5		+	23069072	23114512	563.659	191.812	8.81598	7.80696	715.795	544.653	430.529	255.981	176.183	143.272	9.05769	8.94089	8.44935	8.12532	7.79129	7.50426
NR_149742	0.0175442	0.528175	2.01254	up	ASMM10LNC1A108848296V4	ENSMUSG00000026781	Acbd5	lncRNA	Reliable	No	chr2:23068201-23114512:+	chr2	+	23068201	23114512	Yes		Refseq		3584	ACTGTGACTCTATGGAGCAATTTGGACAAGAAGAGGTGGTGATCCTACTCAGCACTTGGA	NR_149742	exon sense-overlapping	NM_001355641	Acbd5		+	23069072	23114512	563.659	191.812	8.81598	7.80696	715.795	544.653	430.529	255.981	176.183	143.272	9.05769	8.94089	8.44935	8.12532	7.79129	7.50426
NR_149742	0.0175442	0.528175	2.01254	up	ASMM10LNC1A108848296V4	ENSMUSG00000026781	Acbd5	lncRNA	Reliable	No	chr2:23068201-23114512:+	chr2	+	23068201	23114512	Yes		Refseq		3584	ACTGTGACTCTATGGAGCAATTTGGACAAGAAGAGGTGGTGATCCTACTCAGCACTTGGA	NR_149742	exon sense-overlapping	ENSMUST00000114526	Acbd5		+	23069068	23114513	563.659	191.812	8.81598	7.80696	715.795	544.653	430.529	255.981	176.183	143.272	9.05769	8.94089	8.44935	8.12532	7.79129	7.50426
NR_149742	0.0175442	0.528175	2.01254	up	ASMM10LNC1A108848296V4	ENSMUSG00000026781	Acbd5	lncRNA	Reliable	No	chr2:23068201-23114512:+	chr2	+	23068201	23114512	Yes		Refseq		3584	ACTGTGACTCTATGGAGCAATTTGGACAAGAAGAGGTGGTGATCCTACTCAGCACTTGGA	NR_149742	exon sense-overlapping	ENSMUST00000114529	Acbd5		+	23069068	23114415	563.659	191.812	8.81598	7.80696	715.795	544.653	430.529	255.981	176.183	143.272	9.05769	8.94089	8.44935	8.12532	7.79129	7.50426
NR_149742	0.0175442	0.528175	2.01254	up	ASMM10LNC1A108848296V4	ENSMUSG00000026781	Acbd5	lncRNA	Reliable	No	chr2:23068201-23114512:+	chr2	+	23068201	23114512	Yes		Refseq		3584	ACTGTGACTCTATGGAGCAATTTGGACAAGAAGAGGTGGTGATCCTACTCAGCACTTGGA	NR_149742	exon sense-overlapping	ENSMUST00000228050	Acbd5		+	23069070	23115558	563.659	191.812	8.81598	7.80696	715.795	544.653	430.529	255.981	176.183	143.272	9.05769	8.94089	8.44935	8.12532	7.79129	7.50426
NR_149742	0.0175442	0.528175	2.01254	up	ASMM10LNC1A108848296V4	ENSMUSG00000026781	Acbd5	lncRNA	Reliable	No	chr2:23068201-23114512:+	chr2	+	23068201	23114512	Yes		Refseq		3584	ACTGTGACTCTATGGAGCAATTTGGACAAGAAGAGGTGGTGATCCTACTCAGCACTTGGA	NR_149742	exon sense-overlapping	ENSMUST00000155602	Acbd5		+	23069451	23112681	563.659	191.812	8.81598	7.80696	715.795	544.653	430.529	255.981	176.183	143.272	9.05769	8.94089	8.44935	8.12532	7.79129	7.50426
ENSMUST00000224059	0.00343849	0.507036	2.00889	up	ASMM10LNC1A104982643V4	ENSMUSG00000039126	Prune2	lncRNA	Reliable	No	chr19:17138739-17221194:+	chr19	+	17138739	17221194		Nucleus	GENCODE	prune homolog 2 [Source:MGI Symbol;Acc:MGI:1925004]	1377	GGGTGCTTTCAGACCCCCGTCAGAGGATGAAGGAATGGATATCCACTTCGAGGAGGGAGT		exon sense-overlapping	ENSMUST00000226052	Prune2		+	17125647	17221378	56.2261	20.0159	5.37442	4.36802	48.9718	48.4944	71.2123	21.7055	19.7537	18.5883	5.09631	5.39722	5.62974	4.45994	4.35584	4.28829
ENSMUST00000224059	0.00343849	0.507036	2.00889	up	ASMM10LNC1A104982643V4	ENSMUSG00000039126	Prune2	lncRNA	Reliable	No	chr19:17138739-17221194:+	chr19	+	17138739	17221194		Nucleus	GENCODE	prune homolog 2 [Source:MGI Symbol;Acc:MGI:1925004]	1377	GGGTGCTTTCAGACCCCCGTCAGAGGATGAAGGAATGGATATCCACTTCGAGGAGGGAGT		exon sense-overlapping	ENSMUST00000225351	Prune2		+	17136766	17221809	56.2261	20.0159	5.37442	4.36802	48.9718	48.4944	71.2123	21.7055	19.7537	18.5883	5.09631	5.39722	5.62974	4.45994	4.35584	4.28829
ENSMUST00000224059	0.00343849	0.507036	2.00889	up	ASMM10LNC1A104982643V4	ENSMUSG00000039126	Prune2	lncRNA	Reliable	No	chr19:17138739-17221194:+	chr19	+	17138739	17221194		Nucleus	GENCODE	prune homolog 2 [Source:MGI Symbol;Acc:MGI:1925004]	1377	GGGTGCTTTCAGACCCCCGTCAGAGGATGAAGGAATGGATATCCACTTCGAGGAGGGAGT		exon sense-overlapping	ENSMUST00000223920	Prune2		+	17136766	17221584	56.2261	20.0159	5.37442	4.36802	48.9718	48.4944	71.2123	21.7055	19.7537	18.5883	5.09631	5.39722	5.62974	4.45994	4.35584	4.28829
ENSMUST00000224059	0.00343849	0.507036	2.00889	up	ASMM10LNC1A104982643V4	ENSMUSG00000039126	Prune2	lncRNA	Reliable	No	chr19:17138739-17221194:+	chr19	+	17138739	17221194		Nucleus	GENCODE	prune homolog 2 [Source:MGI Symbol;Acc:MGI:1925004]	1377	GGGTGCTTTCAGACCCCCGTCAGAGGATGAAGGAATGGATATCCACTTCGAGGAGGGAGT		exon sense-overlapping	uc008gxf.2	Prune2		+	16956118	17223932	56.2261	20.0159	5.37442	4.36802	48.9718	48.4944	71.2123	21.7055	19.7537	18.5883	5.09631	5.39722	5.62974	4.45994	4.35584	4.28829
ENSMUST00000224059	0.00343849	0.507036	2.00889	up	ASMM10LNC1A104982643V4	ENSMUSG00000039126	Prune2	lncRNA	Reliable	No	chr19:17138739-17221194:+	chr19	+	17138739	17221194		Nucleus	GENCODE	prune homolog 2 [Source:MGI Symbol;Acc:MGI:1925004]	1377	GGGTGCTTTCAGACCCCCGTCAGAGGATGAAGGAATGGATATCCACTTCGAGGAGGGAGT		exon sense-overlapping	ENSMUST00000087689	Prune2		+	16956118	17223932	56.2261	20.0159	5.37442	4.36802	48.9718	48.4944	71.2123	21.7055	19.7537	18.5883	5.09631	5.39722	5.62974	4.45994	4.35584	4.28829
ENSMUST00000233775	0.0182555	0.53051	2.00885	up	ASMM10LNC1A111077815V4	ENSMUSG00000050668	Gpatch11	lncRNA	Reliable	No	chr17:78835567-78838332:+	chr17	+	78835567	78838332		Nucleus	GENCODE	G patch domain containing 11 [Source:MGI Symbol;Acc:MGI:1858435]	394	TATATGTCGGATTCCTTCATTAATGTTCATTCATCATTGTGGGAAGGGCACTGCACCCCT		exon sense-overlapping	ENSMUST00000170759	Gpatch11		+	78835589	78848308	224.544	80.3981	7.48422	6.47785	237.016	252.029	184.589	105.992	64.2993	70.9025	7.45412	7.82943	7.16911	6.82112	6.22498	6.38745
ENSMUST00000233775	0.0182555	0.53051	2.00885	up	ASMM10LNC1A111077815V4	ENSMUSG00000050668	Gpatch11	lncRNA	Reliable	No	chr17:78835567-78838332:+	chr17	+	78835567	78838332		Nucleus	GENCODE	G patch domain containing 11 [Source:MGI Symbol;Acc:MGI:1858435]	394	TATATGTCGGATTCCTTCATTAATGTTCATTCATCATTGTGGGAAGGGCACTGCACCCCT		exon sense-overlapping	ENSMUST00000233113	Gpatch11		+	78835567	78839203	224.544	80.3981	7.48422	6.47785	237.016	252.029	184.589	105.992	64.2993	70.9025	7.45412	7.82943	7.16911	6.82112	6.22498	6.38745
ENSMUST00000154000	0.0381913	0.554802	2.00824	up	ASMM10LNC1A100057838V4	ENSMUSG00000085807	Ube4bos2	lncRNA	Reliable	Yes	chr4:149338087-149338531:+	chr4	+	149338087	149338531			GENCODE	ubiquitination factor E4B, opposite strand 2 [Source:MGI Symbol;Acc:MGI:3651969]	317	GAGGCAAGACAGATGGACAGGCTGAAACTTTAACACAACCGATTAAACACAATTTTCTAT		intronic antisense	ENSMUST00000103212	Ube4b		-	149328416	149426749	30.9504	10.4394	4.36689	3.36096	36.2572	18.2881	38.3059	7.24975	13.3505	10.718	4.63386	3.93883	4.52798	2.89821	3.75493	3.42973
humanlincRNA0052+	0.0235858	0.540551	2.00484	up	humanlincRNA0052+_P1V4	humanlincRNA0052	humanlincRNA0052	lncRNA		No	chr3:147737095-147761636:+	chr3	+	147737095	147761636			lincRNA		24541	ACAACAGTGTGGTGATCTCCTATGCACTGAGTAAACACACAGCCAGTTTTCACTCAGTAC		intergenic							91.4645	32.9417	6.11505	5.11156	110.497	64.249	99.6474	29.9517	26.473	42.4004	6.33218	5.81892	6.19404	4.93411	4.82055	5.58004
mouselincRNA0435-	0.0318388	0.547574	2.00434	up	mouselincRNA0435-_P1V4	mouselincRNA0435	mouselincRNA0435	lncRNA		Yes	chr13:101831143-101847618:-	chr13	-	101831143	101847618			lincRNA		16475	TGTCATCCATTGAAAGTGCCAAGACAGAAGATAGTTGGTGATTTCTCATTGGCTAAACTT		intergenic							61.3593	22.5639	5.49831	4.49519	56.9012	45.6136	81.5632	30.8718	19.8345	16.9855	5.32898	5.30634	5.85961	4.98264	4.3624	4.14052
humanlincRNA1756+	0.00426141	0.507036	1.9976	up	humanlincRNA1756+_P1V4	humanlincRNA1756	humanlincRNA1756	lncRNA		No	chr17:62127696-62172081:+	chr17	+	62127696	62172081			lincRNA		44385	GGAGTAGGATCCAAAACCAATTTTAGAGTCATGCAATTTTTCATTTTCCATGTCTGGTTT		intergenic							95.1953	33.9343	6.17992	5.18166	112.422	67.1763	105.988	35.3594	30.3615	36.0821	6.35677	5.88583	6.29717	5.18093	5.03496	5.32908
ENSMUST00000186300	0.00574167	0.507036	1.99168	up	ASMM10LNC1A100021168V4	ENSMUSG00000101445	Gm28932	lncRNA	Reliable	Yes	chr14:123979210-123980619:+	chr14	+	123979210	123980619			GENCODE	predicted gene 28932 [Source:MGI Symbol;Acc:MGI:5579638]	357	AAACCTCAGCCAGTCTATGTCTGTTTTCTGAGAATGAACTCAATCCCATTGATAACAGGA		natural antisense	ENSMUST00000026631	Fgf14		-	123978291	124192902	105.43	38.2227	6.35112	5.35714	104.076	80.0546	132.159	44.1137	32.9479	37.6066	6.24739	6.15435	6.65163	5.51394	5.16125	5.39624
ENSMUST00000186300	0.00574167	0.507036	1.99168	up	ASMM10LNC1A100021168V4	ENSMUSG00000101445	Gm28932	lncRNA	Reliable	Yes	chr14:123979210-123980619:+	chr14	+	123979210	123980619			GENCODE	predicted gene 28932 [Source:MGI Symbol;Acc:MGI:5579638]	357	AAACCTCAGCCAGTCTATGTCTGTTTTCTGAGAATGAACTCAATCCCATTGATAACAGGA		natural antisense	ENSMUST00000095529	Fgf14		-	123977907	124677127	105.43	38.2227	6.35112	5.35714	104.076	80.0546	132.159	44.1137	32.9479	37.6066	6.24739	6.15435	6.65163	5.51394	5.16125	5.39624
ENSMUST00000219396	0.0486818	0.56495	1.99074	up	ASMM10LNC1A100037310V4	ENSMUSG00000112097	Gm32515	lncRNA	Reliable	Yes	chr10:67665359-67666745:+	chr10	+	67665359	67666745			GENCODE	predicted gene, 32515 [Source:MGI Symbol;Acc:MGI:5591674]	350	ACAGCTAGAAGGTCATTGAACAAGAGAAACAGCACAGTCCGGGGAAACCAGCTCTTGGGC		intergenic							48.384	18.0092	5.13968	4.14637	54.2808	44.1186	46.7527	17.4028	11.878	24.747	5.25667	5.25734	4.90502	4.1377	3.57149	4.72992
ENSMUST00000198751	0.00396653	0.507036	1.99048	up	ASMM10LNC1A108169251V4	ENSMUSG00000105662	Gm6639	lncRNA	Gold	Yes	chr3:35597152-35666163:-	chr3	-	35597152	35666163			GENCODE	predicted gene 6639 [Source:MGI Symbol;Acc:MGI:3779620]	3135	ACTAAAGAAGTCTCCTCCCTACCCCTTCCCCTCTCTTCTAGATCCATTCCTTCTCCACCC	NR_040748	intergenic							26348.7	8214.52	14.3679	13.3748	31704.8	22987.8	24353.7	9698.47	9783.97	5161.13	14.4728	14.2452	14.3858	13.4281	13.6086	13.0877
ENSMUST00000224521	0.0448048	0.563637	1.98892	up	ASMM10LNC1A106157504V4	ENSMUSG00000097360	9430065F17Rik	lncRNA	Reliable	No	chr13:67553035-67554634:+	chr13	+	67553035	67554634		Exosome	GENCODE	RIKEN cDNA 9430065F17 gene [Source:MGI Symbol;Acc:MGI:1924606]	1280	GGAGCTTAAGACAGAAGGATGCCAAATCCAAGGATAACCTGGGCAAAAGGTACAAACTAC		natural antisense	ENSMUST00000181892	Zfp748		-	67538641	67553830	56.8656	21.1192	5.37803	4.38605	70.3937	46.6195	53.5836	27.6273	22.2905	13.4398	5.65197	5.33908	5.14304	4.82257	4.54984	3.78572
ENSMUST00000138123	0.0451762	0.563637	1.9883	up	ASMM10LNC1A103056853V4	ENSMUSG00000054737	Zfp182	lncRNA	Gold	No	chrX:21057678-21062043:-	chrX	-	21057678	21062043			GENCODE	zinc finger protein 182 [Source:MGI Symbol;Acc:MGI:2442220]	2417	GCCTTAGCGGCCTTTGGACATTTGGAGGTCTGAGGAGGGATAGACAGCTCAGCTTTCATA		exon sense-overlapping	ENSMUST00000115334	Zfp182		-	21028943	21062052	147.785	54.5862	6.83586	5.84433	197.487	129.681	116.187	76.1846	38.1594	49.4145	7.19099	6.87273	6.44386	6.32154	5.39332	5.81812
ENSMUST00000138123	0.0451762	0.563637	1.9883	up	ASMM10LNC1A103056853V4	ENSMUSG00000054737	Zfp182	lncRNA	Gold	No	chrX:21057678-21062043:-	chrX	-	21057678	21062043			GENCODE	zinc finger protein 182 [Source:MGI Symbol;Acc:MGI:2442220]	2417	GCCTTAGCGGCCTTTGGACATTTGGAGGTCTGAGGAGGGATAGACAGCTCAGCTTTCATA		exon sense-overlapping	ENSMUST00000115333	Zfp182		-	21028939	21062003	147.785	54.5862	6.83586	5.84433	197.487	129.681	116.187	76.1846	38.1594	49.4145	7.19099	6.87273	6.44386	6.32154	5.39332	5.81812
ENSMUST00000138123	0.0451762	0.563637	1.9883	up	ASMM10LNC1A103056853V4	ENSMUSG00000054737	Zfp182	lncRNA	Gold	No	chrX:21057678-21062043:-	chrX	-	21057678	21062043			GENCODE	zinc finger protein 182 [Source:MGI Symbol;Acc:MGI:2442220]	2417	GCCTTAGCGGCCTTTGGACATTTGGAGGTCTGAGGAGGGATAGACAGCTCAGCTTTCATA		exon sense-overlapping	ENSMUST00000040628	Zfp182		-	21029589	21061986	147.785	54.5862	6.83586	5.84433	197.487	129.681	116.187	76.1846	38.1594	49.4145	7.19099	6.87273	6.44386	6.32154	5.39332	5.81812
ENSMUST00000181527	0.00502459	0.507036	1.98779	up	ASMM10LNC1A104148630V4	ENSMUSG00000097451	Rian	lncRNA	Gold	No	chr12:109634203-109646263:+	chr12	+	109634203	109646263	Yes	Nucleus	GENCODE	RNA imprinted and accumulated in nucleus [Source:MGI Symbol;Acc:MGI:1922995]	989	TGCCTGTTAACCTCTAGAGAAGGAGGGACGATACAGACAATGAAGACTATAGCAGACTGA		intergenic							18.2141	5.41685	3.49185	2.50069	20.6702	12.4222	21.5498	5	6.25056	5	3.76096	3.35237	3.36223	2.3866	2.73156	2.3839
ENSMUST00000129661	0.0491852	0.56495	1.98741	up	ASMM10LNC1A104117393V4	ENSMUSG00000075020	Mir670hg	lncRNA	Gold	Yes	chr2:94251879-94264739:-	chr2	-	94251879	94264739		Cytoplasm	GENCODE	MIR670 host gene (non-protein coding) [Source:MGI Symbol;Acc:MGI:3041234]	855	AGGAGCACGCCAAGGAGCACCAAAGACCAAGAGGAGACCAGATGAGTTTTCAGAGCAGTT		intergenic							54.8318	19.4878	5.28262	4.29173	64.7745	32.0415	67.6792	22.851	13.6621	21.9502	5.52289	4.78035	5.54462	4.54251	3.79053	4.54215
ENSMUST00000131937	0.0124711	0.509849	1.98516	up	ASMM10LNC1A117644988V4	ENSMUSG00000044320	1700001O22Rik	lncRNA	Reliable	No	chr2:30795566-30803644:-	chr2	-	30795566	30803644			GENCODE	RIKEN cDNA 1700001O22 gene [Source:MGI Symbol;Acc:MGI:1923631]	789	ATCTTTCCGAGTCAGCTCAGGAACCTCAGCTCTACCTTTCTGAGGACTCCTCCGTGAGCA		exon sense-overlapping	ENSMUST00000050003	1700001O22Rik		-	30795301	30801707	185.385	67.4106	7.19372	6.20446	198.886	134.92	222.349	88.0011	54.886	59.3447	7.20015	6.92797	7.45303	6.53832	5.96723	6.10784
ENSMUST00000227451	0.00371198	0.507036	1.98422	up	ASMM10LNC1A100053299V4	ENSMUSG00000115123	Gm33299	lncRNA	Reliable	Yes	chr14:121451730-121455762:-	chr14	-	121451730	121455762			GENCODE	predicted gene, 33299 [Source:MGI Symbol;Acc:MGI:5592458]	303	GTCGTGTCTTCTCAGGCCAGGCCATGAGGAAAGTGCATAATACAGAGAGCAAGTGACTGC		intergenic							67.3175	24.1058	5.64461	4.65604	74.2854	48.0348	79.6324	23.3745	26.8639	22.0792	5.73509	5.38125	5.81749	4.5761	4.84079	4.55122
ENSMUST00000190280	0.00572121	0.507036	1.98358	up	ASMM10LNC1A105158427V4	ENSMUSG00000100372	1700003I22Rik	lncRNA	Reliable	No	chr1:56019023-56020137:+	chr1	+	56019023	56020137			GENCODE	RIKEN cDNA 1700003I22 gene [Source:MGI Symbol;Acc:MGI:1916606]	371	AGGCCGGCTAAGAACATCCTAACGTATTGGCTCAAAGCATCTATTTCTCATTTTCCCCCT		intergenic							67.4112	24.737	5.67268	4.68457	65.4779	67.5188	69.2369	27.1347	20.2437	26.8326	5.53941	5.8937	5.58492	4.79681	4.3958	4.86111
ENSMUST00000188215	0.00739345	0.507036	1.98159	up	ASMM10LNC1A100068755V4	ENSMUSG00000100101	Gm29591	lncRNA	Reliable	Yes	chr6:17347733-17348340:+	chr6	+	17347733	17348340			GENCODE	predicted gene 29591 [Source:MGI Symbol;Acc:MGI:5580297]	357	ACTGAAGAAGTGTGGGTTTCTTTTATTTTCTTAAATCATGATGAGAGGATTGGGAAGCCT		intergenic							80.7082	28.9578	5.92924	4.94259	100.849	66.0923	75.1837	25.0062	30.5247	31.3425	6.20323	5.86309	5.72141	4.67535	5.04335	5.10906
ENSMUST00000170200	0.0455681	0.563637	1.98006	up	ASMM10LNC1A106912979V4	ENSMUSG00000031465	Angpt2	lncRNA	Reliable	No	chr8:18692087-18699547:-	chr8	-	18692087	18699547			GENCODE	angiopoietin 2 [Source:MGI Symbol;Acc:MGI:1202890]	652	CTGCCAGTTTCCCAGGCCTACTGTGACATGGACGTGGGTGGAGGAGGGTGGACAGTCATC		bidirectional	ENSMUST00000033846	Angpt2		-	18690263	18741562	626.989	202.089	8.91784	7.93229	947.538	490.174	443.255	217.957	159.226	229.083	9.47395	8.78822	8.49134	7.88833	7.63984	8.2687
ENSMUST00000170200	0.0455681	0.563637	1.98006	up	ASMM10LNC1A106912979V4	ENSMUSG00000031465	Angpt2	lncRNA	Reliable	No	chr8:18692087-18699547:-	chr8	-	18692087	18699547			GENCODE	angiopoietin 2 [Source:MGI Symbol;Acc:MGI:1202890]	652	CTGCCAGTTTCCCAGGCCTACTGTGACATGGACGTGGGTGGAGGAGGGTGGACAGTCATC		bidirectional	ENSMUST00000039412	Mcph1		+	18595131	18803189	626.989	202.089	8.91784	7.93229	947.538	490.174	443.255	217.957	159.226	229.083	9.47395	8.78822	8.49134	7.88833	7.63984	8.2687
ENSMUST00000183967	0.0439128	0.563637	1.97796	up	ASMM10LNC1A104141852V4	ENSMUSG00000087117	Gm11523	lncRNA	Reliable	No	chr11:96863419-96873934:-	chr11	-	96863419	96873934			GENCODE	predicted gene 11523 [Source:MGI Symbol;Acc:MGI:3651808]	508	GGGCCTCTCCCCAGGGGTTGGCGCTGTTTTGCTATGTAGTCCAGAATAGCATCAAATTCG		intergenic							2976.01	976.087	11.2254	10.2414	2529.95	3026.75	3371.33	1327.37	1046.72	554.165	10.8672	11.3738	11.4354	10.5557	10.5002	9.66837
ENSMUST00000216036	0.0338151	0.550377	1.97492	up	ASMM10LNC1A103487101V4	ENSMUSG00000037940	Inpp4b	lncRNA	Reliable	No	chr8:81770733-81884221:+	chr8	+	81770733	81884221			GENCODE	inositol polyphosphate-4-phosphatase, type II [Source:MGI Symbol;Acc:MGI:2158925]	412	TGCCTTAATGAATCCAAGTTTTCTGCCTATACTGTTTTCAGGGAACAAAAGACCCACTGT		exon sense-overlapping	ENSMUST00000169116	Inpp4b		+	81715201	82069002	106.131	38.2971	6.32548	5.34368	117.971	66.4458	133.977	43.0591	28.7723	43.06	6.43137	5.87117	6.6739	5.47556	4.95374	5.60175
ENSMUST00000216036	0.0338151	0.550377	1.97492	up	ASMM10LNC1A103487101V4	ENSMUSG00000037940	Inpp4b	lncRNA	Reliable	No	chr8:81770733-81884221:+	chr8	+	81770733	81884221			GENCODE	inositol polyphosphate-4-phosphatase, type II [Source:MGI Symbol;Acc:MGI:2158925]	412	TGCCTTAATGAATCCAAGTTTTCTGCCTATACTGTTTTCAGGGAACAAAAGACCCACTGT		exon sense-overlapping	ENSMUST00000109851	Inpp4b		+	81856368	82122570	106.131	38.2971	6.32548	5.34368	117.971	66.4458	133.977	43.0591	28.7723	43.06	6.43137	5.87117	6.6739	5.47556	4.95374	5.60175
ENSMUST00000216036	0.0338151	0.550377	1.97492	up	ASMM10LNC1A103487101V4	ENSMUSG00000037940	Inpp4b	lncRNA	Reliable	No	chr8:81770733-81884221:+	chr8	+	81770733	81884221			GENCODE	inositol polyphosphate-4-phosphatase, type II [Source:MGI Symbol;Acc:MGI:2158925]	412	TGCCTTAATGAATCCAAGTTTTCTGCCTATACTGTTTTCAGGGAACAAAAGACCCACTGT		exon sense-overlapping	ENSMUST00000172031	Inpp4b		+	81741306	82127914	106.131	38.2971	6.32548	5.34368	117.971	66.4458	133.977	43.0591	28.7723	43.06	6.43137	5.87117	6.6739	5.47556	4.95374	5.60175
ENSMUST00000216036	0.0338151	0.550377	1.97492	up	ASMM10LNC1A103487101V4	ENSMUSG00000037940	Inpp4b	lncRNA	Reliable	No	chr8:81770733-81884221:+	chr8	+	81770733	81884221			GENCODE	inositol polyphosphate-4-phosphatase, type II [Source:MGI Symbol;Acc:MGI:2158925]	412	TGCCTTAATGAATCCAAGTTTTCTGCCTATACTGTTTTCAGGGAACAAAAGACCCACTGT		exon sense-overlapping	ENSMUST00000109852	Inpp4b		+	81741306	82122556	106.131	38.2971	6.32548	5.34368	117.971	66.4458	133.977	43.0591	28.7723	43.06	6.43137	5.87117	6.6739	5.47556	4.95374	5.60175
ENSMUST00000216036	0.0338151	0.550377	1.97492	up	ASMM10LNC1A103487101V4	ENSMUSG00000037940	Inpp4b	lncRNA	Reliable	No	chr8:81770733-81884221:+	chr8	+	81770733	81884221			GENCODE	inositol polyphosphate-4-phosphatase, type II [Source:MGI Symbol;Acc:MGI:2158925]	412	TGCCTTAATGAATCCAAGTTTTCTGCCTATACTGTTTTCAGGGAACAAAAGACCCACTGT		exon sense-overlapping	ENSMUST00000170160	Inpp4b		+	81773113	82069002	106.131	38.2971	6.32548	5.34368	117.971	66.4458	133.977	43.0591	28.7723	43.06	6.43137	5.87117	6.6739	5.47556	4.95374	5.60175
ENSMUST00000216036	0.0338151	0.550377	1.97492	up	ASMM10LNC1A103487101V4	ENSMUSG00000037940	Inpp4b	lncRNA	Reliable	No	chr8:81770733-81884221:+	chr8	+	81770733	81884221			GENCODE	inositol polyphosphate-4-phosphatase, type II [Source:MGI Symbol;Acc:MGI:2158925]	412	TGCCTTAATGAATCCAAGTTTTCTGCCTATACTGTTTTCAGGGAACAAAAGACCCACTGT		exon sense-overlapping	NM_001024617	Inpp4b		+	81342562	82122570	106.131	38.2971	6.32548	5.34368	117.971	66.4458	133.977	43.0591	28.7723	43.06	6.43137	5.87117	6.6739	5.47556	4.95374	5.60175
ENSMUST00000216036	0.0338151	0.550377	1.97492	up	ASMM10LNC1A103487101V4	ENSMUSG00000037940	Inpp4b	lncRNA	Reliable	No	chr8:81770733-81884221:+	chr8	+	81770733	81884221			GENCODE	inositol polyphosphate-4-phosphatase, type II [Source:MGI Symbol;Acc:MGI:2158925]	412	TGCCTTAATGAATCCAAGTTTTCTGCCTATACTGTTTTCAGGGAACAAAAGACCCACTGT		exon sense-overlapping	ENSMUST00000215332	Inpp4b		+	81342562	82125036	106.131	38.2971	6.32548	5.34368	117.971	66.4458	133.977	43.0591	28.7723	43.06	6.43137	5.87117	6.6739	5.47556	4.95374	5.60175
ENSMUST00000216036	0.0338151	0.550377	1.97492	up	ASMM10LNC1A103487101V4	ENSMUSG00000037940	Inpp4b	lncRNA	Reliable	No	chr8:81770733-81884221:+	chr8	+	81770733	81884221			GENCODE	inositol polyphosphate-4-phosphatase, type II [Source:MGI Symbol;Acc:MGI:2158925]	412	TGCCTTAATGAATCCAAGTTTTCTGCCTATACTGTTTTCAGGGAACAAAAGACCCACTGT		exon sense-overlapping	ENSMUST00000217122	Inpp4b		+	81342562	82122556	106.131	38.2971	6.32548	5.34368	117.971	66.4458	133.977	43.0591	28.7723	43.06	6.43137	5.87117	6.6739	5.47556	4.95374	5.60175
ENSMUST00000216036	0.0338151	0.550377	1.97492	up	ASMM10LNC1A103487101V4	ENSMUSG00000037940	Inpp4b	lncRNA	Reliable	No	chr8:81770733-81884221:+	chr8	+	81770733	81884221			GENCODE	inositol polyphosphate-4-phosphatase, type II [Source:MGI Symbol;Acc:MGI:2158925]	412	TGCCTTAATGAATCCAAGTTTTCTGCCTATACTGTTTTCAGGGAACAAAAGACCCACTGT		exon sense-overlapping	ENSMUST00000042529	Inpp4b		+	81715200	82122559	106.131	38.2971	6.32548	5.34368	117.971	66.4458	133.977	43.0591	28.7723	43.06	6.43137	5.87117	6.6739	5.47556	4.95374	5.60175
ENSMUST00000216036	0.0338151	0.550377	1.97492	up	ASMM10LNC1A103487101V4	ENSMUSG00000037940	Inpp4b	lncRNA	Reliable	No	chr8:81770733-81884221:+	chr8	+	81770733	81884221			GENCODE	inositol polyphosphate-4-phosphatase, type II [Source:MGI Symbol;Acc:MGI:2158925]	412	TGCCTTAATGAATCCAAGTTTTCTGCCTATACTGTTTTCAGGGAACAAAAGACCCACTGT		exon sense-overlapping	ENSMUST00000213285	Inpp4b		+	81342558	82069002	106.131	38.2971	6.32548	5.34368	117.971	66.4458	133.977	43.0591	28.7723	43.06	6.43137	5.87117	6.6739	5.47556	4.95374	5.60175
ENSMUST00000194892	0.0148559	0.517486	1.97366	up	ASMM10LNC1A100127257V4	ENSMUSG00000102716	Gm5099	lncRNA	Gold	Yes	chr1:38132083-38159892:+	chr1	+	38132083	38159892			GENCODE	predicted gene 5099 [Source:MGI Symbol;Acc:MGI:3644917]	1848	TATCCTGCCGTGCTTCTCGCCATGACAATAAAGGGCTAGTCTGAACTTGTAATCCAGCCC	NR_151587	intergenic							316.711	110.55	7.97076	6.98989	336.489	220.319	393.325	132.694	87.8569	111.099	7.96385	7.63478	8.31366	7.1516	6.71705	7.10102
AK041646	0.0417965	0.559898	1.97344	up	ASMM10P026516V4	AK041646	AK041646	lncRNA		Yes	chr3:131024302-131024791:+	chr3	+	131024302	131024791			Genbank		490	CACTGAAGCAAGAAAAACCGCTACTGCCCTTCAGAAAGATTTTGACAGGACAGAATATTC		intergenic							35.8759	12.2623	4.60657	3.62586	24.2941	30.0027	53.3309	11.562	13.029	12.1959	4.00623	4.6792	5.1343	3.53088	3.71541	3.6313
ENSMUST00000131286	0.00795207	0.507036	1.97026	up	ASMM10LNC1A103692286V4	ENSMUSG00000013593	Ndufs2	lncRNA	Reliable	No	chr1:171237145-171240055:-	chr1	-	171237145	171240055			GENCODE	NADH:ubiquinone oxidoreductase core subunit S2 [Source:MGI Symbol;Acc:MGI:2385112]	746	AAGGGACCAGGAGGAGAAAGAAGTGCCCTTCCATACTTTGACCGGTTGGACTATGTGTCC		exon sense-overlapping	ENSMUST00000194778	Ndufs2		-	171238520	171251251	588.708	202.475	8.90008	7.92169	664.992	474.641	626.491	236.82	152.227	218.378	8.94809	8.74373	9.00841	8.00835	7.57185	8.18489
ENSMUST00000131286	0.00795207	0.507036	1.97026	up	ASMM10LNC1A103692286V4	ENSMUSG00000013593	Ndufs2	lncRNA	Reliable	No	chr1:171237145-171240055:-	chr1	-	171237145	171240055			GENCODE	NADH:ubiquinone oxidoreductase core subunit S2 [Source:MGI Symbol;Acc:MGI:2385112]	746	AAGGGACCAGGAGGAGAAAGAAGTGCCCTTCCATACTTTGACCGGTTGGACTATGTGTCC		exon sense-overlapping	ENSMUST00000191871	Ndufs2		-	171238738	171251388	588.708	202.475	8.90008	7.92169	664.992	474.641	626.491	236.82	152.227	218.378	8.94809	8.74373	9.00841	8.00835	7.57185	8.18489
ENSMUST00000131286	0.00795207	0.507036	1.97026	up	ASMM10LNC1A103692286V4	ENSMUSG00000013593	Ndufs2	lncRNA	Reliable	No	chr1:171237145-171240055:-	chr1	-	171237145	171240055			GENCODE	NADH:ubiquinone oxidoreductase core subunit S2 [Source:MGI Symbol;Acc:MGI:2385112]	746	AAGGGACCAGGAGGAGAAAGAAGTGCCCTTCCATACTTTGACCGGTTGGACTATGTGTCC		exon sense-overlapping	ENSMUST00000111318	Ndufs2		-	171234853	171247122	588.708	202.475	8.90008	7.92169	664.992	474.641	626.491	236.82	152.227	218.378	8.94809	8.74373	9.00841	8.00835	7.57185	8.18489
ENSMUST00000131286	0.00795207	0.507036	1.97026	up	ASMM10LNC1A103692286V4	ENSMUSG00000013593	Ndufs2	lncRNA	Reliable	No	chr1:171237145-171240055:-	chr1	-	171237145	171240055			GENCODE	NADH:ubiquinone oxidoreductase core subunit S2 [Source:MGI Symbol;Acc:MGI:2385112]	746	AAGGGACCAGGAGGAGAAAGAAGTGCCCTTCCATACTTTGACCGGTTGGACTATGTGTCC		exon sense-overlapping	ENSMUST00000013737	Ndufs2		-	171234853	171247122	588.708	202.475	8.90008	7.92169	664.992	474.641	626.491	236.82	152.227	218.378	8.94809	8.74373	9.00841	8.00835	7.57185	8.18489
ENSMUST00000197325	0.00699512	0.507036	1.96992	up	ASMM10LNC1A105807147V4	ENSMUSG00000025437	Usp33	lncRNA	Reliable	No	chr3:152382048-152392507:+	chr3	+	152382048	152392507		Nucleus	GENCODE	ubiquitin specific peptidase 33 [Source:MGI Symbol;Acc:MGI:2159711]	780	ACAGTTGGGTGAGCTTTCTACATACACTTTCCTTGGTATTCCTCCACGAAAAGCGAGTTA		exon sense-overlapping	ENSMUST00000197748	Usp33		+	152346489	152393617	171.429	62.8339	7.08538	6.10724	209.443	152.123	152.721	76.6077	49.8625	62.0316	7.27599	7.10632	6.87383	6.32779	5.8147	6.17924
ENSMUST00000197325	0.00699512	0.507036	1.96992	up	ASMM10LNC1A105807147V4	ENSMUSG00000025437	Usp33	lncRNA	Reliable	No	chr3:152382048-152392507:+	chr3	+	152382048	152392507		Nucleus	GENCODE	ubiquitin specific peptidase 33 [Source:MGI Symbol;Acc:MGI:2159711]	780	ACAGTTGGGTGAGCTTTCTACATACACTTTCCTTGGTATTCCTCCACGAAAAGCGAGTTA		exon sense-overlapping	ENSMUST00000026507	Usp33		+	152346478	152393612	171.429	62.8339	7.08538	6.10724	209.443	152.123	152.721	76.6077	49.8625	62.0316	7.27599	7.10632	6.87383	6.32779	5.8147	6.17924
ENSMUST00000197325	0.00699512	0.507036	1.96992	up	ASMM10LNC1A105807147V4	ENSMUSG00000025437	Usp33	lncRNA	Reliable	No	chr3:152382048-152392507:+	chr3	+	152382048	152392507		Nucleus	GENCODE	ubiquitin specific peptidase 33 [Source:MGI Symbol;Acc:MGI:2159711]	780	ACAGTTGGGTGAGCTTTCTACATACACTTTCCTTGGTATTCCTCCACGAAAAGCGAGTTA		exon sense-overlapping	ENSMUST00000117492	Usp33		+	152346478	152393333	171.429	62.8339	7.08538	6.10724	209.443	152.123	152.721	76.6077	49.8625	62.0316	7.27599	7.10632	6.87383	6.32779	5.8147	6.17924
ENSMUST00000197325	0.00699512	0.507036	1.96992	up	ASMM10LNC1A105807147V4	ENSMUSG00000025437	Usp33	lncRNA	Reliable	No	chr3:152382048-152392507:+	chr3	+	152382048	152392507		Nucleus	GENCODE	ubiquitin specific peptidase 33 [Source:MGI Symbol;Acc:MGI:2159711]	780	ACAGTTGGGTGAGCTTTCTACATACACTTTCCTTGGTATTCCTCCACGAAAAGCGAGTTA		exon sense-overlapping	NM_001355666	Usp33		+	152346478	152393614	171.429	62.8339	7.08538	6.10724	209.443	152.123	152.721	76.6077	49.8625	62.0316	7.27599	7.10632	6.87383	6.32779	5.8147	6.17924
ENSMUST00000197325	0.00699512	0.507036	1.96992	up	ASMM10LNC1A105807147V4	ENSMUSG00000025437	Usp33	lncRNA	Reliable	No	chr3:152382048-152392507:+	chr3	+	152382048	152392507		Nucleus	GENCODE	ubiquitin specific peptidase 33 [Source:MGI Symbol;Acc:MGI:2159711]	780	ACAGTTGGGTGAGCTTTCTACATACACTTTCCTTGGTATTCCTCCACGAAAAGCGAGTTA		exon sense-overlapping	uc008rtl.2	Usp33		+	152357840	152393617	171.429	62.8339	7.08538	6.10724	209.443	152.123	152.721	76.6077	49.8625	62.0316	7.27599	7.10632	6.87383	6.32779	5.8147	6.17924
humanlincRNA1395+	0.0192633	0.530596	1.96823	up	humanlincRNA1395+_P1V4	humanlincRNA1395	humanlincRNA1395	lncRNA		No	chr6:95192892-95204855:+	chr6	+	95192892	95204855			lincRNA		11963	AACACAAAGCAAGCACAGGAGAAACAAGAAACAGACTCAGCCGTGACATAGAAGATTAGA		intergenic							54.3635	18.8791	5.26304	4.28613	66.8651	31.6034	64.6219	18.5301	18.6112	19.4961	5.56978	4.75848	5.46085	4.22399	4.26737	4.36704
ENSMUST00000227245	0.00828299	0.507036	1.96754	up	ASMM10LNC1A100063975V4	ENSMUSG00000115485	Gm49126	lncRNA	Reliable	Yes	chr15:16496911-16549904:+	chr15	+	16496911	16549904			GENCODE	predicted gene, 49126 [Source:MGI Symbol;Acc:MGI:6118532]	721	CATCAGTTTTCCCTCAAACCACTTTTAGATATAAAATGACTCTATTACATCTTCACAAAT		intergenic							145.558	52.1746	6.81194	5.83555	180.108	97.115	159.452	60.1117	49.2163	47.1958	7.05645	6.43916	6.94022	5.96675	5.7946	5.74532
ENSMUST00000177422	0.0410702	0.559898	1.96521	up	ASMM10LNC1A114554448V4	ENSMUSG00000032010	Usp2	lncRNA	Reliable	No	chr9:44092468-44094364:+	chr9	+	44092468	44094364			GENCODE	ubiquitin specific peptidase 2 [Source:MGI Symbol;Acc:MGI:1858178]	908	ACCAACAAAATCCTGACAAGTGAGAGAAAAATAAAGTAAAATAAAGCTGCCGAGCAGAAG		exon sense-overlapping	ENSMUST00000176416	Usp2		+	44084950	44093926	30.318	10.5295	4.35109	3.37641	26.1978	20.6524	44.1038	12.0234	7.33266	12.2324	4.12702	4.12604	4.80023	3.59428	2.89895	3.63601
ENSMUST00000177422	0.0410702	0.559898	1.96521	up	ASMM10LNC1A114554448V4	ENSMUSG00000032010	Usp2	lncRNA	Reliable	No	chr9:44092468-44094364:+	chr9	+	44092468	44094364			GENCODE	ubiquitin specific peptidase 2 [Source:MGI Symbol;Acc:MGI:1858178]	908	ACCAACAAAATCCTGACAAGTGAGAGAAAAATAAAGTAAAATAAAGCTGCCGAGCAGAAG		exon sense-overlapping	ENSMUST00000177054	Usp2		+	44067078	44093929	30.318	10.5295	4.35109	3.37641	26.1978	20.6524	44.1038	12.0234	7.33266	12.2324	4.12702	4.12604	4.80023	3.59428	2.89895	3.63601
ENSMUST00000177422	0.0410702	0.559898	1.96521	up	ASMM10LNC1A114554448V4	ENSMUSG00000032010	Usp2	lncRNA	Reliable	No	chr9:44092468-44094364:+	chr9	+	44092468	44094364			GENCODE	ubiquitin specific peptidase 2 [Source:MGI Symbol;Acc:MGI:1858178]	908	ACCAACAAAATCCTGACAAGTGAGAGAAAAATAAAGTAAAATAAAGCTGCCGAGCAGAAG		exon sense-overlapping	ENSMUST00000034508	Usp2		+	44067021	44095627	30.318	10.5295	4.35109	3.37641	26.1978	20.6524	44.1038	12.0234	7.33266	12.2324	4.12702	4.12604	4.80023	3.59428	2.89895	3.63601
ENSMUST00000177422	0.0410702	0.559898	1.96521	up	ASMM10LNC1A114554448V4	ENSMUSG00000032010	Usp2	lncRNA	Reliable	No	chr9:44092468-44094364:+	chr9	+	44092468	44094364			GENCODE	ubiquitin specific peptidase 2 [Source:MGI Symbol;Acc:MGI:1858178]	908	ACCAACAAAATCCTGACAAGTGAGAGAAAAATAAAGTAAAATAAAGCTGCCGAGCAGAAG		exon sense-overlapping	ENSMUST00000065461	Usp2		+	44084939	44094477	30.318	10.5295	4.35109	3.37641	26.1978	20.6524	44.1038	12.0234	7.33266	12.2324	4.12702	4.12604	4.80023	3.59428	2.89895	3.63601
ENSMUST00000177422	0.0410702	0.559898	1.96521	up	ASMM10LNC1A114554448V4	ENSMUSG00000032010	Usp2	lncRNA	Reliable	No	chr9:44092468-44094364:+	chr9	+	44092468	44094364			GENCODE	ubiquitin specific peptidase 2 [Source:MGI Symbol;Acc:MGI:1858178]	908	ACCAACAAAATCCTGACAAGTGAGAGAAAAATAAAGTAAAATAAAGCTGCCGAGCAGAAG		exon sense-overlapping	ENSMUST00000114830	Usp2		+	44069443	44093993	30.318	10.5295	4.35109	3.37641	26.1978	20.6524	44.1038	12.0234	7.33266	12.2324	4.12702	4.12604	4.80023	3.59428	2.89895	3.63601
TCONS_00029310	0.0318947	0.547574	1.96432	up	ASMM10P035974V4	XLOC_022629	XLOC_022629	lncRNA		Yes	chr7:39449800-39459926:-	chr7	-	39449800	39459926			Alexander et al 2013		2950	AAAGACATGAAAACAGACACACACACCCAAAGGCGTACTCAGAACCCAGCAGAAAACACA		natural antisense	NM_001243021	Zfp939		+	39449518	39477416	266.702	93.7026	7.70222	6.72819	319.601	171.525	308.981	103.583	68.8437	108.681	7.88757	7.27684	7.94225	6.7856	6.33421	7.06476
ENSMUST00000223556	0.031998	0.547574	1.96422	up	ASMM10LNC1A100037349V4	ENSMUSG00000114516	Gm46440	lncRNA	Reliable	No	chr13:67061227-67073934:+	chr13	+	67061227	67073934			GENCODE	predicted gene, 46440 [Source:MGI Symbol;Acc:MGI:5826077]	447	ACACACACAGCCACAAGAAAACAAGTTCAATAAAGGACTTTAGCAGCCACTGTAAATAAA		natural antisense	ENSMUST00000109742	Zfp708		-	67069399	67081512	127.182	46.5428	6.60851	5.63455	161.957	84.6246	134.965	51.3864	33.7452	54.4969	6.90314	6.23558	6.68679	5.73175	5.1989	5.97299
ENSMUST00000223556	0.031998	0.547574	1.96422	up	ASMM10LNC1A100037349V4	ENSMUSG00000114516	Gm46440	lncRNA	Reliable	No	chr13:67061227-67073934:+	chr13	+	67061227	67073934			GENCODE	predicted gene, 46440 [Source:MGI Symbol;Acc:MGI:5826077]	447	ACACACACAGCCACAAGAAAACAAGTTCAATAAAGGACTTTAGCAGCCACTGTAAATAAA		natural antisense	ENSMUST00000109743	Zfp708		-	67069400	67097976	127.182	46.5428	6.60851	5.63455	161.957	84.6246	134.965	51.3864	33.7452	54.4969	6.90314	6.23558	6.68679	5.73175	5.1989	5.97299
ENSMUST00000223556	0.031998	0.547574	1.96422	up	ASMM10LNC1A100037349V4	ENSMUSG00000114516	Gm46440	lncRNA	Reliable	No	chr13:67061227-67073934:+	chr13	+	67061227	67073934			GENCODE	predicted gene, 46440 [Source:MGI Symbol;Acc:MGI:5826077]	447	ACACACACAGCCACAAGAAAACAAGTTCAATAAAGGACTTTAGCAGCCACTGTAAATAAA		natural antisense	ENSMUST00000190566	Zfp708		-	67069399	67081545	127.182	46.5428	6.60851	5.63455	161.957	84.6246	134.965	51.3864	33.7452	54.4969	6.90314	6.23558	6.68679	5.73175	5.1989	5.97299
ENSMUST00000180576	0.0417013	0.559898	1.96257	up	ASMM10LNC1A101642206V4	ENSMUSG00000097788	Gm16596	lncRNA	Reliable	Yes	chr12:108537344-108555618:-	chr12	-	108537344	108555618			GENCODE	predicted gene, 16596 [Source:MGI Symbol;Acc:MGI:4439520]	604	TGTCCTTCATCACTATGAACAACCAGTGCTACAGAGTTCAGATCCGAGATACAGTCCCCA	NR_045751	natural antisense	ENSMUST00000021689	Evl		+	108554724	108688516	132.542	49.8783	6.69595	5.7232	109.45	116.959	171.218	63.1052	34.2569	52.2729	6.31781	6.71836	7.05167	6.0365	5.22576	5.90734
ENSMUST00000180576	0.0417013	0.559898	1.96257	up	ASMM10LNC1A101642206V4	ENSMUSG00000097788	Gm16596	lncRNA	Reliable	Yes	chr12:108537344-108555618:-	chr12	-	108537344	108555618			GENCODE	predicted gene, 16596 [Source:MGI Symbol;Acc:MGI:4439520]	604	TGTCCTTCATCACTATGAACAACCAGTGCTACAGAGTTCAGATCCGAGATACAGTCCCCA	NR_045751	natural antisense	ENSMUST00000077735	Evl		+	108554720	108688516	132.542	49.8783	6.69595	5.7232	109.45	116.959	171.218	63.1052	34.2569	52.2729	6.31781	6.71836	7.05167	6.0365	5.22576	5.90734
ENSMUST00000180576	0.0417013	0.559898	1.96257	up	ASMM10LNC1A101642206V4	ENSMUSG00000097788	Gm16596	lncRNA	Reliable	Yes	chr12:108537344-108555618:-	chr12	-	108537344	108555618			GENCODE	predicted gene, 16596 [Source:MGI Symbol;Acc:MGI:4439520]	604	TGTCCTTCATCACTATGAACAACCAGTGCTACAGAGTTCAGATCCGAGATACAGTCCCCA	NR_045751	natural antisense	NM_001364197	Eml1		+	108410636	108539576	132.542	49.8783	6.69595	5.7232	109.45	116.959	171.218	63.1052	34.2569	52.2729	6.31781	6.71836	7.05167	6.0365	5.22576	5.90734
ENSMUST00000180576	0.0417013	0.559898	1.96257	up	ASMM10LNC1A101642206V4	ENSMUSG00000097788	Gm16596	lncRNA	Reliable	Yes	chr12:108537344-108555618:-	chr12	-	108537344	108555618			GENCODE	predicted gene, 16596 [Source:MGI Symbol;Acc:MGI:4439520]	604	TGTCCTTCATCACTATGAACAACCAGTGCTACAGAGTTCAGATCCGAGATACAGTCCCCA	NR_045751	natural antisense	NM_001364193	Eml1		+	108410636	108539576	132.542	49.8783	6.69595	5.7232	109.45	116.959	171.218	63.1052	34.2569	52.2729	6.31781	6.71836	7.05167	6.0365	5.22576	5.90734
ENSMUST00000180576	0.0417013	0.559898	1.96257	up	ASMM10LNC1A101642206V4	ENSMUSG00000097788	Gm16596	lncRNA	Reliable	Yes	chr12:108537344-108555618:-	chr12	-	108537344	108555618			GENCODE	predicted gene, 16596 [Source:MGI Symbol;Acc:MGI:4439520]	604	TGTCCTTCATCACTATGAACAACCAGTGCTACAGAGTTCAGATCCGAGATACAGTCCCCA	NR_045751	natural antisense	NM_001286346	Eml1		+	108371153	108539564	132.542	49.8783	6.69595	5.7232	109.45	116.959	171.218	63.1052	34.2569	52.2729	6.31781	6.71836	7.05167	6.0365	5.22576	5.90734
ENSMUST00000180576	0.0417013	0.559898	1.96257	up	ASMM10LNC1A101642206V4	ENSMUSG00000097788	Gm16596	lncRNA	Reliable	Yes	chr12:108537344-108555618:-	chr12	-	108537344	108555618			GENCODE	predicted gene, 16596 [Source:MGI Symbol;Acc:MGI:4439520]	604	TGTCCTTCATCACTATGAACAACCAGTGCTACAGAGTTCAGATCCGAGATACAGTCCCCA	NR_045751	natural antisense	uc007ozt.1	Eml1		+	108463527	108539564	132.542	49.8783	6.69595	5.7232	109.45	116.959	171.218	63.1052	34.2569	52.2729	6.31781	6.71836	7.05167	6.0365	5.22576	5.90734
ENSMUST00000180576	0.0417013	0.559898	1.96257	up	ASMM10LNC1A101642206V4	ENSMUSG00000097788	Gm16596	lncRNA	Reliable	Yes	chr12:108537344-108555618:-	chr12	-	108537344	108555618			GENCODE	predicted gene, 16596 [Source:MGI Symbol;Acc:MGI:4439520]	604	TGTCCTTCATCACTATGAACAACCAGTGCTACAGAGTTCAGATCCGAGATACAGTCCCCA	NR_045751	natural antisense	ENSMUST00000109857	Eml1		+	108410662	108538392	132.542	49.8783	6.69595	5.7232	109.45	116.959	171.218	63.1052	34.2569	52.2729	6.31781	6.71836	7.05167	6.0365	5.22576	5.90734
ENSMUST00000180576	0.0417013	0.559898	1.96257	up	ASMM10LNC1A101642206V4	ENSMUSG00000097788	Gm16596	lncRNA	Reliable	Yes	chr12:108537344-108555618:-	chr12	-	108537344	108555618			GENCODE	predicted gene, 16596 [Source:MGI Symbol;Acc:MGI:4439520]	604	TGTCCTTCATCACTATGAACAACCAGTGCTACAGAGTTCAGATCCGAGATACAGTCCCCA	NR_045751	natural antisense	ENSMUST00000109860	Eml1		+	108422816	108539564	132.542	49.8783	6.69595	5.7232	109.45	116.959	171.218	63.1052	34.2569	52.2729	6.31781	6.71836	7.05167	6.0365	5.22576	5.90734
ENSMUST00000180576	0.0417013	0.559898	1.96257	up	ASMM10LNC1A101642206V4	ENSMUSG00000097788	Gm16596	lncRNA	Reliable	Yes	chr12:108537344-108555618:-	chr12	-	108537344	108555618			GENCODE	predicted gene, 16596 [Source:MGI Symbol;Acc:MGI:4439520]	604	TGTCCTTCATCACTATGAACAACCAGTGCTACAGAGTTCAGATCCGAGATACAGTCCCCA	NR_045751	natural antisense	NM_001364194	Eml1		+	108422816	108539576	132.542	49.8783	6.69595	5.7232	109.45	116.959	171.218	63.1052	34.2569	52.2729	6.31781	6.71836	7.05167	6.0365	5.22576	5.90734
[truncated: 1,119 more rows]

## Sheet: down_POVPC vs. DMSO
# Fold Change cut-off: 1.5
# P-value cut-off: 0.05
# Condition pairs: POVPC vs. DMSO
# Column A: Transcript_ID it represents lncRNA transcript's id.
# Column B: P-value, P-value calculated from unpaired t-test.
# Column C: FDR, FDR is calculated from Benjamini Hochberg FDR.
# Column D: Fold Change, the absolute ratio (no log scale) of normalized intensities between two conditions.
[truncated: 2,145 more rows]

## Sheet: up_siOCT4_DMSO vs siNTDMSO
# Fold Change cut-off: 1.5
# P-value cut-off: 0.05
# Condition pairs: siOCT4_DMSO vs siNT DMSO
[truncated: 5,368 more rows]

## Sheet: down_siOCT4_DMSO vs siNT DMSO
# Fold Change cut-off: 1.5
[truncated: 3,248 more rows]

[truncated: 2 more sheets: up_siOCT4 POVPC vs siOCT4 DMSO, down_siOCT4 POVPC vs siOCT4 DM ]
